# Supplementary material for: Trends and cross-country disparity in the burden of pulmonary arterial hypertension among women of childbearing age from 1990 to 2021
Source: Front Glob Womens Health. 2026 Feb 11;6:1651601. doi: 10.3389/fgwh.2025.1651601 (PMC12932459; doi:10.3389/fgwh.2025.1651601)
Supplement: Supplementary file 2 [file Table1.xlsx]

## Sheet: IHME-GBD_2021_DATA-dfd4adf0-1
Table S1. The burden of PAH in MCBA in the global and different SDI regions from 1990 to 2021
measure_name	location_id	location_name	sex_name	age_name	metric_name	year	val	upper	lower
Deaths	1	Global	Female	15-49 years	Number	1990	1506.78	2075.38	1035.6
Deaths	1	Global	Female	15-49 years	Number	1991	1537.56	2188.86	1085.02
Deaths	1	Global	Female	15-49 years	Number	1992	1569.08	2179.8	1129.42
Deaths	1	Global	Female	15-49 years	Number	1993	1608.88	2243.63	1176.14
Deaths	1	Global	Female	15-49 years	Number	1994	1622.88	2265.47	1170.85
Deaths	1	Global	Female	15-49 years	Number	1995	1641.65	2246.32	1218.7
Deaths	1	Global	Female	15-49 years	Number	1996	1661.46	2305.32	1240.91
Deaths	1	Global	Female	15-49 years	Number	1997	1669.06	2325.02	1255.88
Deaths	1	Global	Female	15-49 years	Number	1998	1684.81	2367.24	1284.3
Deaths	1	Global	Female	15-49 years	Number	1999	1714.17	2364.79	1293.48
Deaths	1	Global	Female	15-49 years	Number	2000	1738.59	2436.83	1329.5
Deaths	1	Global	Female	15-49 years	Number	2001	1747.53	2422.96	1345.83
Deaths	1	Global	Female	15-49 years	Number	2002	1771.48	2426.99	1378.63
Deaths	1	Global	Female	15-49 years	Number	2003	1803.18	2473.04	1410.25
Deaths	1	Global	Female	15-49 years	Number	2004	1801.71	2459.32	1411.11
Deaths	1	Global	Female	15-49 years	Number	2005	1823.6	2480.94	1444.1
Deaths	1	Global	Female	15-49 years	Number	2006	1845.04	2441.13	1441.38
Deaths	1	Global	Female	15-49 years	Number	2007	1872.07	2479.89	1465.46
Deaths	1	Global	Female	15-49 years	Number	2008	1901.21	2489.36	1499.44
Deaths	1	Global	Female	15-49 years	Number	2009	1941.19	2472	1488.64
Deaths	1	Global	Female	15-49 years	Number	2010	1957.23	2463.66	1493.35
Deaths	1	Global	Female	15-49 years	Number	2011	1949.2	2471.67	1499.16
Deaths	1	Global	Female	15-49 years	Number	2012	1947.07	2496.6	1527.69
Deaths	1	Global	Female	15-49 years	Number	2013	1928.48	2428.2	1526.49
Deaths	1	Global	Female	15-49 years	Number	2014	1909.04	2450.22	1516.02
Deaths	1	Global	Female	15-49 years	Number	2015	1878.68	2424.86	1486.47
Deaths	1	Global	Female	15-49 years	Number	2016	1867.23	2409.81	1511.23
Deaths	1	Global	Female	15-49 years	Number	2017	1852.99	2371.4	1496.91
Deaths	1	Global	Female	15-49 years	Number	2018	1807.71	2345.53	1486.96
Deaths	1	Global	Female	15-49 years	Number	2019	1792.92	2313.33	1479.21
Deaths	1	Global	Female	15-49 years	Number	2020	1776.87	2269.36	1455.39
Deaths	1	Global	Female	15-49 years	Number	2021	1777.8	2330.91	1494.42
Deaths	44634	High-middle SDI	Female	15-49 years	Number	1990	322.778	448.921	247.184
Deaths	44634	High-middle SDI	Female	15-49 years	Number	1991	324.377	445.249	257.939
Deaths	44634	High-middle SDI	Female	15-49 years	Number	1992	330.033	449.96	264.301
Deaths	44634	High-middle SDI	Female	15-49 years	Number	1993	340.874	473.609	277.531
Deaths	44634	High-middle SDI	Female	15-49 years	Number	1994	342.672	470.918	274.331
Deaths	44634	High-middle SDI	Female	15-49 years	Number	1995	341.768	466.529	279.069
Deaths	44634	High-middle SDI	Female	15-49 years	Number	1996	340.069	459.372	282.908
Deaths	44634	High-middle SDI	Female	15-49 years	Number	1997	335.129	449.574	282.701
Deaths	44634	High-middle SDI	Female	15-49 years	Number	1998	334.985	444.807	287.176
Deaths	44634	High-middle SDI	Female	15-49 years	Number	1999	340.039	458.589	289.899
Deaths	44634	High-middle SDI	Female	15-49 years	Number	2000	337.991	448.503	290.35
Deaths	44634	High-middle SDI	Female	15-49 years	Number	2001	330.646	445.802	285.466
Deaths	44634	High-middle SDI	Female	15-49 years	Number	2002	328.03	448.196	286.686
Deaths	44634	High-middle SDI	Female	15-49 years	Number	2003	329.265	442.583	284.886
Deaths	44634	High-middle SDI	Female	15-49 years	Number	2004	325.73	439.509	286.084
Deaths	44634	High-middle SDI	Female	15-49 years	Number	2005	329.152	446.378	289.552
Deaths	44634	High-middle SDI	Female	15-49 years	Number	2006	329.24	429.317	292.143
Deaths	44634	High-middle SDI	Female	15-49 years	Number	2007	330.508	430.003	294.078
Deaths	44634	High-middle SDI	Female	15-49 years	Number	2008	337.677	423.687	299.494
Deaths	44634	High-middle SDI	Female	15-49 years	Number	2009	341.963	421.023	287.655
Deaths	44634	High-middle SDI	Female	15-49 years	Number	2010	343.185	426.426	283.922
Deaths	44634	High-middle SDI	Female	15-49 years	Number	2011	338.369	421.668	276.236
Deaths	44634	High-middle SDI	Female	15-49 years	Number	2012	325.595	406.696	268.187
Deaths	44634	High-middle SDI	Female	15-49 years	Number	2013	313.779	399.422	255.041
Deaths	44634	High-middle SDI	Female	15-49 years	Number	2014	303.02	378.738	249.074
Deaths	44634	High-middle SDI	Female	15-49 years	Number	2015	288.413	377.772	239.875
Deaths	44634	High-middle SDI	Female	15-49 years	Number	2016	276.776	360.095	231.87
Deaths	44634	High-middle SDI	Female	15-49 years	Number	2017	266.491	354.092	220.729
Deaths	44634	High-middle SDI	Female	15-49 years	Number	2018	256.458	353.012	212.67
Deaths	44634	High-middle SDI	Female	15-49 years	Number	2019	248.265	324.562	204.772
Deaths	44634	High-middle SDI	Female	15-49 years	Number	2020	234.946	310.601	196.754
Deaths	44634	High-middle SDI	Female	15-49 years	Number	2021	231.957	309.174	189.759
Deaths	44635	High SDI	Female	15-49 years	Number	1990	280.941	307.783	251.915
Deaths	44635	High SDI	Female	15-49 years	Number	1991	287.207	313.594	259.149
Deaths	44635	High SDI	Female	15-49 years	Number	1992	290.889	314.468	262.923
Deaths	44635	High SDI	Female	15-49 years	Number	1993	294.153	315.598	268.189
Deaths	44635	High SDI	Female	15-49 years	Number	1994	295.784	314.4	272.681
Deaths	44635	High SDI	Female	15-49 years	Number	1995	301.631	318.811	283.141
Deaths	44635	High SDI	Female	15-49 years	Number	1996	304.161	320.4	289.086
Deaths	44635	High SDI	Female	15-49 years	Number	1997	302.9	317.717	289.64
Deaths	44635	High SDI	Female	15-49 years	Number	1998	303.528	317.84	291.194
Deaths	44635	High SDI	Female	15-49 years	Number	1999	309.558	323.4	297.087
Deaths	44635	High SDI	Female	15-49 years	Number	2000	315.222	328.402	301.906
Deaths	44635	High SDI	Female	15-49 years	Number	2001	316.982	329.898	304.135
Deaths	44635	High SDI	Female	15-49 years	Number	2002	316.187	330.383	303.861
Deaths	44635	High SDI	Female	15-49 years	Number	2003	310.401	327.39	299.106
Deaths	44635	High SDI	Female	15-49 years	Number	2004	303.92	322.017	293.433
Deaths	44635	High SDI	Female	15-49 years	Number	2005	301.515	321.34	292.347
Deaths	44635	High SDI	Female	15-49 years	Number	2006	298.94	320.072	290.304
Deaths	44635	High SDI	Female	15-49 years	Number	2007	292.342	313.782	283.9
Deaths	44635	High SDI	Female	15-49 years	Number	2008	288.217	310.537	279.804
Deaths	44635	High SDI	Female	15-49 years	Number	2009	285.067	308.169	276.316
Deaths	44635	High SDI	Female	15-49 years	Number	2010	278.19	299.269	268.656
Deaths	44635	High SDI	Female	15-49 years	Number	2011	273.446	293.947	263.359
Deaths	44635	High SDI	Female	15-49 years	Number	2012	264.855	284.143	253.89
Deaths	44635	High SDI	Female	15-49 years	Number	2013	257.336	276.597	245.157
Deaths	44635	High SDI	Female	15-49 years	Number	2014	252.056	270.322	240.777
Deaths	44635	High SDI	Female	15-49 years	Number	2015	247.764	267.09	237.346
Deaths	44635	High SDI	Female	15-49 years	Number	2016	246.093	265.242	237.079
Deaths	44635	High SDI	Female	15-49 years	Number	2017	240.051	257.918	229.136
Deaths	44635	High SDI	Female	15-49 years	Number	2018	235.56	252.009	223.859
Deaths	44635	High SDI	Female	15-49 years	Number	2019	232.055	247.52	219.404
Deaths	44635	High SDI	Female	15-49 years	Number	2020	224.526	239.035	211.691
Deaths	44635	High SDI	Female	15-49 years	Number	2021	218.846	234.792	203.98
Deaths	44636	Low-middle SDI	Female	15-49 years	Number	1990	287.421	467.318	140.855
Deaths	44636	Low-middle SDI	Female	15-49 years	Number	1991	294.33	477.478	145.815
Deaths	44636	Low-middle SDI	Female	15-49 years	Number	1992	301.413	494.655	149.442
Deaths	44636	Low-middle SDI	Female	15-49 years	Number	1993	310.921	505.53	159.514
Deaths	44636	Low-middle SDI	Female	15-49 years	Number	1994	320.287	533.929	165.773
Deaths	44636	Low-middle SDI	Female	15-49 years	Number	1995	330.35	541.839	174.444
Deaths	44636	Low-middle SDI	Female	15-49 years	Number	1996	338.559	554.595	180.056
Deaths	44636	Low-middle SDI	Female	15-49 years	Number	1997	344.151	564.164	184.8
Deaths	44636	Low-middle SDI	Female	15-49 years	Number	1998	353.161	583.051	194.445
Deaths	44636	Low-middle SDI	Female	15-49 years	Number	1999	364.978	596.109	200.141
Deaths	44636	Low-middle SDI	Female	15-49 years	Number	2000	375.536	613.403	210.858
Deaths	44636	Low-middle SDI	Female	15-49 years	Number	2001	385.265	622.231	221.382
Deaths	44636	Low-middle SDI	Female	15-49 years	Number	2002	395.799	642.246	230.015
Deaths	44636	Low-middle SDI	Female	15-49 years	Number	2003	409.159	649.833	240.985
Deaths	44636	Low-middle SDI	Female	15-49 years	Number	2004	411.553	648.254	243.584
Deaths	44636	Low-middle SDI	Female	15-49 years	Number	2005	421.51	644.781	253.425
Deaths	44636	Low-middle SDI	Female	15-49 years	Number	2006	425.725	654.671	256.854
Deaths	44636	Low-middle SDI	Female	15-49 years	Number	2007	434.978	674.912	268.503
Deaths	44636	Low-middle SDI	Female	15-49 years	Number	2008	442.496	677.866	278.266
Deaths	44636	Low-middle SDI	Female	15-49 years	Number	2009	453.72	699.116	286.279
Deaths	44636	Low-middle SDI	Female	15-49 years	Number	2010	458.24	700.588	294.966
Deaths	44636	Low-middle SDI	Female	15-49 years	Number	2011	458.412	691.041	296.942
Deaths	44636	Low-middle SDI	Female	15-49 years	Number	2012	477.168	721.288	315.097
Deaths	44636	Low-middle SDI	Female	15-49 years	Number	2013	482.473	704.626	320.975
Deaths	44636	Low-middle SDI	Female	15-49 years	Number	2014	487.345	713.9	331.896
Deaths	44636	Low-middle SDI	Female	15-49 years	Number	2015	491.674	711.061	337.38
Deaths	44636	Low-middle SDI	Female	15-49 years	Number	2016	498.451	717.921	346.595
Deaths	44636	Low-middle SDI	Female	15-49 years	Number	2017	505.515	734.364	354.258
Deaths	44636	Low-middle SDI	Female	15-49 years	Number	2018	494.23	709.246	345.138
Deaths	44636	Low-middle SDI	Female	15-49 years	Number	2019	490.752	692.376	353.083
Deaths	44636	Low-middle SDI	Female	15-49 years	Number	2020	497.52	698.941	358.497
Deaths	44636	Low-middle SDI	Female	15-49 years	Number	2021	501.402	707.282	370.254
Deaths	44637	Low SDI	Female	15-49 years	Number	1990	103.223	254.953	35.9086
Deaths	44637	Low SDI	Female	15-49 years	Number	1991	105.853	255.177	37.6081
Deaths	44637	Low SDI	Female	15-49 years	Number	1992	108.761	260.193	38.3463
Deaths	44637	Low SDI	Female	15-49 years	Number	1993	112.851	276.096	40.402
Deaths	44637	Low SDI	Female	15-49 years	Number	1994	116.877	274.216	41.7387
Deaths	44637	Low SDI	Female	15-49 years	Number	1995	120.955	283.448	44.2202
Deaths	44637	Low SDI	Female	15-49 years	Number	1996	124.696	287.392	45.7233
Deaths	44637	Low SDI	Female	15-49 years	Number	1997	128.862	301.331	47.8978
Deaths	44637	Low SDI	Female	15-49 years	Number	1998	132.763	307.18	49.4565
Deaths	44637	Low SDI	Female	15-49 years	Number	1999	137.768	309.815	51.7108
Deaths	44637	Low SDI	Female	15-49 years	Number	2000	142.511	327.022	54.3641
Deaths	44637	Low SDI	Female	15-49 years	Number	2001	145.402	329.493	55.7451
Deaths	44637	Low SDI	Female	15-49 years	Number	2002	146.622	327.527	57.8517
Deaths	44637	Low SDI	Female	15-49 years	Number	2003	150.997	335.278	60.8481
Deaths	44637	Low SDI	Female	15-49 years	Number	2004	156.441	351.398	63.3757
Deaths	44637	Low SDI	Female	15-49 years	Number	2005	159.995	351.95	65.4652
Deaths	44637	Low SDI	Female	15-49 years	Number	2006	164.231	363.784	68.2504
Deaths	44637	Low SDI	Female	15-49 years	Number	2007	170.168	377.706	72.9666
Deaths	44637	Low SDI	Female	15-49 years	Number	2008	173.104	392.689	75.2462
Deaths	44637	Low SDI	Female	15-49 years	Number	2009	176.383	387.283	78.98
Deaths	44637	Low SDI	Female	15-49 years	Number	2010	177.375	386.952	80.7104
Deaths	44637	Low SDI	Female	15-49 years	Number	2011	181.769	398.701	84.7445
Deaths	44637	Low SDI	Female	15-49 years	Number	2012	192.86	428.314	92.672
Deaths	44637	Low SDI	Female	15-49 years	Number	2013	199.715	438.902	97.6464
Deaths	44637	Low SDI	Female	15-49 years	Number	2014	204.971	441.328	102.167
Deaths	44637	Low SDI	Female	15-49 years	Number	2015	210.348	465.982	106.12
Deaths	44637	Low SDI	Female	15-49 years	Number	2016	218.039	465.354	114.049
Deaths	44637	Low SDI	Female	15-49 years	Number	2017	226.304	483.747	119.227
Deaths	44637	Low SDI	Female	15-49 years	Number	2018	223.603	476.663	119.37
Deaths	44637	Low SDI	Female	15-49 years	Number	2019	229.752	492.919	126.084
Deaths	44637	Low SDI	Female	15-49 years	Number	2020	238.666	490.361	133
Deaths	44637	Low SDI	Female	15-49 years	Number	2021	244.033	508.211	136.434
Deaths	44639	Middle SDI	Female	15-49 years	Number	1990	510.702	760.545	336.898
Deaths	44639	Middle SDI	Female	15-49 years	Number	1991	524.051	761.684	351.345
Deaths	44639	Middle SDI	Female	15-49 years	Number	1992	536.187	776.237	376.004
Deaths	44639	Middle SDI	Female	15-49 years	Number	1993	548.247	779.184	386.352
Deaths	44639	Middle SDI	Female	15-49 years	Number	1994	545.386	792.316	386.599
Deaths	44639	Middle SDI	Female	15-49 years	Number	1995	545.007	767.013	394.42
Deaths	44639	Middle SDI	Female	15-49 years	Number	1996	552	763.332	413.019
Deaths	44639	Middle SDI	Female	15-49 years	Number	1997	556.015	775.045	412.872
Deaths	44639	Middle SDI	Female	15-49 years	Number	1998	558.427	769.739	431.273
Deaths	44639	Middle SDI	Female	15-49 years	Number	1999	559.886	776.95	431.417
Deaths	44639	Middle SDI	Female	15-49 years	Number	2000	565.338	770.914	432.1
Deaths	44639	Middle SDI	Female	15-49 years	Number	2001	567.219	769.21	432.974
Deaths	44639	Middle SDI	Female	15-49 years	Number	2002	582.836	784.037	447.258
Deaths	44639	Middle SDI	Female	15-49 years	Number	2003	601.387	802.323	462.17
Deaths	44639	Middle SDI	Female	15-49 years	Number	2004	602.167	819.135	464.806
Deaths	44639	Middle SDI	Female	15-49 years	Number	2005	609.579	818.657	474.156
Deaths	44639	Middle SDI	Female	15-49 years	Number	2006	625.105	808.313	475.904
Deaths	44639	Middle SDI	Female	15-49 years	Number	2007	642.286	821.605	496.624
Deaths	44639	Middle SDI	Female	15-49 years	Number	2008	657.949	827.701	497.985
Deaths	44639	Middle SDI	Female	15-49 years	Number	2009	682.302	837.727	501.949
Deaths	44639	Middle SDI	Female	15-49 years	Number	2010	698.479	833.004	506.51
Deaths	44639	Middle SDI	Female	15-49 years	Number	2011	695.427	850.871	499.514
Deaths	44639	Middle SDI	Female	15-49 years	Number	2012	684.804	821.592	503.826
Deaths	44639	Middle SDI	Female	15-49 years	Number	2013	673.402	835.188	491.423
Deaths	44639	Middle SDI	Female	15-49 years	Number	2014	659.854	826.106	499.89
Deaths	44639	Middle SDI	Female	15-49 years	Number	2015	638.679	818.338	485.247
Deaths	44639	Middle SDI	Female	15-49 years	Number	2016	626.068	788.546	473.526
Deaths	44639	Middle SDI	Female	15-49 years	Number	2017	612.81	799.759	470.894
Deaths	44639	Middle SDI	Female	15-49 years	Number	2018	596.042	778.564	459.899
Deaths	44639	Middle SDI	Female	15-49 years	Number	2019	590.266	745.706	444.328
Deaths	44639	Middle SDI	Female	15-49 years	Number	2020	579.458	744.131	459.356
Deaths	44639	Middle SDI	Female	15-49 years	Number	2021	579.814	739.76	453.73
DALYs (Disability-Adjusted Life Years)	1	Global	Female	15-49 years	Number	1990	88386.8	120673	61758.3
DALYs (Disability-Adjusted Life Years)	1	Global	Female	15-49 years	Number	1991	90043.5	126193	64484.5
DALYs (Disability-Adjusted Life Years)	1	Global	Female	15-49 years	Number	1992	91792	127678	66956.3
DALYs (Disability-Adjusted Life Years)	1	Global	Female	15-49 years	Number	1993	93978.2	130099	68955.3
DALYs (Disability-Adjusted Life Years)	1	Global	Female	15-49 years	Number	1994	94609.2	131878	68814.3
DALYs (Disability-Adjusted Life Years)	1	Global	Female	15-49 years	Number	1995	95524.7	130847	70790
DALYs (Disability-Adjusted Life Years)	1	Global	Female	15-49 years	Number	1996	96583	134223	72654.5
DALYs (Disability-Adjusted Life Years)	1	Global	Female	15-49 years	Number	1997	97031.2	134512	72818.1
DALYs (Disability-Adjusted Life Years)	1	Global	Female	15-49 years	Number	1998	97901.1	135796	74837.4
DALYs (Disability-Adjusted Life Years)	1	Global	Female	15-49 years	Number	1999	99582.3	136120	75668.3
DALYs (Disability-Adjusted Life Years)	1	Global	Female	15-49 years	Number	2000	100963	140055	77106.3
DALYs (Disability-Adjusted Life Years)	1	Global	Female	15-49 years	Number	2001	101480	138832	77820.9
DALYs (Disability-Adjusted Life Years)	1	Global	Female	15-49 years	Number	2002	102982	139971	80211.8
DALYs (Disability-Adjusted Life Years)	1	Global	Female	15-49 years	Number	2003	104860	142666	82022.4
DALYs (Disability-Adjusted Life Years)	1	Global	Female	15-49 years	Number	2004	104870	140811	82071.9
DALYs (Disability-Adjusted Life Years)	1	Global	Female	15-49 years	Number	2005	106059	143009	83470.4
DALYs (Disability-Adjusted Life Years)	1	Global	Female	15-49 years	Number	2006	107231	140681	84163.6
DALYs (Disability-Adjusted Life Years)	1	Global	Female	15-49 years	Number	2007	108746	143704	86208.9
DALYs (Disability-Adjusted Life Years)	1	Global	Female	15-49 years	Number	2008	110371	144221	86686.2
DALYs (Disability-Adjusted Life Years)	1	Global	Female	15-49 years	Number	2009	112566	143833	87243.4
DALYs (Disability-Adjusted Life Years)	1	Global	Female	15-49 years	Number	2010	113423	142952	87422.5
DALYs (Disability-Adjusted Life Years)	1	Global	Female	15-49 years	Number	2011	112910	142133	87607.9
DALYs (Disability-Adjusted Life Years)	1	Global	Female	15-49 years	Number	2012	112763	142112	88974
DALYs (Disability-Adjusted Life Years)	1	Global	Female	15-49 years	Number	2013	111736	139912	89214.8
DALYs (Disability-Adjusted Life Years)	1	Global	Female	15-49 years	Number	2014	110721	139158	88666.2
DALYs (Disability-Adjusted Life Years)	1	Global	Female	15-49 years	Number	2015	109049	139502	87585.8
DALYs (Disability-Adjusted Life Years)	1	Global	Female	15-49 years	Number	2016	108438	139035	89580.8
DALYs (Disability-Adjusted Life Years)	1	Global	Female	15-49 years	Number	2017	107581	137024	88158
DALYs (Disability-Adjusted Life Years)	1	Global	Female	15-49 years	Number	2018	104851	135156	86491.7
DALYs (Disability-Adjusted Life Years)	1	Global	Female	15-49 years	Number	2019	103984	133311	86123.2
DALYs (Disability-Adjusted Life Years)	1	Global	Female	15-49 years	Number	2020	103123	131392	85477.7
DALYs (Disability-Adjusted Life Years)	1	Global	Female	15-49 years	Number	2021	103151	134506	87030.8
DALYs (Disability-Adjusted Life Years)	44634	High-middle SDI	Female	15-49 years	Number	1990	18950	26153.7	14824.6
DALYs (Disability-Adjusted Life Years)	44634	High-middle SDI	Female	15-49 years	Number	1991	18995.4	25916.1	15266.6
DALYs (Disability-Adjusted Life Years)	44634	High-middle SDI	Female	15-49 years	Number	1992	19279.3	26098.4	15687.2
DALYs (Disability-Adjusted Life Years)	44634	High-middle SDI	Female	15-49 years	Number	1993	19836.8	27441.6	16261.5
DALYs (Disability-Adjusted Life Years)	44634	High-middle SDI	Female	15-49 years	Number	1994	19843.5	26803.8	16046.4
DALYs (Disability-Adjusted Life Years)	44634	High-middle SDI	Female	15-49 years	Number	1995	19727	26531.7	16263.7
DALYs (Disability-Adjusted Life Years)	44634	High-middle SDI	Female	15-49 years	Number	1996	19588.4	26069.9	16426.9
DALYs (Disability-Adjusted Life Years)	44634	High-middle SDI	Female	15-49 years	Number	1997	19273.5	25543	16324.8
DALYs (Disability-Adjusted Life Years)	44634	High-middle SDI	Female	15-49 years	Number	1998	19229.7	25139	16441.4
DALYs (Disability-Adjusted Life Years)	44634	High-middle SDI	Female	15-49 years	Number	1999	19483.2	26019.9	16722.2
DALYs (Disability-Adjusted Life Years)	44634	High-middle SDI	Female	15-49 years	Number	2000	19366.5	25314.9	16742.3
DALYs (Disability-Adjusted Life Years)	44634	High-middle SDI	Female	15-49 years	Number	2001	18933.2	25311.8	16409.9
DALYs (Disability-Adjusted Life Years)	44634	High-middle SDI	Female	15-49 years	Number	2002	18808.3	25418	16466.7
DALYs (Disability-Adjusted Life Years)	44634	High-middle SDI	Female	15-49 years	Number	2003	18911	25154.3	16491.9
DALYs (Disability-Adjusted Life Years)	44634	High-middle SDI	Female	15-49 years	Number	2004	18738.2	25239.9	16609.7
DALYs (Disability-Adjusted Life Years)	44634	High-middle SDI	Female	15-49 years	Number	2005	18927.3	25538.5	16744.8
DALYs (Disability-Adjusted Life Years)	44634	High-middle SDI	Female	15-49 years	Number	2006	18916.4	24389	16832.3
DALYs (Disability-Adjusted Life Years)	44634	High-middle SDI	Female	15-49 years	Number	2007	18974.5	24424.5	16813.1
DALYs (Disability-Adjusted Life Years)	44634	High-middle SDI	Female	15-49 years	Number	2008	19367.9	24086.4	17300.1
DALYs (Disability-Adjusted Life Years)	44634	High-middle SDI	Female	15-49 years	Number	2009	19575.9	23917	16750.8
DALYs (Disability-Adjusted Life Years)	44634	High-middle SDI	Female	15-49 years	Number	2010	19616.1	24259.8	16679.2
DALYs (Disability-Adjusted Life Years)	44634	High-middle SDI	Female	15-49 years	Number	2011	19303.5	23975.7	16051.5
DALYs (Disability-Adjusted Life Years)	44634	High-middle SDI	Female	15-49 years	Number	2012	18582	22944.6	15593.6
DALYs (Disability-Adjusted Life Years)	44634	High-middle SDI	Female	15-49 years	Number	2013	17909.7	22559.5	14776.9
DALYs (Disability-Adjusted Life Years)	44634	High-middle SDI	Female	15-49 years	Number	2014	17314.8	21388.3	14540.5
DALYs (Disability-Adjusted Life Years)	44634	High-middle SDI	Female	15-49 years	Number	2015	16513.8	21394.3	14032.7
DALYs (Disability-Adjusted Life Years)	44634	High-middle SDI	Female	15-49 years	Number	2016	15860.2	20286.4	13600.5
DALYs (Disability-Adjusted Life Years)	44634	High-middle SDI	Female	15-49 years	Number	2017	15268.1	19989.2	12805.8
DALYs (Disability-Adjusted Life Years)	44634	High-middle SDI	Female	15-49 years	Number	2018	14685.7	19921.4	12397.8
DALYs (Disability-Adjusted Life Years)	44634	High-middle SDI	Female	15-49 years	Number	2019	14221.1	18338.1	11806.4
DALYs (Disability-Adjusted Life Years)	44634	High-middle SDI	Female	15-49 years	Number	2020	13466.5	17465.9	11335.9
DALYs (Disability-Adjusted Life Years)	44634	High-middle SDI	Female	15-49 years	Number	2021	13289.9	17504.9	11077.7
DALYs (Disability-Adjusted Life Years)	44635	High SDI	Female	15-49 years	Number	1990	16003.6	17523.2	14408.1
DALYs (Disability-Adjusted Life Years)	44635	High SDI	Female	15-49 years	Number	1991	16317.1	17806.8	14748.1
DALYs (Disability-Adjusted Life Years)	44635	High SDI	Female	15-49 years	Number	1992	16485.7	17844.6	14934.5
DALYs (Disability-Adjusted Life Years)	44635	High SDI	Female	15-49 years	Number	1993	16628.6	17887.6	15168.7
DALYs (Disability-Adjusted Life Years)	44635	High SDI	Female	15-49 years	Number	1994	16693.6	17776	15430.6
DALYs (Disability-Adjusted Life Years)	44635	High SDI	Female	15-49 years	Number	1995	16983.4	17952.6	15958.6
DALYs (Disability-Adjusted Life Years)	44635	High SDI	Female	15-49 years	Number	1996	17056.8	17951.5	16239
DALYs (Disability-Adjusted Life Years)	44635	High SDI	Female	15-49 years	Number	1997	16963.8	17785.3	16249.4
DALYs (Disability-Adjusted Life Years)	44635	High SDI	Female	15-49 years	Number	1998	16985	17837.3	16301.9
DALYs (Disability-Adjusted Life Years)	44635	High SDI	Female	15-49 years	Number	1999	17302.6	18127.5	16635.3
DALYs (Disability-Adjusted Life Years)	44635	High SDI	Female	15-49 years	Number	2000	17588.9	18354.9	16881.3
DALYs (Disability-Adjusted Life Years)	44635	High SDI	Female	15-49 years	Number	2001	17664.6	18492.6	16977.6
DALYs (Disability-Adjusted Life Years)	44635	High SDI	Female	15-49 years	Number	2002	17606.1	18423.9	16939.1
DALYs (Disability-Adjusted Life Years)	44635	High SDI	Female	15-49 years	Number	2003	17282.4	18152.9	16659.2
DALYs (Disability-Adjusted Life Years)	44635	High SDI	Female	15-49 years	Number	2004	16912.4	17854.4	16313.7
DALYs (Disability-Adjusted Life Years)	44635	High SDI	Female	15-49 years	Number	2005	16767.4	17829.4	16206.4
DALYs (Disability-Adjusted Life Years)	44635	High SDI	Female	15-49 years	Number	2006	16624.6	17796.7	16083.3
DALYs (Disability-Adjusted Life Years)	44635	High SDI	Female	15-49 years	Number	2007	16279.8	17437.9	15732.3
DALYs (Disability-Adjusted Life Years)	44635	High SDI	Female	15-49 years	Number	2008	16068.1	17353.8	15505.6
DALYs (Disability-Adjusted Life Years)	44635	High SDI	Female	15-49 years	Number	2009	15916.2	17159.2	15319
DALYs (Disability-Adjusted Life Years)	44635	High SDI	Female	15-49 years	Number	2010	15534.1	16690.7	14944.5
DALYs (Disability-Adjusted Life Years)	44635	High SDI	Female	15-49 years	Number	2011	15265.5	16435.1	14686.5
DALYs (Disability-Adjusted Life Years)	44635	High SDI	Female	15-49 years	Number	2012	14793.9	15862.1	14149
DALYs (Disability-Adjusted Life Years)	44635	High SDI	Female	15-49 years	Number	2013	14385.3	15473.3	13715.6
DALYs (Disability-Adjusted Life Years)	44635	High SDI	Female	15-49 years	Number	2014	14098.2	15144.8	13475.9
DALYs (Disability-Adjusted Life Years)	44635	High SDI	Female	15-49 years	Number	2015	13883.5	14945.8	13317.3
DALYs (Disability-Adjusted Life Years)	44635	High SDI	Female	15-49 years	Number	2016	13796	14829.3	13275.8
DALYs (Disability-Adjusted Life Years)	44635	High SDI	Female	15-49 years	Number	2017	13460.3	14384.9	12893.9
DALYs (Disability-Adjusted Life Years)	44635	High SDI	Female	15-49 years	Number	2018	13209.5	14107.7	12590.5
DALYs (Disability-Adjusted Life Years)	44635	High SDI	Female	15-49 years	Number	2019	13012.7	13917.9	12359.1
DALYs (Disability-Adjusted Life Years)	44635	High SDI	Female	15-49 years	Number	2020	12622.5	13438	11925.6
DALYs (Disability-Adjusted Life Years)	44635	High SDI	Female	15-49 years	Number	2021	12328.5	13229.3	11537.5
DALYs (Disability-Adjusted Life Years)	44636	Low-middle SDI	Female	15-49 years	Number	1990	16953.4	27523.6	8544.25
DALYs (Disability-Adjusted Life Years)	44636	Low-middle SDI	Female	15-49 years	Number	1991	17362.7	28462.9	8805.02
DALYs (Disability-Adjusted Life Years)	44636	Low-middle SDI	Female	15-49 years	Number	1992	17796.1	29380.6	9100.32
DALYs (Disability-Adjusted Life Years)	44636	Low-middle SDI	Female	15-49 years	Number	1993	18375.8	30092.4	9554.09
DALYs (Disability-Adjusted Life Years)	44636	Low-middle SDI	Female	15-49 years	Number	1994	18950.6	31543.3	9942.87
DALYs (Disability-Adjusted Life Years)	44636	Low-middle SDI	Female	15-49 years	Number	1995	19546.3	31692.7	10478.2
DALYs (Disability-Adjusted Life Years)	44636	Low-middle SDI	Female	15-49 years	Number	1996	20051.2	32453.1	10843.4
DALYs (Disability-Adjusted Life Years)	44636	Low-middle SDI	Female	15-49 years	Number	1997	20422.1	33362.1	11187.2
DALYs (Disability-Adjusted Life Years)	44636	Low-middle SDI	Female	15-49 years	Number	1998	20962.1	33856.8	11718.4
DALYs (Disability-Adjusted Life Years)	44636	Low-middle SDI	Female	15-49 years	Number	1999	21657.3	34669.4	12014
DALYs (Disability-Adjusted Life Years)	44636	Low-middle SDI	Female	15-49 years	Number	2000	22261.7	35614.9	12707.9
DALYs (Disability-Adjusted Life Years)	44636	Low-middle SDI	Female	15-49 years	Number	2001	22808.4	36082.5	13259.8
DALYs (Disability-Adjusted Life Years)	44636	Low-middle SDI	Female	15-49 years	Number	2002	23437	37296.1	13784.6
DALYs (Disability-Adjusted Life Years)	44636	Low-middle SDI	Female	15-49 years	Number	2003	24169	38067.2	14413.5
DALYs (Disability-Adjusted Life Years)	44636	Low-middle SDI	Female	15-49 years	Number	2004	24336.2	37204	14537.7
DALYs (Disability-Adjusted Life Years)	44636	Low-middle SDI	Female	15-49 years	Number	2005	24894.9	37824.9	15010.4
DALYs (Disability-Adjusted Life Years)	44636	Low-middle SDI	Female	15-49 years	Number	2006	25153.7	38248.7	15351.1
DALYs (Disability-Adjusted Life Years)	44636	Low-middle SDI	Female	15-49 years	Number	2007	25664.8	39216.3	16163.5
DALYs (Disability-Adjusted Life Years)	44636	Low-middle SDI	Female	15-49 years	Number	2008	26089.6	39418.7	16558.8
DALYs (Disability-Adjusted Life Years)	44636	Low-middle SDI	Female	15-49 years	Number	2009	26736.4	40689	16991.1
DALYs (Disability-Adjusted Life Years)	44636	Low-middle SDI	Female	15-49 years	Number	2010	27006.9	40987.3	17452.9
DALYs (Disability-Adjusted Life Years)	44636	Low-middle SDI	Female	15-49 years	Number	2011	27033.1	40215.6	17717
DALYs (Disability-Adjusted Life Years)	44636	Low-middle SDI	Female	15-49 years	Number	2012	28071.7	41462.5	18715.2
DALYs (Disability-Adjusted Life Years)	44636	Low-middle SDI	Female	15-49 years	Number	2013	28351.3	41100.1	19085.8
DALYs (Disability-Adjusted Life Years)	44636	Low-middle SDI	Female	15-49 years	Number	2014	28629.1	40959.5	19663.2
DALYs (Disability-Adjusted Life Years)	44636	Low-middle SDI	Female	15-49 years	Number	2015	28850	40920.5	19971.5
DALYs (Disability-Adjusted Life Years)	44636	Low-middle SDI	Female	15-49 years	Number	2016	29237.2	41116.4	20579.8
DALYs (Disability-Adjusted Life Years)	44636	Low-middle SDI	Female	15-49 years	Number	2017	29615.9	42329.1	20841.5
DALYs (Disability-Adjusted Life Years)	44636	Low-middle SDI	Female	15-49 years	Number	2018	28927.1	40422.6	20450.9
DALYs (Disability-Adjusted Life Years)	44636	Low-middle SDI	Female	15-49 years	Number	2019	28727.8	40094.4	20877.3
DALYs (Disability-Adjusted Life Years)	44636	Low-middle SDI	Female	15-49 years	Number	2020	29127.2	40538.3	21228.1
DALYs (Disability-Adjusted Life Years)	44636	Low-middle SDI	Female	15-49 years	Number	2021	29336.6	40336.1	21642.6
DALYs (Disability-Adjusted Life Years)	44637	Low SDI	Female	15-49 years	Number	1990	6287.57	15167.7	2293.11
DALYs (Disability-Adjusted Life Years)	44637	Low SDI	Female	15-49 years	Number	1991	6448.57	15312.5	2393.21
DALYs (Disability-Adjusted Life Years)	44637	Low SDI	Female	15-49 years	Number	1992	6637.56	15709.5	2469.48
DALYs (Disability-Adjusted Life Years)	44637	Low SDI	Female	15-49 years	Number	1993	6894.34	16427	2582.88
DALYs (Disability-Adjusted Life Years)	44637	Low SDI	Female	15-49 years	Number	1994	7147.2	16545.1	2695.07
DALYs (Disability-Adjusted Life Years)	44637	Low SDI	Female	15-49 years	Number	1995	7402.49	17116.6	2839.81
DALYs (Disability-Adjusted Life Years)	44637	Low SDI	Female	15-49 years	Number	1996	7641.41	17348.9	2949.87
DALYs (Disability-Adjusted Life Years)	44637	Low SDI	Female	15-49 years	Number	1997	7910.46	18057.6	3089.06
DALYs (Disability-Adjusted Life Years)	44637	Low SDI	Female	15-49 years	Number	1998	8161.73	18544.9	3203.65
DALYs (Disability-Adjusted Life Years)	44637	Low SDI	Female	15-49 years	Number	1999	8477.3	18768.5	3361.97
DALYs (Disability-Adjusted Life Years)	44637	Low SDI	Female	15-49 years	Number	2000	8770.61	19693.5	3530.17
DALYs (Disability-Adjusted Life Years)	44637	Low SDI	Female	15-49 years	Number	2001	8966.95	19996.3	3657.21
DALYs (Disability-Adjusted Life Years)	44637	Low SDI	Female	15-49 years	Number	2002	9065.81	19914.8	3762.03
DALYs (Disability-Adjusted Life Years)	44637	Low SDI	Female	15-49 years	Number	2003	9338.24	20148.9	3944.15
DALYs (Disability-Adjusted Life Years)	44637	Low SDI	Female	15-49 years	Number	2004	9678.23	21140.3	4109.59
DALYs (Disability-Adjusted Life Years)	44637	Low SDI	Female	15-49 years	Number	2005	9886.22	21157.3	4263.84
DALYs (Disability-Adjusted Life Years)	44637	Low SDI	Female	15-49 years	Number	2006	10137.4	21849.6	4422.64
DALYs (Disability-Adjusted Life Years)	44637	Low SDI	Female	15-49 years	Number	2007	10492.2	22685.6	4672.34
DALYs (Disability-Adjusted Life Years)	44637	Low SDI	Female	15-49 years	Number	2008	10677	23594.8	4792.93
DALYs (Disability-Adjusted Life Years)	44637	Low SDI	Female	15-49 years	Number	2009	10878.3	23317.5	5072.38
DALYs (Disability-Adjusted Life Years)	44637	Low SDI	Female	15-49 years	Number	2010	10944.9	23311.9	5136.32
DALYs (Disability-Adjusted Life Years)	44637	Low SDI	Female	15-49 years	Number	2011	11230.5	24197.6	5409.81
DALYs (Disability-Adjusted Life Years)	44637	Low SDI	Female	15-49 years	Number	2012	11889	25704.9	5878.23
DALYs (Disability-Adjusted Life Years)	44637	Low SDI	Female	15-49 years	Number	2013	12318.5	26587	6173.03
DALYs (Disability-Adjusted Life Years)	44637	Low SDI	Female	15-49 years	Number	2014	12648.2	26790.7	6459.64
DALYs (Disability-Adjusted Life Years)	44637	Low SDI	Female	15-49 years	Number	2015	12981.3	28118.4	6780.56
DALYs (Disability-Adjusted Life Years)	44637	Low SDI	Female	15-49 years	Number	2016	13448.9	28338.2	7225.3
DALYs (Disability-Adjusted Life Years)	44637	Low SDI	Female	15-49 years	Number	2017	13926.9	29396.4	7501.66
DALYs (Disability-Adjusted Life Years)	44637	Low SDI	Female	15-49 years	Number	2018	13747.1	28620.8	7551.29
DALYs (Disability-Adjusted Life Years)	44637	Low SDI	Female	15-49 years	Number	2019	14118.6	29665.6	7880.62
DALYs (Disability-Adjusted Life Years)	44637	Low SDI	Female	15-49 years	Number	2020	14655.2	29519	8311.94
DALYs (Disability-Adjusted Life Years)	44637	Low SDI	Female	15-49 years	Number	2021	14975.8	30638	8496.7
DALYs (Disability-Adjusted Life Years)	44639	Middle SDI	Female	15-49 years	Number	1990	30092.6	43997.6	20048.3
DALYs (Disability-Adjusted Life Years)	44639	Middle SDI	Female	15-49 years	Number	1991	30818.4	43647.2	20876.4
DALYs (Disability-Adjusted Life Years)	44639	Middle SDI	Female	15-49 years	Number	1992	31489.3	44964.9	22412.9
DALYs (Disability-Adjusted Life Years)	44639	Middle SDI	Female	15-49 years	Number	1993	32136.5	45306.4	23009.7
DALYs (Disability-Adjusted Life Years)	44639	Middle SDI	Female	15-49 years	Number	1994	31865.9	45009.5	22646.5
DALYs (Disability-Adjusted Life Years)	44639	Middle SDI	Female	15-49 years	Number	1995	31753.4	43969.1	23319
DALYs (Disability-Adjusted Life Years)	44639	Middle SDI	Female	15-49 years	Number	1996	32131.2	44419.3	24455.6
DALYs (Disability-Adjusted Life Years)	44639	Middle SDI	Female	15-49 years	Number	1997	32345.9	44510.3	24178.8
DALYs (Disability-Adjusted Life Years)	44639	Middle SDI	Female	15-49 years	Number	1998	32450.4	43952.1	25307.8
DALYs (Disability-Adjusted Life Years)	44639	Middle SDI	Female	15-49 years	Number	1999	32550.1	44193.2	25332.8
DALYs (Disability-Adjusted Life Years)	44639	Middle SDI	Female	15-49 years	Number	2000	32861	44145.1	25252.9
DALYs (Disability-Adjusted Life Years)	44639	Middle SDI	Female	15-49 years	Number	2001	32991.1	44057.4	25416.8
DALYs (Disability-Adjusted Life Years)	44639	Middle SDI	Female	15-49 years	Number	2002	33948.7	44894.5	26583.6
DALYs (Disability-Adjusted Life Years)	44639	Middle SDI	Female	15-49 years	Number	2003	35045.2	46110.5	27075.5
DALYs (Disability-Adjusted Life Years)	44639	Middle SDI	Female	15-49 years	Number	2004	35095.2	47293.6	27311.3
DALYs (Disability-Adjusted Life Years)	44639	Middle SDI	Female	15-49 years	Number	2005	35475.8	47037.7	27487.7
DALYs (Disability-Adjusted Life Years)	44639	Middle SDI	Female	15-49 years	Number	2006	36293.8	45928.6	27845.3
DALYs (Disability-Adjusted Life Years)	44639	Middle SDI	Female	15-49 years	Number	2007	37231.5	47081.2	28943.4
DALYs (Disability-Adjusted Life Years)	44639	Middle SDI	Female	15-49 years	Number	2008	38065.8	47144.3	28991.1
DALYs (Disability-Adjusted Life Years)	44639	Middle SDI	Female	15-49 years	Number	2009	39357.5	47355.1	29468.2
DALYs (Disability-Adjusted Life Years)	44639	Middle SDI	Female	15-49 years	Number	2010	40218.9	47351.4	29219.3
DALYs (Disability-Adjusted Life Years)	44639	Middle SDI	Female	15-49 years	Number	2011	39974.3	47698.5	28635.6
DALYs (Disability-Adjusted Life Years)	44639	Middle SDI	Female	15-49 years	Number	2012	39322.7	46827	29131.7
DALYs (Disability-Adjusted Life Years)	44639	Middle SDI	Female	15-49 years	Number	2013	38668.6	47059.3	28697.7
DALYs (Disability-Adjusted Life Years)	44639	Middle SDI	Female	15-49 years	Number	2014	37926.1	47092	28821.2
DALYs (Disability-Adjusted Life Years)	44639	Middle SDI	Female	15-49 years	Number	2015	36716.2	46431.5	27975.1
DALYs (Disability-Adjusted Life Years)	44639	Middle SDI	Female	15-49 years	Number	2016	35991.2	44633.3	27335.8
DALYs (Disability-Adjusted Life Years)	44639	Middle SDI	Female	15-49 years	Number	2017	35205	45388.7	27075.2
DALYs (Disability-Adjusted Life Years)	44639	Middle SDI	Female	15-49 years	Number	2018	34176.3	44006.6	26825.9
DALYs (Disability-Adjusted Life Years)	44639	Middle SDI	Female	15-49 years	Number	2019	33798.6	41919.7	26214.1
DALYs (Disability-Adjusted Life Years)	44639	Middle SDI	Female	15-49 years	Number	2020	33150.8	41986	26465.2
DALYs (Disability-Adjusted Life Years)	44639	Middle SDI	Female	15-49 years	Number	2021	33119.4	41889.2	26280.3
Prevalence	1	Global	Female	15-49 years	Number	1990	30186.2	40218	22974.6
Prevalence	1	Global	Female	15-49 years	Number	1991	30881.3	41162.9	23546.9
Prevalence	1	Global	Female	15-49 years	Number	1992	31599.2	42128.9	24114.8
Prevalence	1	Global	Female	15-49 years	Number	1993	32333.9	43114.8	24693.5
Prevalence	1	Global	Female	15-49 years	Number	1994	33068.9	44096.9	25275
Prevalence	1	Global	Female	15-49 years	Number	1995	33806.1	45121.3	25856.8
Prevalence	1	Global	Female	15-49 years	Number	1996	34509	46084	26421.3
Prevalence	1	Global	Female	15-49 years	Number	1997	35115.4	46916.3	26906.8
Prevalence	1	Global	Female	15-49 years	Number	1998	35733	47760	27381.3
Prevalence	1	Global	Female	15-49 years	Number	1999	36312.1	48544.8	27827.3
Prevalence	1	Global	Female	15-49 years	Number	2000	36980.1	49414.2	28345.5
Prevalence	1	Global	Female	15-49 years	Number	2001	37641.1	50311.2	28848.6
Prevalence	1	Global	Female	15-49 years	Number	2002	38370.3	51265	29410
Prevalence	1	Global	Female	15-49 years	Number	2003	39121.7	52247.4	29980.4
Prevalence	1	Global	Female	15-49 years	Number	2004	39852.4	53202.6	30510.2
Prevalence	1	Global	Female	15-49 years	Number	2005	40519.5	54074.4	30985.8
Prevalence	1	Global	Female	15-49 years	Number	2006	41135	54913.9	31482.3
Prevalence	1	Global	Female	15-49 years	Number	2007	41740.8	55729.2	31989.4
Prevalence	1	Global	Female	15-49 years	Number	2008	42351.9	56489.9	32455.6
Prevalence	1	Global	Female	15-49 years	Number	2009	42954.6	57239.4	32893.9
Prevalence	1	Global	Female	15-49 years	Number	2010	43519.1	57942.1	33267.2
Prevalence	1	Global	Female	15-49 years	Number	2011	44029.7	58580.8	33637.2
Prevalence	1	Global	Female	15-49 years	Number	2012	44483.1	59205.6	33965.6
Prevalence	1	Global	Female	15-49 years	Number	2013	44860.6	59649.5	34237.8
Prevalence	1	Global	Female	15-49 years	Number	2014	45184.2	60050.3	34468.8
Prevalence	1	Global	Female	15-49 years	Number	2015	45471.7	60432.9	34672.7
Prevalence	1	Global	Female	15-49 years	Number	2016	45762.3	60834.9	34848.1
Prevalence	1	Global	Female	15-49 years	Number	2017	46046.1	61266.7	35020
Prevalence	1	Global	Female	15-49 years	Number	2018	46309.4	61695.7	35177.8
Prevalence	1	Global	Female	15-49 years	Number	2019	46527.8	62060.8	35303.6
Prevalence	1	Global	Female	15-49 years	Number	2020	46582.4	62078.8	35262.8
Prevalence	1	Global	Female	15-49 years	Number	2021	46630.4	62267.4	35394.7
Prevalence	44634	High-middle SDI	Female	15-49 years	Number	1990	7170.01	9591.58	5446.94
Prevalence	44634	High-middle SDI	Female	15-49 years	Number	1991	7277.79	9745.02	5524.61
Prevalence	44634	High-middle SDI	Female	15-49 years	Number	1992	7398.74	9906.74	5617.92
Prevalence	44634	High-middle SDI	Female	15-49 years	Number	1993	7539.61	10071.6	5735.84
Prevalence	44634	High-middle SDI	Female	15-49 years	Number	1994	7685.38	10251.8	5855.04
Prevalence	44634	High-middle SDI	Female	15-49 years	Number	1995	7824.42	10467.7	5967.63
Prevalence	44634	High-middle SDI	Female	15-49 years	Number	1996	7926.63	10579.7	6048.28
Prevalence	44634	High-middle SDI	Female	15-49 years	Number	1997	7979.13	10632.3	6077.08
Prevalence	44634	High-middle SDI	Female	15-49 years	Number	1998	8041.41	10722.4	6132.24
Prevalence	44634	High-middle SDI	Female	15-49 years	Number	1999	8092.36	10810.3	6169.04
Prevalence	44634	High-middle SDI	Female	15-49 years	Number	2000	8186.08	10933.6	6236.44
Prevalence	44634	High-middle SDI	Female	15-49 years	Number	2001	8309.15	11096.9	6328.86
Prevalence	44634	High-middle SDI	Female	15-49 years	Number	2002	8465.43	11295.8	6449.56
Prevalence	44634	High-middle SDI	Female	15-49 years	Number	2003	8630.17	11500	6576.73
Prevalence	44634	High-middle SDI	Female	15-49 years	Number	2004	8781.5	11704.2	6691.52
Prevalence	44634	High-middle SDI	Female	15-49 years	Number	2005	8893.58	11863.7	6772.45
Prevalence	44634	High-middle SDI	Female	15-49 years	Number	2006	8984.68	11991.3	6856.05
Prevalence	44634	High-middle SDI	Female	15-49 years	Number	2007	9086.57	12130.1	6923.62
Prevalence	44634	High-middle SDI	Female	15-49 years	Number	2008	9195.1	12274.5	6988.46
Prevalence	44634	High-middle SDI	Female	15-49 years	Number	2009	9295.92	12408.4	7072.28
Prevalence	44634	High-middle SDI	Female	15-49 years	Number	2010	9373.05	12511.4	7137.16
Prevalence	44634	High-middle SDI	Female	15-49 years	Number	2011	9422.7	12578.8	7160.32
Prevalence	44634	High-middle SDI	Female	15-49 years	Number	2012	9445.95	12619.7	7175.08
Prevalence	44634	High-middle SDI	Female	15-49 years	Number	2013	9440.34	12607.8	7175.65
Prevalence	44634	High-middle SDI	Female	15-49 years	Number	2014	9416.22	12591.1	7145.88
Prevalence	44634	High-middle SDI	Female	15-49 years	Number	2015	9375.84	12560.5	7103.53
Prevalence	44634	High-middle SDI	Female	15-49 years	Number	2016	9324.8	12522	7076.44
Prevalence	44634	High-middle SDI	Female	15-49 years	Number	2017	9267.45	12448.3	7036.38
Prevalence	44634	High-middle SDI	Female	15-49 years	Number	2018	9203.91	12363.4	6979.13
Prevalence	44634	High-middle SDI	Female	15-49 years	Number	2019	9134.5	12301.2	6933.92
Prevalence	44634	High-middle SDI	Female	15-49 years	Number	2020	9021.5	12076.3	6817.12
Prevalence	44634	High-middle SDI	Female	15-49 years	Number	2021	8883.13	11881.9	6683.44
Prevalence	44635	High SDI	Female	15-49 years	Number	1990	6349.49	8489.39	4848.8
Prevalence	44635	High SDI	Female	15-49 years	Number	1991	6418.59	8578.32	4913.54
Prevalence	44635	High SDI	Female	15-49 years	Number	1992	6495.91	8679.52	4979.37
Prevalence	44635	High SDI	Female	15-49 years	Number	1993	6564.72	8772.8	5035.11
Prevalence	44635	High SDI	Female	15-49 years	Number	1994	6628.13	8856.92	5085.48
Prevalence	44635	High SDI	Female	15-49 years	Number	1995	6702.84	8952.46	5144.38
Prevalence	44635	High SDI	Female	15-49 years	Number	1996	6767.56	9025.43	5196.83
Prevalence	44635	High SDI	Female	15-49 years	Number	1997	6776.35	9047.98	5203.97
Prevalence	44635	High SDI	Female	15-49 years	Number	1998	6778.59	9057.03	5206.22
Prevalence	44635	High SDI	Female	15-49 years	Number	1999	6781.43	9060.5	5209.58
Prevalence	44635	High SDI	Female	15-49 years	Number	2000	6795.42	9093.52	5222.7
Prevalence	44635	High SDI	Female	15-49 years	Number	2001	6817.93	9103.48	5241.43
Prevalence	44635	High SDI	Female	15-49 years	Number	2002	6842.94	9112.56	5254.85
Prevalence	44635	High SDI	Female	15-49 years	Number	2003	6874.25	9143.82	5272.78
Prevalence	44635	High SDI	Female	15-49 years	Number	2004	6909.63	9188.73	5293.64
Prevalence	44635	High SDI	Female	15-49 years	Number	2005	6944.84	9235.19	5322.7
Prevalence	44635	High SDI	Female	15-49 years	Number	2006	6986.72	9286.4	5364.57
Prevalence	44635	High SDI	Female	15-49 years	Number	2007	7035.11	9348.42	5417.67
Prevalence	44635	High SDI	Female	15-49 years	Number	2008	7081.55	9406.65	5471.31
Prevalence	44635	High SDI	Female	15-49 years	Number	2009	7119.86	9452.55	5516.73
Prevalence	44635	High SDI	Female	15-49 years	Number	2010	7142.97	9480.73	5542.66
Prevalence	44635	High SDI	Female	15-49 years	Number	2011	7158.23	9509.54	5539.82
Prevalence	44635	High SDI	Female	15-49 years	Number	2012	7174.19	9529.88	5531.57
Prevalence	44635	High SDI	Female	15-49 years	Number	2013	7182.46	9541.7	5522.69
Prevalence	44635	High SDI	Female	15-49 years	Number	2014	7185.45	9547.61	5515.52
Prevalence	44635	High SDI	Female	15-49 years	Number	2015	7181.72	9544.32	5504.37
Prevalence	44635	High SDI	Female	15-49 years	Number	2016	7184.49	9539.49	5502.52
Prevalence	44635	High SDI	Female	15-49 years	Number	2017	7174.2	9521.34	5502.07
Prevalence	44635	High SDI	Female	15-49 years	Number	2018	7158.46	9513.71	5496.48
Prevalence	44635	High SDI	Female	15-49 years	Number	2019	7138.19	9497.04	5473.5
Prevalence	44635	High SDI	Female	15-49 years	Number	2020	7131.25	9481.98	5474.37
Prevalence	44635	High SDI	Female	15-49 years	Number	2021	7092.44	9485.17	5444.96
Prevalence	44636	Low-middle SDI	Female	15-49 years	Number	1990	4932.51	6593.6	3756.09
Prevalence	44636	Low-middle SDI	Female	15-49 years	Number	1991	5065.74	6767.53	3852.91
Prevalence	44636	Low-middle SDI	Female	15-49 years	Number	1992	5203.02	6955.12	3951.34
Prevalence	44636	Low-middle SDI	Female	15-49 years	Number	1993	5345.37	7147.95	4057.53
Prevalence	44636	Low-middle SDI	Female	15-49 years	Number	1994	5493.62	7335.66	4167.32
Prevalence	44636	Low-middle SDI	Female	15-49 years	Number	1995	5648.87	7530.57	4276.67
Prevalence	44636	Low-middle SDI	Female	15-49 years	Number	1996	5812.4	7747.3	4396.97
Prevalence	44636	Low-middle SDI	Female	15-49 years	Number	1997	5980.38	7971.78	4523.34
Prevalence	44636	Low-middle SDI	Female	15-49 years	Number	1998	6151.46	8202.42	4651.66
Prevalence	44636	Low-middle SDI	Female	15-49 years	Number	1999	6321.6	8443.11	4772.53
Prevalence	44636	Low-middle SDI	Female	15-49 years	Number	2000	6492.91	8695.83	4895.9
Prevalence	44636	Low-middle SDI	Female	15-49 years	Number	2001	6652.51	8905.31	5032.05
Prevalence	44636	Low-middle SDI	Female	15-49 years	Number	2002	6822.29	9119.88	5169.11
Prevalence	44636	Low-middle SDI	Female	15-49 years	Number	2003	6999.56	9339.87	5310.1
Prevalence	44636	Low-middle SDI	Female	15-49 years	Number	2004	7180.57	9564.47	5452.92
Prevalence	44636	Low-middle SDI	Female	15-49 years	Number	2005	7360.96	9794.87	5594.77
Prevalence	44636	Low-middle SDI	Female	15-49 years	Number	2006	7540.68	10040.5	5735.18
Prevalence	44636	Low-middle SDI	Female	15-49 years	Number	2007	7720.9	10295.8	5874.74
Prevalence	44636	Low-middle SDI	Female	15-49 years	Number	2008	7899.75	10551.6	6011.63
Prevalence	44636	Low-middle SDI	Female	15-49 years	Number	2009	8075.38	10804.8	6145.26
Prevalence	44636	Low-middle SDI	Female	15-49 years	Number	2010	8245.89	11036.6	6268.72
Prevalence	44636	Low-middle SDI	Female	15-49 years	Number	2011	8411.29	11284.1	6387.87
Prevalence	44636	Low-middle SDI	Female	15-49 years	Number	2012	8575.03	11524.1	6522.37
Prevalence	44636	Low-middle SDI	Female	15-49 years	Number	2013	8739.17	11734.5	6652.85
Prevalence	44636	Low-middle SDI	Female	15-49 years	Number	2014	8906.43	11944.9	6773.71
Prevalence	44636	Low-middle SDI	Female	15-49 years	Number	2015	9080.57	12164.7	6899.39
Prevalence	44636	Low-middle SDI	Female	15-49 years	Number	2016	9266.91	12391.8	7041.99
Prevalence	44636	Low-middle SDI	Female	15-49 years	Number	2017	9461.03	12626.6	7191.54
Prevalence	44636	Low-middle SDI	Female	15-49 years	Number	2018	9646.21	12850.6	7333.97
Prevalence	44636	Low-middle SDI	Female	15-49 years	Number	2019	9811.51	13084.3	7458.31
Prevalence	44636	Low-middle SDI	Female	15-49 years	Number	2020	9952.22	13373.9	7551.25
Prevalence	44636	Low-middle SDI	Female	15-49 years	Number	2021	10101.2	13493.3	7715.25
Prevalence	44637	Low SDI	Female	15-49 years	Number	1990	2343.93	3121.59	1779.48
Prevalence	44637	Low SDI	Female	15-49 years	Number	1991	2422.23	3222.45	1835.51
Prevalence	44637	Low SDI	Female	15-49 years	Number	1992	2504.04	3327.97	1893.56
Prevalence	44637	Low SDI	Female	15-49 years	Number	1993	2589.62	3438.56	1954.19
Prevalence	44637	Low SDI	Female	15-49 years	Number	1994	2669.64	3541.85	2013.07
Prevalence	44637	Low SDI	Female	15-49 years	Number	1995	2747.35	3641.99	2071.96
Prevalence	44637	Low SDI	Female	15-49 years	Number	1996	2830.16	3752.92	2134.23
Prevalence	44637	Low SDI	Female	15-49 years	Number	1997	2912.54	3865.11	2196.2
Prevalence	44637	Low SDI	Female	15-49 years	Number	1998	2993.43	3976.37	2256.47
Prevalence	44637	Low SDI	Female	15-49 years	Number	1999	3076.99	4091.58	2318.69
Prevalence	44637	Low SDI	Female	15-49 years	Number	2000	3169.73	4219	2386.82
Prevalence	44637	Low SDI	Female	15-49 years	Number	2001	3257.2	4331.63	2450.52
Prevalence	44637	Low SDI	Female	15-49 years	Number	2002	3347.27	4447.73	2516.65
Prevalence	44637	Low SDI	Female	15-49 years	Number	2003	3442.13	4571.45	2594.38
Prevalence	44637	Low SDI	Female	15-49 years	Number	2004	3541.1	4704.71	2674.95
Prevalence	44637	Low SDI	Female	15-49 years	Number	2005	3645.4	4846.54	2761.45
Prevalence	44637	Low SDI	Female	15-49 years	Number	2006	3758.34	4988.36	2842.51
Prevalence	44637	Low SDI	Female	15-49 years	Number	2007	3878.19	5139.07	2933.99
Prevalence	44637	Low SDI	Female	15-49 years	Number	2008	4001.14	5303.35	3029.42
Prevalence	44637	Low SDI	Female	15-49 years	Number	2009	4123.35	5477.35	3117.46
Prevalence	44637	Low SDI	Female	15-49 years	Number	2010	4238.98	5643.6	3201.49
Prevalence	44637	Low SDI	Female	15-49 years	Number	2011	4340.62	5778.04	3284.29
Prevalence	44637	Low SDI	Female	15-49 years	Number	2012	4429.23	5895.93	3358.07
Prevalence	44637	Low SDI	Female	15-49 years	Number	2013	4510.83	6005.26	3421.41
Prevalence	44637	Low SDI	Female	15-49 years	Number	2014	4592.76	6112.24	3481.8
Prevalence	44637	Low SDI	Female	15-49 years	Number	2015	4683	6232.39	3548.22
Prevalence	44637	Low SDI	Female	15-49 years	Number	2016	4778.74	6355.95	3625.95
Prevalence	44637	Low SDI	Female	15-49 years	Number	2017	4873.45	6473.71	3691.29
Prevalence	44637	Low SDI	Female	15-49 years	Number	2018	4972.26	6605.12	3764.82
Prevalence	44637	Low SDI	Female	15-49 years	Number	2019	5080.05	6742.99	3854.91
Prevalence	44637	Low SDI	Female	15-49 years	Number	2020	5186.75	6907.56	3916.15
Prevalence	44637	Low SDI	Female	15-49 years	Number	2021	5312.58	7066	3998.62
Prevalence	44639	Middle SDI	Female	15-49 years	Number	1990	9359.13	12582.8	7089.18
Prevalence	44639	Middle SDI	Female	15-49 years	Number	1991	9665.26	12980	7339.74
Prevalence	44639	Middle SDI	Female	15-49 years	Number	1992	9965.13	13389.9	7588.09
Prevalence	44639	Middle SDI	Female	15-49 years	Number	1993	10261.5	13767.4	7835.14
Prevalence	44639	Middle SDI	Female	15-49 years	Number	1994	10558.4	14140.6	8071.84
Prevalence	44639	Middle SDI	Female	15-49 years	Number	1995	10848.1	14515.9	8298.07
Prevalence	44639	Middle SDI	Female	15-49 years	Number	1996	11136.8	14904.1	8511.58
Prevalence	44639	Middle SDI	Female	15-49 years	Number	1997	11430.7	15314.9	8723.09
Prevalence	44639	Middle SDI	Female	15-49 years	Number	1998	11732	15718.8	8941.32
Prevalence	44639	Middle SDI	Female	15-49 years	Number	1999	12004.4	16092.6	9141.72
Prevalence	44639	Middle SDI	Female	15-49 years	Number	2000	12300.7	16492.8	9358.21
Prevalence	44639	Middle SDI	Female	15-49 years	Number	2001	12568.6	16851.6	9560.86
Prevalence	44639	Middle SDI	Female	15-49 years	Number	2002	12856.4	17216.2	9778.88
Prevalence	44639	Middle SDI	Female	15-49 years	Number	2003	13139.4	17573.4	9979.35
Prevalence	44639	Middle SDI	Female	15-49 years	Number	2004	13403.2	17932.1	10180.2
Prevalence	44639	Middle SDI	Female	15-49 years	Number	2005	13638.2	18256.4	10370.9
Prevalence	44639	Middle SDI	Female	15-49 years	Number	2006	13828	18508	10504.8
Prevalence	44639	Middle SDI	Female	15-49 years	Number	2007	13983.2	18716.5	10598.9
Prevalence	44639	Middle SDI	Female	15-49 years	Number	2008	14137.4	18920.2	10681.2
Prevalence	44639	Middle SDI	Female	15-49 years	Number	2009	14303.1	19143	10775.8
Prevalence	44639	Middle SDI	Female	15-49 years	Number	2010	14481.1	19434.9	10882.5
Prevalence	44639	Middle SDI	Female	15-49 years	Number	2011	14659.6	19685.2	11021.8
Prevalence	44639	Middle SDI	Female	15-49 years	Number	2012	14821.2	19910.4	11144.8
Prevalence	44639	Middle SDI	Female	15-49 years	Number	2013	14950.2	20076.5	11246.6
Prevalence	44639	Middle SDI	Female	15-49 years	Number	2014	15045.8	20203.8	11324.8
Prevalence	44639	Middle SDI	Female	15-49 years	Number	2015	15113	20303.4	11382.8
Prevalence	44639	Middle SDI	Female	15-49 years	Number	2016	15169.7	20404.3	11429.3
Prevalence	44639	Middle SDI	Female	15-49 years	Number	2017	15232.3	20494.6	11481.4
Prevalence	44639	Middle SDI	Female	15-49 years	Number	2018	15290.7	20585.8	11527.5
Prevalence	44639	Middle SDI	Female	15-49 years	Number	2019	15325.8	20656	11551
Prevalence	44639	Middle SDI	Female	15-49 years	Number	2020	15253.1	20546.9	11461.5
Prevalence	44639	Middle SDI	Female	15-49 years	Number	2021	15203.6	20518.1	11437.1
Incidence	1	Global	Female	15-49 years	Number	1990	5193.01	7050.97	3820.54
Incidence	1	Global	Female	15-49 years	Number	1991	5319.36	7232.56	3913.91
Incidence	1	Global	Female	15-49 years	Number	1992	5449.89	7417.17	4009.76
Incidence	1	Global	Female	15-49 years	Number	1993	5583.71	7605.21	4105.35
Incidence	1	Global	Female	15-49 years	Number	1994	5719.72	7793.34	4199.41
Incidence	1	Global	Female	15-49 years	Number	1995	5856.05	7982.38	4292.85
Incidence	1	Global	Female	15-49 years	Number	1996	5993.57	8159.09	4393.95
Incidence	1	Global	Female	15-49 years	Number	1997	6123.66	8325.54	4489.7
Incidence	1	Global	Female	15-49 years	Number	1998	6257.49	8491.21	4592.99
Incidence	1	Global	Female	15-49 years	Number	1999	6383.28	8646.55	4689.47
Incidence	1	Global	Female	15-49 years	Number	2000	6519.76	8812.49	4794.94
Incidence	1	Global	Female	15-49 years	Number	2001	6635.33	8955.91	4879.28
Incidence	1	Global	Female	15-49 years	Number	2002	6743.13	9093.02	4962.34
Incidence	1	Global	Female	15-49 years	Number	2003	6845.5	9229	5039.42
Incidence	1	Global	Female	15-49 years	Number	2004	6946.73	9363.5	5113.65
Incidence	1	Global	Female	15-49 years	Number	2005	7053.11	9504.91	5191.25
Incidence	1	Global	Female	15-49 years	Number	2006	7165.65	9651.35	5272.88
Incidence	1	Global	Female	15-49 years	Number	2007	7280.61	9799.86	5360.93
Incidence	1	Global	Female	15-49 years	Number	2008	7400.52	9954.89	5455.72
Incidence	1	Global	Female	15-49 years	Number	2009	7522.19	10113.7	5551.82
Incidence	1	Global	Female	15-49 years	Number	2010	7639.35	10279.2	5642.99
Incidence	1	Global	Female	15-49 years	Number	2011	7744.2	10417	5721.23
Incidence	1	Global	Female	15-49 years	Number	2012	7834.63	10543	5790.08
Incidence	1	Global	Female	15-49 years	Number	2013	7912.19	10650.6	5843.79
Incidence	1	Global	Female	15-49 years	Number	2014	7984.34	10741	5891.83
Incidence	1	Global	Female	15-49 years	Number	2015	8058.78	10834.5	5942.27
Incidence	1	Global	Female	15-49 years	Number	2016	8132.73	10936.5	5993.08
Incidence	1	Global	Female	15-49 years	Number	2017	8200.11	11042.3	6048.06
Incidence	1	Global	Female	15-49 years	Number	2018	8267.75	11150.7	6103.82
Incidence	1	Global	Female	15-49 years	Number	2019	8342.06	11269.3	6164.83
Incidence	1	Global	Female	15-49 years	Number	2020	8422.75	11361.6	6215.04
Incidence	1	Global	Female	15-49 years	Number	2021	8532.89	11496.7	6303.82
Incidence	44634	High-middle SDI	Female	15-49 years	Number	1990	877.772	1195.13	638.468
Incidence	44634	High-middle SDI	Female	15-49 years	Number	1991	898.598	1225.44	653.518
Incidence	44634	High-middle SDI	Female	15-49 years	Number	1992	922.336	1257.05	671.298
Incidence	44634	High-middle SDI	Female	15-49 years	Number	1993	949.211	1291.17	691.223
Incidence	44634	High-middle SDI	Female	15-49 years	Number	1994	978.351	1330.64	712.73
Incidence	44634	High-middle SDI	Female	15-49 years	Number	1995	1007.35	1370.36	734.792
Incidence	44634	High-middle SDI	Female	15-49 years	Number	1996	1036.72	1411.46	757.827
Incidence	44634	High-middle SDI	Female	15-49 years	Number	1997	1065.8	1451.19	778.647
Incidence	44634	High-middle SDI	Female	15-49 years	Number	1998	1097.51	1494.69	802.616
Incidence	44634	High-middle SDI	Female	15-49 years	Number	1999	1122.51	1526.55	820.325
Incidence	44634	High-middle SDI	Female	15-49 years	Number	2000	1143.7	1551.88	834.933
Incidence	44634	High-middle SDI	Female	15-49 years	Number	2001	1154.64	1567.94	843.978
Incidence	44634	High-middle SDI	Female	15-49 years	Number	2002	1159.4	1574.21	846.836
Incidence	44634	High-middle SDI	Female	15-49 years	Number	2003	1160.21	1573.74	848.307
Incidence	44634	High-middle SDI	Female	15-49 years	Number	2004	1160.3	1576.68	846.71
Incidence	44634	High-middle SDI	Female	15-49 years	Number	2005	1163.1	1579.08	847.145
Incidence	44634	High-middle SDI	Female	15-49 years	Number	2006	1167.88	1582.81	850.273
Incidence	44634	High-middle SDI	Female	15-49 years	Number	2007	1172.09	1587.45	852.937
Incidence	44634	High-middle SDI	Female	15-49 years	Number	2008	1177.03	1592.12	856.388
Incidence	44634	High-middle SDI	Female	15-49 years	Number	2009	1181.98	1599.76	860.225
Incidence	44634	High-middle SDI	Female	15-49 years	Number	2010	1186.04	1607.17	864.059
Incidence	44634	High-middle SDI	Female	15-49 years	Number	2011	1187.83	1610.52	865.794
Incidence	44634	High-middle SDI	Female	15-49 years	Number	2012	1186.18	1612.17	864.621
Incidence	44634	High-middle SDI	Female	15-49 years	Number	2013	1181.19	1609.93	860.112
Incidence	44634	High-middle SDI	Female	15-49 years	Number	2014	1174.83	1606	854.318
Incidence	44634	High-middle SDI	Female	15-49 years	Number	2015	1167.94	1598.22	848.049
Incidence	44634	High-middle SDI	Female	15-49 years	Number	2016	1160.96	1589.43	843.989
Incidence	44634	High-middle SDI	Female	15-49 years	Number	2017	1154.04	1578.48	838.28
Incidence	44634	High-middle SDI	Female	15-49 years	Number	2018	1147.18	1568.45	832.771
Incidence	44634	High-middle SDI	Female	15-49 years	Number	2019	1140.69	1560.25	827.139
Incidence	44634	High-middle SDI	Female	15-49 years	Number	2020	1135.65	1556.24	823.063
Incidence	44634	High-middle SDI	Female	15-49 years	Number	2021	1132.59	1546.44	814.914
Incidence	44635	High SDI	Female	15-49 years	Number	1990	667.021	910.48	488.564
Incidence	44635	High SDI	Female	15-49 years	Number	1991	672.519	918.072	492.599
Incidence	44635	High SDI	Female	15-49 years	Number	1992	680.108	930.002	497.792
Incidence	44635	High SDI	Female	15-49 years	Number	1993	687.635	941.058	503.437
Incidence	44635	High SDI	Female	15-49 years	Number	1994	695.858	953.577	509.673
Incidence	44635	High SDI	Female	15-49 years	Number	1995	706.431	966.888	517.577
Incidence	44635	High SDI	Female	15-49 years	Number	1996	717.489	981.64	527.006
Incidence	44635	High SDI	Female	15-49 years	Number	1997	723.868	991.911	532.153
Incidence	44635	High SDI	Female	15-49 years	Number	1998	729.863	999.538	536.875
Incidence	44635	High SDI	Female	15-49 years	Number	1999	735.351	1005.64	541.059
Incidence	44635	High SDI	Female	15-49 years	Number	2000	740.54	1010.22	544.327
Incidence	44635	High SDI	Female	15-49 years	Number	2001	744.469	1014.03	548.017
Incidence	44635	High SDI	Female	15-49 years	Number	2002	746.844	1016.49	550.219
Incidence	44635	High SDI	Female	15-49 years	Number	2003	748.458	1017.7	551.369
Incidence	44635	High SDI	Female	15-49 years	Number	2004	749.667	1017.47	552.099
Incidence	44635	High SDI	Female	15-49 years	Number	2005	750.67	1017.46	552.761
Incidence	44635	High SDI	Female	15-49 years	Number	2006	751.709	1020.07	553.955
Incidence	44635	High SDI	Female	15-49 years	Number	2007	752.372	1022.63	554.249
Incidence	44635	High SDI	Female	15-49 years	Number	2008	752.782	1024.79	554.427
Incidence	44635	High SDI	Female	15-49 years	Number	2009	753.272	1026.21	554.579
Incidence	44635	High SDI	Female	15-49 years	Number	2010	753.84	1027.73	554.62
Incidence	44635	High SDI	Female	15-49 years	Number	2011	754.618	1029.01	554.157
Incidence	44635	High SDI	Female	15-49 years	Number	2012	755.27	1030.78	553.755
Incidence	44635	High SDI	Female	15-49 years	Number	2013	755.308	1032.06	552.837
Incidence	44635	High SDI	Female	15-49 years	Number	2014	755.315	1033.34	551.806
Incidence	44635	High SDI	Female	15-49 years	Number	2015	755.527	1034.73	550.963
Incidence	44635	High SDI	Female	15-49 years	Number	2016	757.317	1036.26	553.781
Incidence	44635	High SDI	Female	15-49 years	Number	2017	758.349	1036.95	555.953
Incidence	44635	High SDI	Female	15-49 years	Number	2018	758.957	1037.11	556.453
Incidence	44635	High SDI	Female	15-49 years	Number	2019	758.853	1036.08	555.487
Incidence	44635	High SDI	Female	15-49 years	Number	2020	759.204	1047.18	554.606
Incidence	44635	High SDI	Female	15-49 years	Number	2021	759.152	1037.01	550.934
Incidence	44636	Low-middle SDI	Female	15-49 years	Number	1990	1248.89	1700.7	927.456
Incidence	44636	Low-middle SDI	Female	15-49 years	Number	1991	1289.66	1754.1	957.564
Incidence	44636	Low-middle SDI	Female	15-49 years	Number	1992	1330.38	1807.03	986.891
Incidence	44636	Low-middle SDI	Female	15-49 years	Number	1993	1370.79	1859.13	1015.97
Incidence	44636	Low-middle SDI	Female	15-49 years	Number	1994	1410.62	1910.05	1044.59
Incidence	44636	Low-middle SDI	Female	15-49 years	Number	1995	1449.51	1959.47	1072.22
Incidence	44636	Low-middle SDI	Female	15-49 years	Number	1996	1487.25	2012.24	1099.93
Incidence	44636	Low-middle SDI	Female	15-49 years	Number	1997	1523.32	2063.96	1126.06
Incidence	44636	Low-middle SDI	Female	15-49 years	Number	1998	1559.28	2112.96	1151.95
Incidence	44636	Low-middle SDI	Female	15-49 years	Number	1999	1595.93	2160.71	1178.24
Incidence	44636	Low-middle SDI	Female	15-49 years	Number	2000	1636.16	2212.37	1207.07
Incidence	44636	Low-middle SDI	Female	15-49 years	Number	2001	1672.32	2262.52	1236.74
Incidence	44636	Low-middle SDI	Female	15-49 years	Number	2002	1706.17	2309.55	1264.71
Incidence	44636	Low-middle SDI	Female	15-49 years	Number	2003	1739.24	2355.48	1286.72
Incidence	44636	Low-middle SDI	Female	15-49 years	Number	2004	1773.06	2402.42	1313.53
Incidence	44636	Low-middle SDI	Female	15-49 years	Number	2005	1809.38	2452.83	1341.06
Incidence	44636	Low-middle SDI	Female	15-49 years	Number	2006	1846.97	2501.46	1365.54
Incidence	44636	Low-middle SDI	Female	15-49 years	Number	2007	1883.44	2549	1390.51
Incidence	44636	Low-middle SDI	Female	15-49 years	Number	2008	1919.32	2596.04	1414.6
Incidence	44636	Low-middle SDI	Female	15-49 years	Number	2009	1955.29	2641.66	1439.34
Incidence	44636	Low-middle SDI	Female	15-49 years	Number	2010	1992.12	2687.17	1466.3
Incidence	44636	Low-middle SDI	Female	15-49 years	Number	2011	2028.05	2737.35	1493.86
Incidence	44636	Low-middle SDI	Female	15-49 years	Number	2012	2061.79	2785.61	1521.1
Incidence	44636	Low-middle SDI	Female	15-49 years	Number	2013	2094.82	2833.04	1547.33
Incidence	44636	Low-middle SDI	Female	15-49 years	Number	2014	2128.91	2880.09	1571.4
Incidence	44636	Low-middle SDI	Female	15-49 years	Number	2015	2166.17	2930.92	1596.96
Incidence	44636	Low-middle SDI	Female	15-49 years	Number	2016	2205.43	2983.97	1623.25
Incidence	44636	Low-middle SDI	Female	15-49 years	Number	2017	2244.39	3029.72	1651.2
Incidence	44636	Low-middle SDI	Female	15-49 years	Number	2018	2283.05	3075.02	1679.49
Incidence	44636	Low-middle SDI	Female	15-49 years	Number	2019	2322.16	3124.17	1710.14
Incidence	44636	Low-middle SDI	Female	15-49 years	Number	2020	2362.53	3197.08	1741.82
Incidence	44636	Low-middle SDI	Female	15-49 years	Number	2021	2406.94	3228.12	1786.4
Incidence	44637	Low SDI	Female	15-49 years	Number	1990	707.708	960.63	527.359
Incidence	44637	Low SDI	Female	15-49 years	Number	1991	727.158	985.44	542.147
Incidence	44637	Low SDI	Female	15-49 years	Number	1992	747.595	1011.88	557.295
Incidence	44637	Low SDI	Female	15-49 years	Number	1993	769.352	1040.23	573.015
Incidence	44637	Low SDI	Female	15-49 years	Number	1994	789.981	1067.29	588.329
Incidence	44637	Low SDI	Female	15-49 years	Number	1995	810.757	1094.79	604.338
Incidence	44637	Low SDI	Female	15-49 years	Number	1996	835.319	1127.69	622.869
Incidence	44637	Low SDI	Female	15-49 years	Number	1997	862.197	1163.5	643.156
Incidence	44637	Low SDI	Female	15-49 years	Number	1998	889.718	1200.16	663.24
Incidence	44637	Low SDI	Female	15-49 years	Number	1999	917.419	1237.06	682.822
Incidence	44637	Low SDI	Female	15-49 years	Number	2000	945.203	1275.07	702.425
Incidence	44637	Low SDI	Female	15-49 years	Number	2001	970.622	1310.14	722.458
Incidence	44637	Low SDI	Female	15-49 years	Number	2002	998.916	1349.79	741.886
Incidence	44637	Low SDI	Female	15-49 years	Number	2003	1029.1	1391.68	762.27
Incidence	44637	Low SDI	Female	15-49 years	Number	2004	1059.19	1434.94	782.628
Incidence	44637	Low SDI	Female	15-49 years	Number	2005	1087.66	1475.47	803.006
Incidence	44637	Low SDI	Female	15-49 years	Number	2006	1113.17	1511.94	821.284
Incidence	44637	Low SDI	Female	15-49 years	Number	2007	1136.26	1543.42	838.989
Incidence	44637	Low SDI	Female	15-49 years	Number	2008	1159.05	1574.69	857.144
Incidence	44637	Low SDI	Female	15-49 years	Number	2009	1184.09	1608.43	877.102
Incidence	44637	Low SDI	Female	15-49 years	Number	2010	1213.79	1647.83	900.899
Incidence	44637	Low SDI	Female	15-49 years	Number	2011	1246.86	1691.87	924.168
Incidence	44637	Low SDI	Female	15-49 years	Number	2012	1280.63	1737.08	947.82
Incidence	44637	Low SDI	Female	15-49 years	Number	2013	1315.3	1783.8	972.107
Incidence	44637	Low SDI	Female	15-49 years	Number	2014	1351.12	1832.13	997.307
Incidence	44637	Low SDI	Female	15-49 years	Number	2015	1388.29	1882.24	1023.62
Incidence	44637	Low SDI	Female	15-49 years	Number	2016	1422.26	1926.34	1052.42
Incidence	44637	Low SDI	Female	15-49 years	Number	2017	1450.55	1962.53	1077.27
Incidence	44637	Low SDI	Female	15-49 years	Number	2018	1477.49	1996.66	1101.5
Incidence	44637	Low SDI	Female	15-49 years	Number	2019	1507.71	2034.86	1126.08
Incidence	44637	Low SDI	Female	15-49 years	Number	2020	1534.5	2068.14	1135.94
Incidence	44637	Low SDI	Female	15-49 years	Number	2021	1572.54	2128.78	1162.63
Incidence	44639	Middle SDI	Female	15-49 years	Number	1990	1687.34	2300.88	1247.86
Incidence	44639	Middle SDI	Female	15-49 years	Number	1991	1726.99	2362.16	1271.73
Incidence	44639	Middle SDI	Female	15-49 years	Number	1992	1764.89	2420.71	1293.89
Incidence	44639	Middle SDI	Female	15-49 years	Number	1993	1801.98	2477.76	1318.41
Incidence	44639	Middle SDI	Female	15-49 years	Number	1994	1840.03	2534.52	1347.01
Incidence	44639	Middle SDI	Female	15-49 years	Number	1995	1876.97	2589.67	1370.09
Incidence	44639	Middle SDI	Female	15-49 years	Number	1996	1911.65	2630.66	1394.88
Incidence	44639	Middle SDI	Female	15-49 years	Number	1997	1943.21	2665.36	1418.51
Incidence	44639	Middle SDI	Female	15-49 years	Number	1998	1975.87	2699.54	1444.32
Incidence	44639	Middle SDI	Female	15-49 years	Number	1999	2006.9	2732.99	1466.65
Incidence	44639	Middle SDI	Female	15-49 years	Number	2000	2048.96	2780.53	1498.72
Incidence	44639	Middle SDI	Female	15-49 years	Number	2001	2088.01	2827.3	1528.6
Incidence	44639	Middle SDI	Female	15-49 years	Number	2002	2126.44	2874.12	1556.28
Incidence	44639	Middle SDI	Female	15-49 years	Number	2003	2163.06	2926.29	1579.07
Incidence	44639	Middle SDI	Female	15-49 years	Number	2004	2199.04	2977.57	1605.04
Incidence	44639	Middle SDI	Female	15-49 years	Number	2005	2236.76	3030.48	1632.15
Incidence	44639	Middle SDI	Female	15-49 years	Number	2006	2280.32	3086.35	1668.39
Incidence	44639	Middle SDI	Female	15-49 years	Number	2007	2330.78	3151.76	1710.12
Incidence	44639	Middle SDI	Female	15-49 years	Number	2008	2386.58	3233.07	1753.12
Incidence	44639	Middle SDI	Female	15-49 years	Number	2009	2441.74	3316.15	1793.66
Incidence	44639	Middle SDI	Female	15-49 years	Number	2010	2487.67	3381.66	1827
Incidence	44639	Middle SDI	Female	15-49 years	Number	2011	2520.88	3429.19	1849.31
Incidence	44639	Middle SDI	Female	15-49 years	Number	2012	2544.74	3460.98	1864.8
Incidence	44639	Middle SDI	Female	15-49 years	Number	2013	2559.49	3478.57	1873.54
Incidence	44639	Middle SDI	Female	15-49 years	Number	2014	2568.05	3488.57	1878.52
Incidence	44639	Middle SDI	Female	15-49 years	Number	2015	2574.69	3495.68	1884.93
Incidence	44639	Middle SDI	Female	15-49 years	Number	2016	2580.55	3505.72	1889.46
Incidence	44639	Middle SDI	Female	15-49 years	Number	2017	2586.54	3516.17	1894.18
Incidence	44639	Middle SDI	Female	15-49 years	Number	2018	2594.8	3531.77	1900.16
Incidence	44639	Middle SDI	Female	15-49 years	Number	2019	2606.32	3550.78	1906.91
Incidence	44639	Middle SDI	Female	15-49 years	Number	2020	2624.49	3554.99	1921.71
Incidence	44639	Middle SDI	Female	15-49 years	Number	2021	2655.18	3605.29	1940.9
Deaths	1	Global	Female	15-49 years	Rate	1990	0.112668	0.155184	0.0774359
Deaths	1	Global	Female	15-49 years	Rate	1991	0.112974	0.160829	0.0797229
Deaths	1	Global	Female	15-49 years	Rate	1992	0.113333	0.157444	0.0815765
Deaths	1	Global	Female	15-49 years	Rate	1993	0.114241	0.159313	0.0835143
Deaths	1	Global	Female	15-49 years	Rate	1994	0.113303	0.158166	0.0817436
Deaths	1	Global	Female	15-49 years	Rate	1995	0.112668	0.154167	0.0836408
Deaths	1	Global	Female	15-49 years	Rate	1996	0.112145	0.155604	0.0837585
Deaths	1	Global	Female	15-49 years	Rate	1997	0.110939	0.154539	0.083476
Deaths	1	Global	Female	15-49 years	Rate	1998	0.110231	0.154879	0.0840267
Deaths	1	Global	Female	15-49 years	Rate	1999	0.110451	0.152373	0.0833446
Deaths	1	Global	Female	15-49 years	Rate	2000	0.110184	0.154435	0.0842578
Deaths	1	Global	Female	15-49 years	Rate	2001	0.109029	0.15117	0.0839668
Deaths	1	Global	Female	15-49 years	Rate	2002	0.108803	0.149065	0.0846747
Deaths	1	Global	Female	15-49 years	Rate	2003	0.109066	0.149582	0.0852992
Deaths	1	Global	Female	15-49 years	Rate	2004	0.107375	0.146566	0.0840969
Deaths	1	Global	Female	15-49 years	Rate	2005	0.107154	0.145779	0.0848547
Deaths	1	Global	Female	15-49 years	Rate	2006	0.106958	0.141513	0.0835573
Deaths	1	Global	Female	15-49 years	Rate	2007	0.107121	0.141901	0.0838544
Deaths	1	Global	Female	15-49 years	Rate	2008	0.107408	0.140636	0.0847105
Deaths	1	Global	Female	15-49 years	Rate	2009	0.108326	0.137948	0.0830723
Deaths	1	Global	Female	15-49 years	Rate	2010	0.108023	0.135974	0.0824209
Deaths	1	Global	Female	15-49 years	Rate	2011	0.106542	0.1351	0.0819433
Deaths	1	Global	Female	15-49 years	Rate	2012	0.105507	0.135285	0.0827819
Deaths	1	Global	Female	15-49 years	Rate	2013	0.103726	0.130605	0.0821047
Deaths	1	Global	Female	15-49 years	Rate	2014	0.102015	0.130934	0.0810123
Deaths	1	Global	Female	15-49 years	Rate	2015	0.0997934	0.128806	0.0789595
Deaths	1	Global	Female	15-49 years	Rate	2016	0.0986142	0.12727	0.0798131
Deaths	1	Global	Female	15-49 years	Rate	2017	0.097321	0.124549	0.0786192
Deaths	1	Global	Female	15-49 years	Rate	2018	0.0944153	0.122505	0.0776629
Deaths	1	Global	Female	15-49 years	Rate	2019	0.0931056	0.120131	0.0768148
Deaths	1	Global	Female	15-49 years	Rate	2020	0.0917284	0.117153	0.0751325
Deaths	1	Global	Female	15-49 years	Rate	2021	0.0912229	0.119604	0.0766821
Deaths	44634	High-middle SDI	Female	15-49 years	Rate	1990	0.11621	0.161626	0.0889939
Deaths	44634	High-middle SDI	Female	15-49 years	Rate	1991	0.115212	0.158142	0.0916142
Deaths	44634	High-middle SDI	Female	15-49 years	Rate	1992	0.115594	0.157598	0.0925709
Deaths	44634	High-middle SDI	Female	15-49 years	Rate	1993	0.117571	0.163352	0.0957231
Deaths	44634	High-middle SDI	Female	15-49 years	Rate	1994	0.11637	0.159922	0.0931619
Deaths	44634	High-middle SDI	Female	15-49 years	Rate	1995	0.114327	0.156062	0.0933533
Deaths	44634	High-middle SDI	Female	15-49 years	Rate	1996	0.112274	0.151662	0.0934026
Deaths	44634	High-middle SDI	Female	15-49 years	Rate	1997	0.109432	0.146803	0.0923125
Deaths	44634	High-middle SDI	Female	15-49 years	Rate	1998	0.108047	0.143469	0.0926264
Deaths	44634	High-middle SDI	Female	15-49 years	Rate	1999	0.108516	0.146348	0.0925146
Deaths	44634	High-middle SDI	Female	15-49 years	Rate	2000	0.1066	0.141454	0.091574
Deaths	44634	High-middle SDI	Female	15-49 years	Rate	2001	0.103182	0.139118	0.0890833
Deaths	44634	High-middle SDI	Female	15-49 years	Rate	2002	0.101328	0.138447	0.088557
Deaths	44634	High-middle SDI	Female	15-49 years	Rate	2003	0.10079	0.135477	0.0872052
Deaths	44634	High-middle SDI	Female	15-49 years	Rate	2004	0.0989156	0.133467	0.0868761
Deaths	44634	High-middle SDI	Female	15-49 years	Rate	2005	0.0993182	0.13469	0.0873692
Deaths	44634	High-middle SDI	Female	15-49 years	Rate	2006	0.098874	0.128928	0.0877336
Deaths	44634	High-middle SDI	Female	15-49 years	Rate	2007	0.0988964	0.128668	0.0879955
Deaths	44634	High-middle SDI	Female	15-49 years	Rate	2008	0.100761	0.126426	0.0893673
Deaths	44634	High-middle SDI	Female	15-49 years	Rate	2009	0.101884	0.125439	0.0857034
Deaths	44634	High-middle SDI	Female	15-49 years	Rate	2010	0.102283	0.127092	0.0846202
Deaths	44634	High-middle SDI	Female	15-49 years	Rate	2011	0.101096	0.125983	0.082532
Deaths	44634	High-middle SDI	Female	15-49 years	Rate	2012	0.0977442	0.122091	0.0805104
Deaths	44634	High-middle SDI	Female	15-49 years	Rate	2013	0.0948609	0.120752	0.0771036
Deaths	44634	High-middle SDI	Female	15-49 years	Rate	2014	0.0923658	0.115446	0.0759221
Deaths	44634	High-middle SDI	Female	15-49 years	Rate	2015	0.0887277	0.116218	0.0737952
Deaths	44634	High-middle SDI	Female	15-49 years	Rate	2016	0.0860132	0.111906	0.0720578
Deaths	44634	High-middle SDI	Female	15-49 years	Rate	2017	0.0837043	0.111219	0.0693303
Deaths	44634	High-middle SDI	Female	15-49 years	Rate	2018	0.0814324	0.112091	0.0675284
Deaths	44634	High-middle SDI	Female	15-49 years	Rate	2019	0.079675	0.104161	0.0657168
Deaths	44634	High-middle SDI	Female	15-49 years	Rate	2020	0.0762078	0.100747	0.0638196
Deaths	44634	High-middle SDI	Female	15-49 years	Rate	2021	0.0760197	0.101326	0.06219
Deaths	44635	High SDI	Female	15-49 years	Rate	1990	0.123923	0.135763	0.111119
Deaths	44635	High SDI	Female	15-49 years	Rate	1991	0.125912	0.13748	0.113611
Deaths	44635	High SDI	Female	15-49 years	Rate	1992	0.126714	0.136985	0.114531
Deaths	44635	High SDI	Female	15-49 years	Rate	1993	0.127409	0.136698	0.116163
Deaths	44635	High SDI	Female	15-49 years	Rate	1994	0.127351	0.135367	0.117404
Deaths	44635	High SDI	Female	15-49 years	Rate	1995	0.128868	0.136208	0.120969
Deaths	44635	High SDI	Female	15-49 years	Rate	1996	0.128954	0.135838	0.122562
Deaths	44635	High SDI	Female	15-49 years	Rate	1997	0.128088	0.134354	0.122481
Deaths	44635	High SDI	Female	15-49 years	Rate	1998	0.128078	0.134117	0.122873
Deaths	44635	High SDI	Female	15-49 years	Rate	1999	0.130338	0.136166	0.125087
Deaths	44635	High SDI	Female	15-49 years	Rate	2000	0.132369	0.137904	0.126778
Deaths	44635	High SDI	Female	15-49 years	Rate	2001	0.132656	0.138061	0.127279
Deaths	44635	High SDI	Female	15-49 years	Rate	2002	0.131868	0.137789	0.126728
Deaths	44635	High SDI	Female	15-49 years	Rate	2003	0.128963	0.136021	0.12427
Deaths	44635	High SDI	Female	15-49 years	Rate	2004	0.125762	0.133251	0.121422
Deaths	44635	High SDI	Female	15-49 years	Rate	2005	0.124289	0.132461	0.12051
Deaths	44635	High SDI	Female	15-49 years	Rate	2006	0.122706	0.13138	0.119161
Deaths	44635	High SDI	Female	15-49 years	Rate	2007	0.119472	0.128234	0.116022
Deaths	44635	High SDI	Female	15-49 years	Rate	2008	0.117328	0.126414	0.113903
Deaths	44635	High SDI	Female	15-49 years	Rate	2009	0.115691	0.125066	0.112139
Deaths	44635	High SDI	Female	15-49 years	Rate	2010	0.112726	0.121268	0.108863
Deaths	44635	High SDI	Female	15-49 years	Rate	2011	0.110689	0.118988	0.106606
Deaths	44635	High SDI	Female	15-49 years	Rate	2012	0.107145	0.114948	0.10271
Deaths	44635	High SDI	Female	15-49 years	Rate	2013	0.104141	0.111936	0.0992122
Deaths	44635	High SDI	Female	15-49 years	Rate	2014	0.102088	0.109486	0.0975199
Deaths	44635	High SDI	Female	15-49 years	Rate	2015	0.100468	0.108305	0.0962438
Deaths	44635	High SDI	Female	15-49 years	Rate	2016	0.0998361	0.107604	0.0961791
Deaths	44635	High SDI	Female	15-49 years	Rate	2017	0.0975335	0.104793	0.0930989
Deaths	44635	High SDI	Female	15-49 years	Rate	2018	0.0959134	0.102611	0.0911493
Deaths	44635	High SDI	Female	15-49 years	Rate	2019	0.0947497	0.101064	0.0895839
Deaths	44635	High SDI	Female	15-49 years	Rate	2020	0.0919924	0.0979371	0.0867337
Deaths	44635	High SDI	Female	15-49 years	Rate	2021	0.0900018	0.0965596	0.083888
Deaths	44636	Low-middle SDI	Female	15-49 years	Rate	1990	0.105315	0.171231	0.051611
Deaths	44636	Low-middle SDI	Female	15-49 years	Rate	1991	0.105375	0.170945	0.0522039
Deaths	44636	Low-middle SDI	Female	15-49 years	Rate	1992	0.105435	0.173032	0.0522754
Deaths	44636	Low-middle SDI	Female	15-49 years	Rate	1993	0.106255	0.172762	0.0545129
Deaths	44636	Low-middle SDI	Female	15-49 years	Rate	1994	0.106918	0.178236	0.0553383
Deaths	44636	Low-middle SDI	Female	15-49 years	Rate	1995	0.107692	0.176636	0.0568678
Deaths	44636	Low-middle SDI	Female	15-49 years	Rate	1996	0.10779	0.176571	0.0573258
Deaths	44636	Low-middle SDI	Female	15-49 years	Rate	1997	0.107016	0.17543	0.0574648
Deaths	44636	Low-middle SDI	Female	15-49 years	Rate	1998	0.107251	0.177066	0.0590508
Deaths	44636	Low-middle SDI	Female	15-49 years	Rate	1999	0.108281	0.176853	0.0593776
Deaths	44636	Low-middle SDI	Female	15-49 years	Rate	2000	0.108837	0.177775	0.0611102
Deaths	44636	Low-middle SDI	Female	15-49 years	Rate	2001	0.109266	0.176472	0.0627866
Deaths	44636	Low-middle SDI	Female	15-49 years	Rate	2002	0.109891	0.178316	0.0638625
Deaths	44636	Low-middle SDI	Female	15-49 years	Rate	2003	0.11125	0.176689	0.0655234
Deaths	44636	Low-middle SDI	Female	15-49 years	Rate	2004	0.109623	0.172672	0.0648821
Deaths	44636	Low-middle SDI	Female	15-49 years	Rate	2005	0.110023	0.168301	0.0661493
Deaths	44636	Low-middle SDI	Female	15-49 years	Rate	2006	0.108925	0.167503	0.0657184
Deaths	44636	Low-middle SDI	Female	15-49 years	Rate	2007	0.10913	0.169326	0.0673636
Deaths	44636	Low-middle SDI	Female	15-49 years	Rate	2008	0.108893	0.166815	0.0684779
Deaths	44636	Low-middle SDI	Female	15-49 years	Rate	2009	0.10955	0.1688	0.0691216
Deaths	44636	Low-middle SDI	Female	15-49 years	Rate	2010	0.10858	0.166005	0.0698925
Deaths	44636	Low-middle SDI	Female	15-49 years	Rate	2011	0.106619	0.160724	0.0690637
Deaths	44636	Low-middle SDI	Female	15-49 years	Rate	2012	0.108959	0.164703	0.0719512
Deaths	44636	Low-middle SDI	Female	15-49 years	Rate	2013	0.108202	0.158023	0.0719836
Deaths	44636	Low-middle SDI	Female	15-49 years	Rate	2014	0.107386	0.157307	0.0731327
Deaths	44636	Low-middle SDI	Female	15-49 years	Rate	2015	0.106487	0.154002	0.07307
Deaths	44636	Low-middle SDI	Female	15-49 years	Rate	2016	0.106158	0.1529	0.0738162
Deaths	44636	Low-middle SDI	Female	15-49 years	Rate	2017	0.105927	0.153881	0.0742323
Deaths	44636	Low-middle SDI	Female	15-49 years	Rate	2018	0.101981	0.146347	0.0712165
Deaths	44636	Low-middle SDI	Female	15-49 years	Rate	2019	0.099799	0.140801	0.0718028
Deaths	44636	Low-middle SDI	Female	15-49 years	Rate	2020	0.0997169	0.140087	0.0718527
Deaths	44636	Low-middle SDI	Female	15-49 years	Rate	2021	0.0990383	0.139704	0.0731336
Deaths	44637	Low SDI	Female	15-49 years	Rate	1990	0.0924229	0.228278	0.0321515
Deaths	44637	Low SDI	Female	15-49 years	Rate	1991	0.0924484	0.222863	0.0328456
Deaths	44637	Low SDI	Female	15-49 years	Rate	1992	0.0925015	0.221294	0.0326136
Deaths	44637	Low SDI	Female	15-49 years	Rate	1993	0.093284	0.228225	0.0333969
Deaths	44637	Low SDI	Female	15-49 years	Rate	1994	0.0939726	0.220478	0.0335591
Deaths	44637	Low SDI	Female	15-49 years	Rate	1995	0.0945703	0.221618	0.0345742
Deaths	44637	Low SDI	Female	15-49 years	Rate	1996	0.0946058	0.218041	0.0346898
Deaths	44637	Low SDI	Female	15-49 years	Rate	1997	0.0947991	0.221678	0.0352367
Deaths	44637	Low SDI	Female	15-49 years	Rate	1998	0.0947379	0.219199	0.0352915
Deaths	44637	Low SDI	Female	15-49 years	Rate	1999	0.0953952	0.214526	0.0358063
Deaths	44637	Low SDI	Female	15-49 years	Rate	2000	0.0958006	0.219835	0.0365453
Deaths	44637	Low SDI	Female	15-49 years	Rate	2001	0.0951024	0.21551	0.036461
Deaths	44637	Low SDI	Female	15-49 years	Rate	2002	0.0932387	0.208279	0.0367887
Deaths	44637	Low SDI	Female	15-49 years	Rate	2003	0.0932736	0.207107	0.037587
Deaths	44637	Low SDI	Female	15-49 years	Rate	2004	0.0938952	0.210907	0.0380377
Deaths	44637	Low SDI	Female	15-49 years	Rate	2005	0.0933536	0.205355	0.0381975
Deaths	44637	Low SDI	Female	15-49 years	Rate	2006	0.093153	0.206341	0.0387122
Deaths	44637	Low SDI	Female	15-49 years	Rate	2007	0.0938262	0.208257	0.0402319
Deaths	44637	Low SDI	Female	15-49 years	Rate	2008	0.0927675	0.210445	0.0403249
Deaths	44637	Low SDI	Female	15-49 years	Rate	2009	0.0918293	0.201629	0.0411189
Deaths	44637	Low SDI	Female	15-49 years	Rate	2010	0.0896936	0.195671	0.040813
Deaths	44637	Low SDI	Female	15-49 years	Rate	2011	0.0892614	0.19579	0.0416154
Deaths	44637	Low SDI	Female	15-49 years	Rate	2012	0.0919359	0.204176	0.0441765
Deaths	44637	Low SDI	Female	15-49 years	Rate	2013	0.0924021	0.203066	0.045178
Deaths	44637	Low SDI	Female	15-49 years	Rate	2014	0.0920388	0.198171	0.0458764
Deaths	44637	Low SDI	Female	15-49 years	Rate	2015	0.091683	0.203105	0.0462538
Deaths	44637	Low SDI	Female	15-49 years	Rate	2016	0.0922705	0.19693	0.0482634
Deaths	44637	Low SDI	Female	15-49 years	Rate	2017	0.0929982	0.198792	0.0489956
Deaths	44637	Low SDI	Female	15-49 years	Rate	2018	0.089201	0.190153	0.0476199
Deaths	44637	Low SDI	Female	15-49 years	Rate	2019	0.0889258	0.190785	0.0488009
Deaths	44637	Low SDI	Female	15-49 years	Rate	2020	0.0896284	0.18415	0.0499469
Deaths	44637	Low SDI	Female	15-49 years	Rate	2021	0.0889622	0.185268	0.0497371
Deaths	44639	Middle SDI	Female	15-49 years	Rate	1990	0.114235	0.17012	0.0753579
Deaths	44639	Middle SDI	Female	15-49 years	Rate	1991	0.11486	0.166944	0.0770068
Deaths	44639	Middle SDI	Female	15-49 years	Rate	1992	0.115392	0.167053	0.0809195
Deaths	44639	Middle SDI	Female	15-49 years	Rate	1993	0.116008	0.164874	0.0817514
Deaths	44639	Middle SDI	Female	15-49 years	Rate	1994	0.113546	0.164955	0.0804872
Deaths	44639	Middle SDI	Female	15-49 years	Rate	1995	0.111674	0.157163	0.0808177
Deaths	44639	Middle SDI	Female	15-49 years	Rate	1996	0.111411	0.154065	0.0833606
Deaths	44639	Middle SDI	Female	15-49 years	Rate	1997	0.110582	0.154144	0.0821134
Deaths	44639	Middle SDI	Female	15-49 years	Rate	1998	0.109373	0.15076	0.0844685
Deaths	44639	Middle SDI	Female	15-49 years	Rate	1999	0.108035	0.14992	0.0832461
Deaths	44639	Middle SDI	Female	15-49 years	Rate	2000	0.107172	0.146144	0.081914
Deaths	44639	Middle SDI	Female	15-49 years	Rate	2001	0.105721	0.143369	0.0806996
Deaths	44639	Middle SDI	Female	15-49 years	Rate	2002	0.106785	0.143648	0.0819446
Deaths	44639	Middle SDI	Female	15-49 years	Rate	2003	0.108391	0.144607	0.0832991
Deaths	44639	Middle SDI	Female	15-49 years	Rate	2004	0.106857	0.145359	0.082482
Deaths	44639	Middle SDI	Female	15-49 years	Rate	2005	0.106586	0.143144	0.0829072
Deaths	44639	Middle SDI	Female	15-49 years	Rate	2006	0.10781	0.139407	0.0820777
Deaths	44639	Middle SDI	Female	15-49 years	Rate	2007	0.109359	0.13989	0.0845576
Deaths	44639	Middle SDI	Female	15-49 years	Rate	2008	0.110603	0.139138	0.0837122
Deaths	44639	Middle SDI	Female	15-49 years	Rate	2009	0.113298	0.139107	0.08335
Deaths	44639	Middle SDI	Female	15-49 years	Rate	2010	0.114828	0.136944	0.0832689
Deaths	44639	Middle SDI	Female	15-49 years	Rate	2011	0.113504	0.138875	0.0815284
Deaths	44639	Middle SDI	Female	15-49 years	Rate	2012	0.111181	0.133389	0.0817986
Deaths	44639	Middle SDI	Female	15-49 years	Rate	2013	0.109004	0.135192	0.0795469
Deaths	44639	Middle SDI	Female	15-49 years	Rate	2014	0.106713	0.1336	0.0808435
Deaths	44639	Middle SDI	Female	15-49 years	Rate	2015	0.103304	0.132364	0.0784873
Deaths	44639	Middle SDI	Female	15-49 years	Rate	2016	0.101333	0.127631	0.0766431
Deaths	44639	Middle SDI	Female	15-49 years	Rate	2017	0.0992527	0.129531	0.0762674
Deaths	44639	Middle SDI	Female	15-49 years	Rate	2018	0.0965578	0.126126	0.0745028
Deaths	44639	Middle SDI	Female	15-49 years	Rate	2019	0.0955819	0.120752	0.0719501
Deaths	44639	Middle SDI	Female	15-49 years	Rate	2020	0.0937641	0.12041	0.0743299
Deaths	44639	Middle SDI	Female	15-49 years	Rate	2021	0.0937501	0.119612	0.0733637
DALYs (Disability-Adjusted Life Years)	1	Global	Female	15-49 years	Rate	1990	6.60904	9.02318	4.61792
DALYs (Disability-Adjusted Life Years)	1	Global	Female	15-49 years	Rate	1991	6.61606	9.27216	4.73808
DALYs (Disability-Adjusted Life Years)	1	Global	Female	15-49 years	Rate	1992	6.63003	9.22203	4.83617
DALYs (Disability-Adjusted Life Years)	1	Global	Female	15-49 years	Rate	1993	6.6731	9.23795	4.8963
DALYs (Disability-Adjusted Life Years)	1	Global	Female	15-49 years	Rate	1994	6.60522	9.20715	4.80433
DALYs (Disability-Adjusted Life Years)	1	Global	Female	15-49 years	Rate	1995	6.55594	8.98011	4.85838
DALYs (Disability-Adjusted Life Years)	1	Global	Female	15-49 years	Rate	1996	6.51915	9.05979	4.90402
DALYs (Disability-Adjusted Life Years)	1	Global	Female	15-49 years	Rate	1997	6.44947	8.94072	4.84007
DALYs (Disability-Adjusted Life Years)	1	Global	Female	15-49 years	Rate	1998	6.40529	8.88463	4.89632
DALYs (Disability-Adjusted Life Years)	1	Global	Female	15-49 years	Rate	1999	6.41651	8.77077	4.87563
DALYs (Disability-Adjusted Life Years)	1	Global	Female	15-49 years	Rate	2000	6.3986	8.87608	4.88666
DALYs (Disability-Adjusted Life Years)	1	Global	Female	15-49 years	Rate	2001	6.3314	8.66183	4.85529
DALYs (Disability-Adjusted Life Years)	1	Global	Female	15-49 years	Rate	2002	6.32507	8.59692	4.92656
DALYs (Disability-Adjusted Life Years)	1	Global	Female	15-49 years	Rate	2003	6.34244	8.62914	4.96113
DALYs (Disability-Adjusted Life Years)	1	Global	Female	15-49 years	Rate	2004	6.24988	8.39183	4.89119
DALYs (Disability-Adjusted Life Years)	1	Global	Female	15-49 years	Rate	2005	6.23196	8.40315	4.90469
DALYs (Disability-Adjusted Life Years)	1	Global	Female	15-49 years	Rate	2006	6.21619	8.15534	4.87898
DALYs (Disability-Adjusted Life Years)	1	Global	Female	15-49 years	Rate	2007	6.22253	8.22281	4.93292
DALYs (Disability-Adjusted Life Years)	1	Global	Female	15-49 years	Rate	2008	6.23539	8.14773	4.8973
DALYs (Disability-Adjusted Life Years)	1	Global	Female	15-49 years	Rate	2009	6.28166	8.02647	4.86854
DALYs (Disability-Adjusted Life Years)	1	Global	Female	15-49 years	Rate	2010	6.26004	7.88982	4.82502
DALYs (Disability-Adjusted Life Years)	1	Global	Female	15-49 years	Rate	2011	6.17161	7.76892	4.7886
DALYs (Disability-Adjusted Life Years)	1	Global	Female	15-49 years	Rate	2012	6.11035	7.70072	4.82128
DALYs (Disability-Adjusted Life Years)	1	Global	Female	15-49 years	Rate	2013	6.00991	7.52539	4.79856
DALYs (Disability-Adjusted Life Years)	1	Global	Female	15-49 years	Rate	2014	5.91665	7.43629	4.73811
DALYs (Disability-Adjusted Life Years)	1	Global	Female	15-49 years	Rate	2015	5.79258	7.41021	4.65246
DALYs (Disability-Adjusted Life Years)	1	Global	Female	15-49 years	Rate	2016	5.72694	7.34291	4.73105
DALYs (Disability-Adjusted Life Years)	1	Global	Female	15-49 years	Rate	2017	5.65029	7.19664	4.63015
DALYs (Disability-Adjusted Life Years)	1	Global	Female	15-49 years	Rate	2018	5.47628	7.05911	4.51739
DALYs (Disability-Adjusted Life Years)	1	Global	Female	15-49 years	Rate	2019	5.39988	6.92281	4.47235
DALYs (Disability-Adjusted Life Years)	1	Global	Female	15-49 years	Rate	2020	5.32361	6.78293	4.41267
DALYs (Disability-Adjusted Life Years)	1	Global	Female	15-49 years	Rate	2021	5.29292	6.90181	4.46574
DALYs (Disability-Adjusted Life Years)	44634	High-middle SDI	Female	15-49 years	Rate	1990	6.8226	9.41614	5.33732
DALYs (Disability-Adjusted Life Years)	44634	High-middle SDI	Female	15-49 years	Rate	1991	6.74674	9.20483	5.42235
DALYs (Disability-Adjusted Life Years)	44634	High-middle SDI	Female	15-49 years	Rate	1992	6.75252	9.14093	5.49441
DALYs (Disability-Adjusted Life Years)	44634	High-middle SDI	Female	15-49 years	Rate	1993	6.84191	9.46486	5.60876
DALYs (Disability-Adjusted Life Years)	44634	High-middle SDI	Female	15-49 years	Rate	1994	6.73879	9.10247	5.44931
DALYs (Disability-Adjusted Life Years)	44634	High-middle SDI	Female	15-49 years	Rate	1995	6.59903	8.8753	5.44049
DALYs (Disability-Adjusted Life Years)	44634	High-middle SDI	Female	15-49 years	Rate	1996	6.46715	8.60703	5.42338
DALYs (Disability-Adjusted Life Years)	44634	High-middle SDI	Female	15-49 years	Rate	1997	6.29352	8.34075	5.33068
DALYs (Disability-Adjusted Life Years)	44634	High-middle SDI	Female	15-49 years	Rate	1998	6.20239	8.10839	5.30303
DALYs (Disability-Adjusted Life Years)	44634	High-middle SDI	Female	15-49 years	Rate	1999	6.21763	8.30368	5.3365
DALYs (Disability-Adjusted Life Years)	44634	High-middle SDI	Female	15-49 years	Rate	2000	6.10802	7.98411	5.28038
DALYs (Disability-Adjusted Life Years)	44634	High-middle SDI	Female	15-49 years	Rate	2001	5.90837	7.89888	5.12093
DALYs (Disability-Adjusted Life Years)	44634	High-middle SDI	Female	15-49 years	Rate	2002	5.80987	7.85158	5.08655
DALYs (Disability-Adjusted Life Years)	44634	High-middle SDI	Female	15-49 years	Rate	2003	5.78877	7.69987	5.04826
DALYs (Disability-Adjusted Life Years)	44634	High-middle SDI	Female	15-49 years	Rate	2004	5.6903	7.66468	5.04394
DALYs (Disability-Adjusted Life Years)	44634	High-middle SDI	Female	15-49 years	Rate	2005	5.71111	7.70598	5.05255
DALYs (Disability-Adjusted Life Years)	44634	High-middle SDI	Female	15-49 years	Rate	2006	5.6808	7.32426	5.0549
DALYs (Disability-Adjusted Life Years)	44634	High-middle SDI	Female	15-49 years	Rate	2007	5.67765	7.30841	5.0309
DALYs (Disability-Adjusted Life Years)	44634	High-middle SDI	Female	15-49 years	Rate	2008	5.77927	7.18726	5.16226
DALYs (Disability-Adjusted Life Years)	44634	High-middle SDI	Female	15-49 years	Rate	2009	5.8324	7.12579	4.9907
DALYs (Disability-Adjusted Life Years)	44634	High-middle SDI	Female	15-49 years	Rate	2010	5.84638	7.2304	4.97106
DALYs (Disability-Adjusted Life Years)	44634	High-middle SDI	Female	15-49 years	Rate	2011	5.76735	7.16331	4.79577
DALYs (Disability-Adjusted Life Years)	44634	High-middle SDI	Female	15-49 years	Rate	2012	5.57836	6.88802	4.68122
DALYs (Disability-Adjusted Life Years)	44634	High-middle SDI	Female	15-49 years	Rate	2013	5.41441	6.82015	4.46733
DALYs (Disability-Adjusted Life Years)	44634	High-middle SDI	Female	15-49 years	Rate	2014	5.27784	6.51952	4.43221
DALYs (Disability-Adjusted Life Years)	44634	High-middle SDI	Female	15-49 years	Rate	2015	5.08032	6.58177	4.31704
DALYs (Disability-Adjusted Life Years)	44634	High-middle SDI	Female	15-49 years	Rate	2016	4.92884	6.30437	4.22659
DALYs (Disability-Adjusted Life Years)	44634	High-middle SDI	Female	15-49 years	Rate	2017	4.79567	6.27855	4.02229
DALYs (Disability-Adjusted Life Years)	44634	High-middle SDI	Female	15-49 years	Rate	2018	4.66312	6.32558	3.93662
DALYs (Disability-Adjusted Life Years)	44634	High-middle SDI	Female	15-49 years	Rate	2019	4.56394	5.88519	3.78899
DALYs (Disability-Adjusted Life Years)	44634	High-middle SDI	Female	15-49 years	Rate	2020	4.36802	5.66529	3.67694
DALYs (Disability-Adjusted Life Years)	44634	High-middle SDI	Female	15-49 years	Rate	2021	4.35552	5.73691	3.6305
DALYs (Disability-Adjusted Life Years)	44635	High SDI	Female	15-49 years	Rate	1990	7.05916	7.72946	6.35537
DALYs (Disability-Adjusted Life Years)	44635	High SDI	Female	15-49 years	Rate	1991	7.15343	7.80654	6.46557
DALYs (Disability-Adjusted Life Years)	44635	High SDI	Female	15-49 years	Rate	1992	7.18133	7.77324	6.50559
DALYs (Disability-Adjusted Life Years)	44635	High SDI	Female	15-49 years	Rate	1993	7.2025	7.74783	6.57016
DALYs (Disability-Adjusted Life Years)	44635	High SDI	Female	15-49 years	Rate	1994	7.18754	7.65354	6.64374
DALYs (Disability-Adjusted Life Years)	44635	High SDI	Female	15-49 years	Rate	1995	7.25598	7.67004	6.81812
DALYs (Disability-Adjusted Life Years)	44635	High SDI	Female	15-49 years	Rate	1996	7.23148	7.6108	6.88476
DALYs (Disability-Adjusted Life Years)	44635	High SDI	Female	15-49 years	Rate	1997	7.17353	7.52089	6.87142
DALYs (Disability-Adjusted Life Years)	44635	High SDI	Female	15-49 years	Rate	1998	7.16706	7.52668	6.8788
DALYs (Disability-Adjusted Life Years)	44635	High SDI	Female	15-49 years	Rate	1999	7.28518	7.6325	7.00424
DALYs (Disability-Adjusted Life Years)	44635	High SDI	Female	15-49 years	Rate	2000	7.38599	7.70768	7.08885
DALYs (Disability-Adjusted Life Years)	44635	High SDI	Female	15-49 years	Rate	2001	7.39256	7.73909	7.10504
DALYs (Disability-Adjusted Life Years)	44635	High SDI	Female	15-49 years	Rate	2002	7.34279	7.68383	7.06459
DALYs (Disability-Adjusted Life Years)	44635	High SDI	Female	15-49 years	Rate	2003	7.18033	7.542	6.92144
DALYs (Disability-Adjusted Life Years)	44635	High SDI	Female	15-49 years	Rate	2004	6.99837	7.38815	6.75063
DALYs (Disability-Adjusted Life Years)	44635	High SDI	Female	15-49 years	Rate	2005	6.91181	7.34959	6.68056
DALYs (Disability-Adjusted Life Years)	44635	High SDI	Female	15-49 years	Rate	2006	6.82391	7.30505	6.60174
DALYs (Disability-Adjusted Life Years)	44635	High SDI	Female	15-49 years	Rate	2007	6.65309	7.12637	6.42936
DALYs (Disability-Adjusted Life Years)	44635	High SDI	Female	15-49 years	Rate	2008	6.54103	7.06442	6.31205
DALYs (Disability-Adjusted Life Years)	44635	High SDI	Female	15-49 years	Rate	2009	6.45937	6.96381	6.21703
DALYs (Disability-Adjusted Life Years)	44635	High SDI	Female	15-49 years	Rate	2010	6.29462	6.7633	6.0557
DALYs (Disability-Adjusted Life Years)	44635	High SDI	Female	15-49 years	Rate	2011	6.17938	6.65285	5.945
DALYs (Disability-Adjusted Life Years)	44635	High SDI	Female	15-49 years	Rate	2012	5.98478	6.41693	5.72391
DALYs (Disability-Adjusted Life Years)	44635	High SDI	Female	15-49 years	Rate	2013	5.82158	6.26189	5.55055
DALYs (Disability-Adjusted Life Years)	44635	High SDI	Female	15-49 years	Rate	2014	5.7101	6.13399	5.45803
DALYs (Disability-Adjusted Life Years)	44635	High SDI	Female	15-49 years	Rate	2015	5.62975	6.06052	5.40017
DALYs (Disability-Adjusted Life Years)	44635	High SDI	Female	15-49 years	Rate	2016	5.59682	6.01601	5.38579
DALYs (Disability-Adjusted Life Years)	44635	High SDI	Female	15-49 years	Rate	2017	5.46896	5.84466	5.23883
DALYs (Disability-Adjusted Life Years)	44635	High SDI	Female	15-49 years	Rate	2018	5.37856	5.74429	5.12649
DALYs (Disability-Adjusted Life Years)	44635	High SDI	Female	15-49 years	Rate	2019	5.31316	5.68277	5.0463
DALYs (Disability-Adjusted Life Years)	44635	High SDI	Female	15-49 years	Rate	2020	5.17168	5.50581	4.88616
DALYs (Disability-Adjusted Life Years)	44635	High SDI	Female	15-49 years	Rate	2021	5.07018	5.44061	4.74487
DALYs (Disability-Adjusted Life Years)	44636	Low-middle SDI	Female	15-49 years	Rate	1990	6.21193	10.085	3.13072
DALYs (Disability-Adjusted Life Years)	44636	Low-middle SDI	Female	15-49 years	Rate	1991	6.21612	10.1902	3.15234
DALYs (Disability-Adjusted Life Years)	44636	Low-middle SDI	Female	15-49 years	Rate	1992	6.22511	10.2774	3.18332
DALYs (Disability-Adjusted Life Years)	44636	Low-middle SDI	Female	15-49 years	Rate	1993	6.27984	10.2839	3.26506
DALYs (Disability-Adjusted Life Years)	44636	Low-middle SDI	Female	15-49 years	Rate	1994	6.32609	10.5298	3.31912
DALYs (Disability-Adjusted Life Years)	44636	Low-middle SDI	Female	15-49 years	Rate	1995	6.37199	10.3316	3.41584
DALYs (Disability-Adjusted Life Years)	44636	Low-middle SDI	Female	15-49 years	Rate	1996	6.38388	10.3324	3.45231
DALYs (Disability-Adjusted Life Years)	44636	Low-middle SDI	Female	15-49 years	Rate	1997	6.35036	10.3742	3.47873
DALYs (Disability-Adjusted Life Years)	44636	Low-middle SDI	Female	15-49 years	Rate	1998	6.36593	10.2819	3.55876
DALYs (Disability-Adjusted Life Years)	44636	Low-middle SDI	Female	15-49 years	Rate	1999	6.42525	10.2857	3.56429
DALYs (Disability-Adjusted Life Years)	44636	Low-middle SDI	Female	15-49 years	Rate	2000	6.45184	10.3218	3.68297
DALYs (Disability-Adjusted Life Years)	44636	Low-middle SDI	Female	15-49 years	Rate	2001	6.46873	10.2334	3.76065
DALYs (Disability-Adjusted Life Years)	44636	Low-middle SDI	Female	15-49 years	Rate	2002	6.50715	10.3551	3.82721
DALYs (Disability-Adjusted Life Years)	44636	Low-middle SDI	Female	15-49 years	Rate	2003	6.57151	10.3504	3.91902
DALYs (Disability-Adjusted Life Years)	44636	Low-middle SDI	Female	15-49 years	Rate	2004	6.48229	9.90982	3.87234
DALYs (Disability-Adjusted Life Years)	44636	Low-middle SDI	Female	15-49 years	Rate	2005	6.4981	9.87308	3.91804
DALYs (Disability-Adjusted Life Years)	44636	Low-middle SDI	Female	15-49 years	Rate	2006	6.43579	9.78626	3.92772
DALYs (Disability-Adjusted Life Years)	44636	Low-middle SDI	Female	15-49 years	Rate	2007	6.43894	9.83882	4.05519
DALYs (Disability-Adjusted Life Years)	44636	Low-middle SDI	Female	15-49 years	Rate	2008	6.42033	9.70047	4.07493
DALYs (Disability-Adjusted Life Years)	44636	Low-middle SDI	Female	15-49 years	Rate	2009	6.45546	9.8243	4.10246
DALYs (Disability-Adjusted Life Years)	44636	Low-middle SDI	Female	15-49 years	Rate	2010	6.3993	9.71196	4.13547
DALYs (Disability-Adjusted Life Years)	44636	Low-middle SDI	Female	15-49 years	Rate	2011	6.28745	9.35346	4.12067
DALYs (Disability-Adjusted Life Years)	44636	Low-middle SDI	Female	15-49 years	Rate	2012	6.41006	9.46779	4.27354
DALYs (Disability-Adjusted Life Years)	44636	Low-middle SDI	Female	15-49 years	Rate	2013	6.35821	9.21733	4.28029
DALYs (Disability-Adjusted Life Years)	44636	Low-middle SDI	Female	15-49 years	Rate	2014	6.30836	9.02535	4.33276
DALYs (Disability-Adjusted Life Years)	44636	Low-middle SDI	Female	15-49 years	Rate	2015	6.24835	8.8626	4.32545
DALYs (Disability-Adjusted Life Years)	44636	Low-middle SDI	Female	15-49 years	Rate	2016	6.2268	8.75678	4.38299
DALYs (Disability-Adjusted Life Years)	44636	Low-middle SDI	Female	15-49 years	Rate	2017	6.20581	8.86976	4.3672
DALYs (Disability-Adjusted Life Years)	44636	Low-middle SDI	Female	15-49 years	Rate	2018	5.96889	8.34089	4.21989
DALYs (Disability-Adjusted Life Years)	44636	Low-middle SDI	Female	15-49 years	Rate	2019	5.84206	8.15357	4.24559
DALYs (Disability-Adjusted Life Years)	44636	Low-middle SDI	Female	15-49 years	Rate	2020	5.83789	8.12499	4.25469
DALYs (Disability-Adjusted Life Years)	44636	Low-middle SDI	Female	15-49 years	Rate	2021	5.79464	7.96729	4.27491
DALYs (Disability-Adjusted Life Years)	44637	Low SDI	Female	15-49 years	Rate	1990	5.62972	13.5807	2.05319
DALYs (Disability-Adjusted Life Years)	44637	Low SDI	Female	15-49 years	Rate	1991	5.63196	13.3734	2.09015
DALYs (Disability-Adjusted Life Years)	44637	Low SDI	Female	15-49 years	Rate	1992	5.64525	13.361	2.1003
DALYs (Disability-Adjusted Life Years)	44637	Low SDI	Female	15-49 years	Rate	1993	5.69896	13.5788	2.13505
DALYs (Disability-Adjusted Life Years)	44637	Low SDI	Female	15-49 years	Rate	1994	5.74654	13.3028	2.16691
DALYs (Disability-Adjusted Life Years)	44637	Low SDI	Female	15-49 years	Rate	1995	5.78775	13.3829	2.22035
DALYs (Disability-Adjusted Life Years)	44637	Low SDI	Female	15-49 years	Rate	1996	5.79746	13.1624	2.23804
DALYs (Disability-Adjusted Life Years)	44637	Low SDI	Female	15-49 years	Rate	1997	5.81944	13.2844	2.27251
DALYs (Disability-Adjusted Life Years)	44637	Low SDI	Female	15-49 years	Rate	1998	5.82409	13.2334	2.28608
DALYs (Disability-Adjusted Life Years)	44637	Low SDI	Female	15-49 years	Rate	1999	5.86996	12.9959	2.32794
DALYs (Disability-Adjusted Life Years)	44637	Low SDI	Female	15-49 years	Rate	2000	5.89589	13.2386	2.3731
DALYs (Disability-Adjusted Life Years)	44637	Low SDI	Female	15-49 years	Rate	2001	5.86498	13.0789	2.39206
DALYs (Disability-Adjusted Life Years)	44637	Low SDI	Female	15-49 years	Rate	2002	5.76507	12.6641	2.39233
DALYs (Disability-Adjusted Life Years)	44637	Low SDI	Female	15-49 years	Rate	2003	5.7684	12.4463	2.43637
DALYs (Disability-Adjusted Life Years)	44637	Low SDI	Female	15-49 years	Rate	2004	5.80882	12.6883	2.46656
DALYs (Disability-Adjusted Life Years)	44637	Low SDI	Female	15-49 years	Rate	2005	5.76839	12.3448	2.48786
DALYs (Disability-Adjusted Life Years)	44637	Low SDI	Female	15-49 years	Rate	2006	5.75003	12.3933	2.50856
DALYs (Disability-Adjusted Life Years)	44637	Low SDI	Female	15-49 years	Rate	2007	5.78512	12.5083	2.57621
DALYs (Disability-Adjusted Life Years)	44637	Low SDI	Female	15-49 years	Rate	2008	5.72189	12.6446	2.56856
DALYs (Disability-Adjusted Life Years)	44637	Low SDI	Female	15-49 years	Rate	2009	5.66351	12.1397	2.64081
DALYs (Disability-Adjusted Life Years)	44637	Low SDI	Female	15-49 years	Rate	2010	5.53456	11.7882	2.5973
DALYs (Disability-Adjusted Life Years)	44637	Low SDI	Female	15-49 years	Rate	2011	5.51496	11.8827	2.65659
DALYs (Disability-Adjusted Life Years)	44637	Low SDI	Female	15-49 years	Rate	2012	5.66747	12.2534	2.80214
DALYs (Disability-Adjusted Life Years)	44637	Low SDI	Female	15-49 years	Rate	2013	5.6994	12.301	2.85607
DALYs (Disability-Adjusted Life Years)	44637	Low SDI	Female	15-49 years	Rate	2014	5.6795	12.03	2.9006
DALYs (Disability-Adjusted Life Years)	44637	Low SDI	Female	15-49 years	Rate	2015	5.65806	12.2558	2.9554
DALYs (Disability-Adjusted Life Years)	44637	Low SDI	Female	15-49 years	Rate	2016	5.69136	11.9922	3.05762
DALYs (Disability-Adjusted Life Years)	44637	Low SDI	Female	15-49 years	Rate	2017	5.72316	12.0802	3.08276
DALYs (Disability-Adjusted Life Years)	44637	Low SDI	Female	15-49 years	Rate	2018	5.48406	11.4176	3.0124
DALYs (Disability-Adjusted Life Years)	44637	Low SDI	Female	15-49 years	Rate	2019	5.4646	11.4821	3.0502
DALYs (Disability-Adjusted Life Years)	44637	Low SDI	Female	15-49 years	Rate	2020	5.50359	11.0855	3.12146
DALYs (Disability-Adjusted Life Years)	44637	Low SDI	Female	15-49 years	Rate	2021	5.45943	11.1691	3.09747
DALYs (Disability-Adjusted Life Years)	44639	Middle SDI	Female	15-49 years	Rate	1990	6.73117	9.84146	4.48444
DALYs (Disability-Adjusted Life Years)	44639	Middle SDI	Female	15-49 years	Rate	1991	6.75469	9.56647	4.57563
DALYs (Disability-Adjusted Life Years)	44639	Middle SDI	Female	15-49 years	Rate	1992	6.77679	9.67685	4.82345
DALYs (Disability-Adjusted Life Years)	44639	Middle SDI	Female	15-49 years	Rate	1993	6.80003	9.58677	4.86882
DALYs (Disability-Adjusted Life Years)	44639	Middle SDI	Female	15-49 years	Rate	1994	6.63425	9.37066	4.71485
DALYs (Disability-Adjusted Life Years)	44639	Middle SDI	Female	15-49 years	Rate	1995	6.50637	9.00939	4.77814
DALYs (Disability-Adjusted Life Years)	44639	Middle SDI	Female	15-49 years	Rate	1996	6.48512	8.96525	4.93593
DALYs (Disability-Adjusted Life Years)	44639	Middle SDI	Female	15-49 years	Rate	1997	6.43307	8.85237	4.80876
DALYs (Disability-Adjusted Life Years)	44639	Middle SDI	Female	15-49 years	Rate	1998	6.35568	8.60839	4.95675
DALYs (Disability-Adjusted Life Years)	44639	Middle SDI	Female	15-49 years	Rate	1999	6.28086	8.52751	4.8882
DALYs (Disability-Adjusted Life Years)	44639	Middle SDI	Female	15-49 years	Rate	2000	6.22952	8.36866	4.78723
DALYs (Disability-Adjusted Life Years)	44639	Middle SDI	Female	15-49 years	Rate	2001	6.14903	8.21161	4.7373
DALYs (Disability-Adjusted Life Years)	44639	Middle SDI	Female	15-49 years	Rate	2002	6.21994	8.22537	4.87052
DALYs (Disability-Adjusted Life Years)	44639	Middle SDI	Female	15-49 years	Rate	2003	6.31636	8.31072	4.87995
DALYs (Disability-Adjusted Life Years)	44639	Middle SDI	Female	15-49 years	Rate	2004	6.22782	8.39248	4.84653
DALYs (Disability-Adjusted Life Years)	44639	Middle SDI	Female	15-49 years	Rate	2005	6.20302	8.22464	4.80629
DALYs (Disability-Adjusted Life Years)	44639	Middle SDI	Female	15-49 years	Rate	2006	6.25948	7.92116	4.8024
DALYs (Disability-Adjusted Life Years)	44639	Middle SDI	Female	15-49 years	Rate	2007	6.3392	8.01627	4.92803
DALYs (Disability-Adjusted Life Years)	44639	Middle SDI	Female	15-49 years	Rate	2008	6.39894	7.92504	4.87345
DALYs (Disability-Adjusted Life Years)	44639	Middle SDI	Female	15-49 years	Rate	2009	6.53542	7.86344	4.89327
DALYs (Disability-Adjusted Life Years)	44639	Middle SDI	Female	15-49 years	Rate	2010	6.61188	7.78445	4.80357
DALYs (Disability-Adjusted Life Years)	44639	Middle SDI	Female	15-49 years	Rate	2011	6.52443	7.78514	4.67377
DALYs (Disability-Adjusted Life Years)	44639	Middle SDI	Female	15-49 years	Rate	2012	6.38423	7.60258	4.72967
DALYs (Disability-Adjusted Life Years)	44639	Middle SDI	Female	15-49 years	Rate	2013	6.2593	7.61751	4.64532
DALYs (Disability-Adjusted Life Years)	44639	Middle SDI	Female	15-49 years	Rate	2014	6.1335	7.61584	4.66104
DALYs (Disability-Adjusted Life Years)	44639	Middle SDI	Female	15-49 years	Rate	2015	5.93874	7.51017	4.52489
DALYs (Disability-Adjusted Life Years)	44639	Middle SDI	Female	15-49 years	Rate	2016	5.8254	7.22418	4.42447
DALYs (Disability-Adjusted Life Years)	44639	Middle SDI	Female	15-49 years	Rate	2017	5.70191	7.3513	4.38519
DALYs (Disability-Adjusted Life Years)	44639	Middle SDI	Female	15-49 years	Rate	2018	5.5365	7.12899	4.34575
DALYs (Disability-Adjusted Life Years)	44639	Middle SDI	Female	15-49 years	Rate	2019	5.47301	6.78807	4.24486
DALYs (Disability-Adjusted Life Years)	44639	Middle SDI	Female	15-49 years	Rate	2020	5.36425	6.7939	4.28242
DALYs (Disability-Adjusted Life Years)	44639	Middle SDI	Female	15-49 years	Rate	2021	5.35508	6.77306	4.24927
Prevalence	1	Global	Female	15-49 years	Rate	1990	2.25714	3.00727	1.71791
Prevalence	1	Global	Female	15-49 years	Rate	1991	2.26904	3.0245	1.73014
Prevalence	1	Global	Female	15-49 years	Rate	1992	2.28237	3.04292	1.74178
Prevalence	1	Global	Female	15-49 years	Rate	1993	2.29593	3.06145	1.75341
Prevalence	1	Global	Female	15-49 years	Rate	1994	2.30874	3.07866	1.7646
Prevalence	1	Global	Female	15-49 years	Rate	1995	2.32014	3.09671	1.77457
Prevalence	1	Global	Female	15-49 years	Rate	1996	2.32928	3.11057	1.78338
Prevalence	1	Global	Female	15-49 years	Rate	1997	2.33405	3.11844	1.78844
Prevalence	1	Global	Female	15-49 years	Rate	1998	2.33787	3.12475	1.79145
Prevalence	1	Global	Female	15-49 years	Rate	1999	2.33974	3.12795	1.79303
Prevalence	1	Global	Female	15-49 years	Rate	2000	2.34364	3.13165	1.79642
Prevalence	1	Global	Female	15-49 years	Rate	2001	2.34845	3.13894	1.79988
Prevalence	1	Global	Female	15-49 years	Rate	2002	2.35669	3.14867	1.80635
Prevalence	1	Global	Female	15-49 years	Rate	2003	2.36628	3.16019	1.81337
Prevalence	1	Global	Female	15-49 years	Rate	2004	2.37506	3.17068	1.81829
Prevalence	1	Global	Female	15-49 years	Rate	2005	2.38091	3.17739	1.82071
Prevalence	1	Global	Female	15-49 years	Rate	2006	2.38461	3.18338	1.82504
Prevalence	1	Global	Female	15-49 years	Rate	2007	2.38843	3.18886	1.83045
Prevalence	1	Global	Female	15-49 years	Rate	2008	2.39265	3.19137	1.83357
Prevalence	1	Global	Female	15-49 years	Rate	2009	2.39705	3.19419	1.83562
Prevalence	1	Global	Female	15-49 years	Rate	2010	2.40191	3.19794	1.83608
Prevalence	1	Global	Female	15-49 years	Rate	2011	2.40664	3.202	1.83859
Prevalence	1	Global	Female	15-49 years	Rate	2012	2.41043	3.20821	1.84051
Prevalence	1	Global	Female	15-49 years	Rate	2013	2.4129	3.20835	1.84154
Prevalence	1	Global	Female	15-49 years	Rate	2014	2.41454	3.20895	1.84193
Prevalence	1	Global	Female	15-49 years	Rate	2015	2.4154	3.21013	1.84177
Prevalence	1	Global	Female	15-49 years	Rate	2016	2.41685	3.21289	1.84044
Prevalence	1	Global	Female	15-49 years	Rate	2017	2.41839	3.21779	1.83929
Prevalence	1	Global	Female	15-49 years	Rate	2018	2.4187	3.22232	1.83731
Prevalence	1	Global	Female	15-49 years	Rate	2019	2.41618	3.2228	1.8333
Prevalence	1	Global	Female	15-49 years	Rate	2020	2.40475	3.20474	1.8204
Prevalence	1	Global	Female	15-49 years	Rate	2021	2.39271	3.19508	1.81618
Prevalence	44634	High-middle SDI	Female	15-49 years	Rate	1990	2.58143	3.45327	1.96107
Prevalence	44634	High-middle SDI	Female	15-49 years	Rate	1991	2.58491	3.46121	1.96222
Prevalence	44634	High-middle SDI	Female	15-49 years	Rate	1992	2.59139	3.46981	1.96766
Prevalence	44634	High-middle SDI	Female	15-49 years	Rate	1993	2.60048	3.47379	1.97834
Prevalence	44634	High-middle SDI	Female	15-49 years	Rate	1994	2.60993	3.48146	1.98835
Prevalence	44634	High-middle SDI	Female	15-49 years	Rate	1995	2.6174	3.50161	1.99627
Prevalence	44634	High-middle SDI	Female	15-49 years	Rate	1996	2.61699	3.49291	1.99685
Prevalence	44634	High-middle SDI	Female	15-49 years	Rate	1997	2.60549	3.47186	1.9844
Prevalence	44634	High-middle SDI	Female	15-49 years	Rate	1998	2.59369	3.45843	1.9779
Prevalence	44634	High-middle SDI	Female	15-49 years	Rate	1999	2.58249	3.44988	1.96871
Prevalence	44634	High-middle SDI	Female	15-49 years	Rate	2000	2.58182	3.44836	1.96692
Prevalence	44634	High-middle SDI	Female	15-49 years	Rate	2001	2.59298	3.46292	1.97501
Prevalence	44634	High-middle SDI	Female	15-49 years	Rate	2002	2.61497	3.48927	1.99226
Prevalence	44634	High-middle SDI	Female	15-49 years	Rate	2003	2.64174	3.52021	2.01317
Prevalence	44634	High-middle SDI	Female	15-49 years	Rate	2004	2.66671	3.55427	2.03204
Prevalence	44634	High-middle SDI	Female	15-49 years	Rate	2005	2.68354	3.57975	2.04352
Prevalence	44634	High-middle SDI	Female	15-49 years	Rate	2006	2.69819	3.60111	2.05894
Prevalence	44634	High-middle SDI	Female	15-49 years	Rate	2007	2.71893	3.62962	2.07172
Prevalence	44634	High-middle SDI	Female	15-49 years	Rate	2008	2.74377	3.66264	2.08532
Prevalence	44634	High-middle SDI	Female	15-49 years	Rate	2009	2.76961	3.69695	2.1071
Prevalence	44634	High-middle SDI	Female	15-49 years	Rate	2010	2.79354	3.72889	2.12716
Prevalence	44634	High-middle SDI	Female	15-49 years	Rate	2011	2.81525	3.75822	2.13931
Prevalence	44634	High-middle SDI	Female	15-49 years	Rate	2012	2.83569	3.78846	2.15397
Prevalence	44634	High-middle SDI	Female	15-49 years	Rate	2013	2.85398	3.81156	2.16933
Prevalence	44634	High-middle SDI	Female	15-49 years	Rate	2014	2.87023	3.83799	2.17819
Prevalence	44634	High-middle SDI	Female	15-49 years	Rate	2015	2.88439	3.86413	2.18534
Prevalence	44634	High-middle SDI	Female	15-49 years	Rate	2016	2.89785	3.89143	2.19913
Prevalence	44634	High-middle SDI	Female	15-49 years	Rate	2017	2.91088	3.90998	2.21011
Prevalence	44634	High-middle SDI	Female	15-49 years	Rate	2018	2.92249	3.92571	2.21606
Prevalence	44634	High-middle SDI	Female	15-49 years	Rate	2019	2.9315	3.94777	2.22528
Prevalence	44634	High-middle SDI	Female	15-49 years	Rate	2020	2.92624	3.9171	2.21122
Prevalence	44634	High-middle SDI	Female	15-49 years	Rate	2021	2.91128	3.89407	2.19037
Prevalence	44635	High SDI	Female	15-49 years	Rate	1990	2.80075	3.74466	2.1388
Prevalence	44635	High SDI	Female	15-49 years	Rate	1991	2.81392	3.76075	2.1541
Prevalence	44635	High SDI	Female	15-49 years	Rate	1992	2.82967	3.78087	2.16906
Prevalence	44635	High SDI	Female	15-49 years	Rate	1993	2.84344	3.79985	2.18091
Prevalence	44635	High SDI	Female	15-49 years	Rate	1994	2.85378	3.81339	2.18958
Prevalence	44635	High SDI	Female	15-49 years	Rate	1995	2.86371	3.82483	2.19788
Prevalence	44635	High SDI	Female	15-49 years	Rate	1996	2.8692	3.82646	2.20327
Prevalence	44635	High SDI	Female	15-49 years	Rate	1997	2.86553	3.82614	2.20062
Prevalence	44635	High SDI	Female	15-49 years	Rate	1998	2.86032	3.82174	2.19684
Prevalence	44635	High SDI	Female	15-49 years	Rate	1999	2.85529	3.81489	2.19347
Prevalence	44635	High SDI	Female	15-49 years	Rate	2000	2.85356	3.81859	2.19314
Prevalence	44635	High SDI	Female	15-49 years	Rate	2001	2.85328	3.80977	2.19352
Prevalence	44635	High SDI	Female	15-49 years	Rate	2002	2.85391	3.80047	2.19158
Prevalence	44635	High SDI	Female	15-49 years	Rate	2003	2.85606	3.799	2.19069
Prevalence	44635	High SDI	Female	15-49 years	Rate	2004	2.8592	3.80229	2.19051
Prevalence	44635	High SDI	Female	15-49 years	Rate	2005	2.86278	3.8069	2.1941
Prevalence	44635	High SDI	Female	15-49 years	Rate	2006	2.86785	3.8118	2.202
Prevalence	44635	High SDI	Female	15-49 years	Rate	2007	2.87505	3.82044	2.21405
Prevalence	44635	High SDI	Female	15-49 years	Rate	2008	2.88277	3.82927	2.22727
Prevalence	44635	High SDI	Female	15-49 years	Rate	2009	2.8895	3.83619	2.23889
Prevalence	44635	High SDI	Female	15-49 years	Rate	2010	2.89443	3.84172	2.24596
Prevalence	44635	High SDI	Female	15-49 years	Rate	2011	2.89761	3.84941	2.24249
Prevalence	44635	High SDI	Female	15-49 years	Rate	2012	2.90228	3.85526	2.23777
Prevalence	44635	High SDI	Female	15-49 years	Rate	2013	2.90666	3.86142	2.23497
Prevalence	44635	High SDI	Female	15-49 years	Rate	2014	2.91026	3.86699	2.2339
Prevalence	44635	High SDI	Female	15-49 years	Rate	2015	2.91218	3.87022	2.23202
Prevalence	44635	High SDI	Female	15-49 years	Rate	2016	2.91463	3.87001	2.23228
Prevalence	44635	High SDI	Female	15-49 years	Rate	2017	2.91491	3.86856	2.23551
Prevalence	44635	High SDI	Female	15-49 years	Rate	2018	2.91473	3.87372	2.23802
Prevalence	44635	High SDI	Female	15-49 years	Rate	2019	2.91456	3.8777	2.23486
Prevalence	44635	High SDI	Female	15-49 years	Rate	2020	2.92181	3.88495	2.24296
Prevalence	44635	High SDI	Female	15-49 years	Rate	2021	2.91681	3.90083	2.23927
Prevalence	44636	Low-middle SDI	Female	15-49 years	Rate	1990	1.80733	2.41598	1.37628
Prevalence	44636	Low-middle SDI	Female	15-49 years	Rate	1991	1.81362	2.42288	1.3794
Prevalence	44636	Low-middle SDI	Female	15-49 years	Rate	1992	1.82003	2.43292	1.38219
Prevalence	44636	Low-middle SDI	Female	15-49 years	Rate	1993	1.82675	2.44277	1.38664
Prevalence	44636	Low-middle SDI	Female	15-49 years	Rate	1994	1.83388	2.44878	1.39113
Prevalence	44636	Low-middle SDI	Female	15-49 years	Rate	1995	1.8415	2.45492	1.39417
Prevalence	44636	Low-middle SDI	Female	15-49 years	Rate	1996	1.85054	2.46657	1.3999
Prevalence	44636	Low-middle SDI	Female	15-49 years	Rate	1997	1.85963	2.47888	1.40656
Prevalence	44636	Low-middle SDI	Female	15-49 years	Rate	1998	1.86813	2.49098	1.41265
Prevalence	44636	Low-middle SDI	Female	15-49 years	Rate	1999	1.87548	2.50489	1.41591
Prevalence	44636	Low-middle SDI	Female	15-49 years	Rate	2000	1.88176	2.5202	1.41892
Prevalence	44636	Low-middle SDI	Female	15-49 years	Rate	2001	1.88673	2.52565	1.42715
Prevalence	44636	Low-middle SDI	Female	15-49 years	Rate	2002	1.89417	2.53209	1.43517
Prevalence	44636	Low-middle SDI	Female	15-49 years	Rate	2003	1.90317	2.53949	1.44381
Prevalence	44636	Low-middle SDI	Female	15-49 years	Rate	2004	1.91265	2.54764	1.45247
Prevalence	44636	Low-middle SDI	Female	15-49 years	Rate	2005	1.92137	2.55667	1.46035
Prevalence	44636	Low-middle SDI	Female	15-49 years	Rate	2006	1.92935	2.56894	1.4674
Prevalence	44636	Low-middle SDI	Female	15-49 years	Rate	2007	1.93707	2.58308	1.47389
Prevalence	44636	Low-middle SDI	Female	15-49 years	Rate	2008	1.94403	2.59663	1.47939
Prevalence	44636	Low-middle SDI	Female	15-49 years	Rate	2009	1.94979	2.60881	1.48376
Prevalence	44636	Low-middle SDI	Female	15-49 years	Rate	2010	1.95387	2.61513	1.48538
Prevalence	44636	Low-middle SDI	Female	15-49 years	Rate	2011	1.95632	2.6245	1.48571
Prevalence	44636	Low-middle SDI	Female	15-49 years	Rate	2012	1.95807	2.63147	1.48936
Prevalence	44636	Low-middle SDI	Female	15-49 years	Rate	2013	1.9599	2.63164	1.49201
Prevalence	44636	Low-middle SDI	Female	15-49 years	Rate	2014	1.96252	2.63205	1.49258
Prevalence	44636	Low-middle SDI	Female	15-49 years	Rate	2015	1.96668	2.63464	1.49428
Prevalence	44636	Low-middle SDI	Female	15-49 years	Rate	2016	1.97362	2.63915	1.49977
Prevalence	44636	Low-middle SDI	Female	15-49 years	Rate	2017	1.98249	2.64581	1.50694
Prevalence	44636	Low-middle SDI	Female	15-49 years	Rate	2018	1.99042	2.65162	1.51331
Prevalence	44636	Low-middle SDI	Female	15-49 years	Rate	2019	1.99526	2.66081	1.51672
Prevalence	44636	Low-middle SDI	Female	15-49 years	Rate	2020	1.9947	2.6805	1.51348
Prevalence	44636	Low-middle SDI	Female	15-49 years	Rate	2021	1.99521	2.66523	1.52394
Prevalence	44637	Low SDI	Female	15-49 years	Rate	1990	2.09869	2.79499	1.5933
Prevalence	44637	Low SDI	Female	15-49 years	Rate	1991	2.1155	2.81438	1.60307
Prevalence	44637	Low SDI	Female	15-49 years	Rate	1992	2.12969	2.83044	1.61047
Prevalence	44637	Low SDI	Female	15-49 years	Rate	1993	2.14062	2.84236	1.61536
Prevalence	44637	Low SDI	Female	15-49 years	Rate	1994	2.14647	2.84775	1.61857
Prevalence	44637	Low SDI	Female	15-49 years	Rate	1995	2.14806	2.84754	1.62
Prevalence	44637	Low SDI	Female	15-49 years	Rate	1996	2.14721	2.8473	1.61922
Prevalence	44637	Low SDI	Female	15-49 years	Rate	1997	2.14265	2.84342	1.61567
Prevalence	44637	Low SDI	Female	15-49 years	Rate	1998	2.13607	2.83748	1.61019
Prevalence	44637	Low SDI	Female	15-49 years	Rate	1999	2.13061	2.83315	1.60554
Prevalence	44637	Low SDI	Female	15-49 years	Rate	2000	2.1308	2.83615	1.6045
Prevalence	44637	Low SDI	Female	15-49 years	Rate	2001	2.13042	2.83317	1.6028
Prevalence	44637	Low SDI	Female	15-49 years	Rate	2002	2.12858	2.82837	1.60037
Prevalence	44637	Low SDI	Female	15-49 years	Rate	2003	2.12626	2.82387	1.60259
Prevalence	44637	Low SDI	Female	15-49 years	Rate	2004	2.12535	2.82374	1.60549
Prevalence	44637	Low SDI	Female	15-49 years	Rate	2005	2.12701	2.82785	1.61124
Prevalence	44637	Low SDI	Female	15-49 years	Rate	2006	2.13176	2.82944	1.6123
Prevalence	44637	Low SDI	Female	15-49 years	Rate	2007	2.13833	2.83355	1.61773
Prevalence	44637	Low SDI	Female	15-49 years	Rate	2008	2.14424	2.8421	1.62349
Prevalence	44637	Low SDI	Female	15-49 years	Rate	2009	2.14672	2.85164	1.62303
Prevalence	44637	Low SDI	Female	15-49 years	Rate	2010	2.14354	2.85381	1.61891
Prevalence	44637	Low SDI	Female	15-49 years	Rate	2011	2.13154	2.83742	1.61281
Prevalence	44637	Low SDI	Female	15-49 years	Rate	2012	2.1114	2.81057	1.60078
Prevalence	44637	Low SDI	Female	15-49 years	Rate	2013	2.08702	2.77845	1.58298
Prevalence	44637	Low SDI	Female	15-49 years	Rate	2014	2.06231	2.74461	1.56345
Prevalence	44637	Low SDI	Female	15-49 years	Rate	2015	2.04115	2.71647	1.54654
Prevalence	44637	Low SDI	Female	15-49 years	Rate	2016	2.02228	2.68973	1.53444
Prevalence	44637	Low SDI	Female	15-49 years	Rate	2017	2.00271	2.66033	1.51691
Prevalence	44637	Low SDI	Female	15-49 years	Rate	2018	1.98356	2.63495	1.50188
Prevalence	44637	Low SDI	Female	15-49 years	Rate	2019	1.96624	2.60988	1.49205
Prevalence	44637	Low SDI	Female	15-49 years	Rate	2020	1.94783	2.59406	1.47067
Prevalence	44637	Low SDI	Female	15-49 years	Rate	2021	1.9367	2.57591	1.4577
Prevalence	44639	Middle SDI	Female	15-49 years	Rate	1990	2.09347	2.81454	1.58572
Prevalence	44639	Middle SDI	Female	15-49 years	Rate	1991	2.1184	2.84492	1.6087
Prevalence	44639	Middle SDI	Female	15-49 years	Rate	1992	2.14459	2.88162	1.63303
Prevalence	44639	Middle SDI	Female	15-49 years	Rate	1993	2.17133	2.91316	1.6579
Prevalence	44639	Middle SDI	Female	15-49 years	Rate	1994	2.19819	2.94396	1.6805
Prevalence	44639	Middle SDI	Female	15-49 years	Rate	1995	2.2228	2.97435	1.7003
Prevalence	44639	Middle SDI	Female	15-49 years	Rate	1996	2.24777	3.00813	1.71791
Prevalence	44639	Middle SDI	Female	15-49 years	Rate	1997	2.27338	3.04588	1.73488
Prevalence	44639	Middle SDI	Female	15-49 years	Rate	1998	2.29782	3.07865	1.75123
Prevalence	44639	Middle SDI	Female	15-49 years	Rate	1999	2.31637	3.10522	1.76398
Prevalence	44639	Middle SDI	Female	15-49 years	Rate	2000	2.33187	3.12656	1.77405
Prevalence	44639	Middle SDI	Female	15-49 years	Rate	2001	2.34259	3.14088	1.782
Prevalence	44639	Middle SDI	Female	15-49 years	Rate	2002	2.35549	3.15427	1.79164
Prevalence	44639	Middle SDI	Female	15-49 years	Rate	2003	2.36818	3.16734	1.79863
Prevalence	44639	Middle SDI	Female	15-49 years	Rate	2004	2.37847	3.18214	1.80653
Prevalence	44639	Middle SDI	Female	15-49 years	Rate	2005	2.38467	3.19217	1.81337
Prevalence	44639	Middle SDI	Female	15-49 years	Rate	2006	2.38487	3.19202	1.81172
Prevalence	44639	Middle SDI	Female	15-49 years	Rate	2007	2.38084	3.18676	1.80462
Prevalence	44639	Middle SDI	Female	15-49 years	Rate	2008	2.37652	3.18052	1.79552
Prevalence	44639	Middle SDI	Female	15-49 years	Rate	2009	2.37506	3.17875	1.78935
Prevalence	44639	Middle SDI	Female	15-49 years	Rate	2010	2.38065	3.19504	1.78905
Prevalence	44639	Middle SDI	Female	15-49 years	Rate	2011	2.39267	3.21294	1.79893
Prevalence	44639	Middle SDI	Female	15-49 years	Rate	2012	2.40629	3.23254	1.80941
Prevalence	44639	Middle SDI	Female	15-49 years	Rate	2013	2.42	3.2498	1.8205
Prevalence	44639	Middle SDI	Female	15-49 years	Rate	2014	2.43324	3.26741	1.83148
Prevalence	44639	Middle SDI	Female	15-49 years	Rate	2015	2.44448	3.28402	1.84113
Prevalence	44639	Middle SDI	Female	15-49 years	Rate	2016	2.45531	3.30256	1.8499
Prevalence	44639	Middle SDI	Female	15-49 years	Rate	2017	2.46707	3.31936	1.85957
Prevalence	44639	Middle SDI	Female	15-49 years	Rate	2018	2.47707	3.33487	1.86744
Prevalence	44639	Middle SDI	Female	15-49 years	Rate	2019	2.48171	3.34483	1.87045
Prevalence	44639	Middle SDI	Female	15-49 years	Rate	2020	2.46815	3.32477	1.85462
Prevalence	44639	Middle SDI	Female	15-49 years	Rate	2021	2.45828	3.31758	1.84926
Incidence	1	Global	Female	15-49 years	Rate	1990	0.388303	0.52723	0.285677
Incidence	1	Global	Female	15-49 years	Rate	1991	0.390846	0.531421	0.287579
Incidence	1	Global	Female	15-49 years	Rate	1992	0.393639	0.535733	0.28962
Incidence	1	Global	Female	15-49 years	Rate	1993	0.396482	0.540022	0.291508
Incidence	1	Global	Female	15-49 years	Rate	1994	0.399327	0.544098	0.293185
Incidence	1	Global	Female	15-49 years	Rate	1995	0.401905	0.547838	0.294622
Incidence	1	Global	Female	15-49 years	Rate	1996	0.404553	0.550721	0.296582
Incidence	1	Global	Female	15-49 years	Rate	1997	0.407027	0.553382	0.298421
Incidence	1	Global	Female	15-49 years	Rate	1998	0.409403	0.555547	0.300502
Incidence	1	Global	Female	15-49 years	Rate	1999	0.411302	0.557134	0.302163
Incidence	1	Global	Female	15-49 years	Rate	2000	0.413194	0.558497	0.303882
Incidence	1	Global	Female	15-49 years	Rate	2001	0.413982	0.558764	0.304421
Incidence	1	Global	Female	15-49 years	Rate	2002	0.414159	0.558488	0.304784
Incidence	1	Global	Female	15-49 years	Rate	2003	0.414051	0.558217	0.30481
Incidence	1	Global	Female	15-49 years	Rate	2004	0.414	0.55803	0.304755
Incidence	1	Global	Female	15-49 years	Rate	2005	0.414438	0.558505	0.305036
Incidence	1	Global	Female	15-49 years	Rate	2006	0.415394	0.559491	0.30567
Incidence	1	Global	Female	15-49 years	Rate	2007	0.416601	0.560754	0.306756
Incidence	1	Global	Female	15-49 years	Rate	2008	0.418089	0.562397	0.308218
Incidence	1	Global	Female	15-49 years	Rate	2009	0.419769	0.564389	0.309814
Incidence	1	Global	Female	15-49 years	Rate	2010	0.421631	0.567329	0.311447
Incidence	1	Global	Female	15-49 years	Rate	2011	0.423294	0.569389	0.312719
Incidence	1	Global	Female	15-49 years	Rate	2012	0.424539	0.5713	0.31375
Incidence	1	Global	Female	15-49 years	Rate	2013	0.42557	0.572858	0.314318
Incidence	1	Global	Female	15-49 years	Rate	2014	0.426665	0.573971	0.314845
Incidence	1	Global	Female	15-49 years	Rate	2015	0.428073	0.575518	0.315647
Incidence	1	Global	Female	15-49 years	Rate	2016	0.429516	0.577591	0.316514
Incidence	1	Global	Female	15-49 years	Rate	2017	0.430678	0.579951	0.31765
Incidence	1	Global	Female	15-49 years	Rate	2018	0.431818	0.582395	0.318798
Incidence	1	Global	Female	15-49 years	Rate	2019	0.433201	0.585209	0.320138
Incidence	1	Global	Female	15-49 years	Rate	2020	0.434814	0.586526	0.320843
Incidence	1	Global	Female	15-49 years	Rate	2021	0.437841	0.589918	0.323463
Incidence	44634	High-middle SDI	Female	15-49 years	Rate	1990	0.316025	0.430285	0.229868
Incidence	44634	High-middle SDI	Female	15-49 years	Rate	1991	0.319162	0.435248	0.232115
Incidence	44634	High-middle SDI	Female	15-49 years	Rate	1992	0.323046	0.440281	0.235121
Incidence	44634	High-middle SDI	Female	15-49 years	Rate	1993	0.327392	0.445335	0.238409
Incidence	44634	High-middle SDI	Female	15-49 years	Rate	1994	0.332245	0.45188	0.242041
Incidence	44634	High-middle SDI	Female	15-49 years	Rate	1995	0.336976	0.45841	0.245801
Incidence	44634	High-middle SDI	Female	15-49 years	Rate	1996	0.342275	0.465997	0.250198
Incidence	44634	High-middle SDI	Female	15-49 years	Rate	1997	0.348024	0.473868	0.254258
Incidence	44634	High-middle SDI	Female	15-49 years	Rate	1998	0.353992	0.482101	0.258877
Incidence	44634	High-middle SDI	Female	15-49 years	Rate	1999	0.358223	0.487163	0.261788
Incidence	44634	High-middle SDI	Female	15-49 years	Rate	2000	0.360713	0.489449	0.263331
Incidence	44634	High-middle SDI	Female	15-49 years	Rate	2001	0.360319	0.489297	0.263375
Incidence	44634	High-middle SDI	Female	15-49 years	Rate	2002	0.358138	0.486271	0.261587
Incidence	44634	High-middle SDI	Female	15-49 years	Rate	2003	0.355148	0.481731	0.259672
Incidence	44634	High-middle SDI	Female	15-49 years	Rate	2004	0.352352	0.478796	0.257124
Incidence	44634	High-middle SDI	Female	15-49 years	Rate	2005	0.350954	0.476472	0.255617
Incidence	44634	High-middle SDI	Female	15-49 years	Rate	2006	0.350726	0.475334	0.255346
Incidence	44634	High-middle SDI	Female	15-49 years	Rate	2007	0.350719	0.475006	0.25522
Incidence	44634	High-middle SDI	Female	15-49 years	Rate	2008	0.35122	0.475079	0.255541
Incidence	44634	High-middle SDI	Female	15-49 years	Rate	2009	0.352158	0.476629	0.256294
Incidence	44634	High-middle SDI	Female	15-49 years	Rate	2010	0.353487	0.479002	0.257524
Incidence	44634	High-middle SDI	Female	15-49 years	Rate	2011	0.354893	0.48118	0.258676
Incidence	44634	High-middle SDI	Female	15-49 years	Rate	2012	0.356094	0.483976	0.259561
Incidence	44634	High-middle SDI	Female	15-49 years	Rate	2013	0.357095	0.48671	0.260027
Incidence	44634	High-middle SDI	Female	15-49 years	Rate	2014	0.358108	0.489537	0.260411
Incidence	44634	High-middle SDI	Female	15-49 years	Rate	2015	0.359307	0.491679	0.260894
Incidence	44634	High-middle SDI	Female	15-49 years	Rate	2016	0.36079	0.493945	0.262285
Incidence	44634	High-middle SDI	Female	15-49 years	Rate	2017	0.362481	0.495796	0.263302
Incidence	44634	High-middle SDI	Female	15-49 years	Rate	2018	0.364259	0.498024	0.264427
Incidence	44634	High-middle SDI	Female	15-49 years	Rate	2019	0.366078	0.500726	0.265451
Incidence	44634	High-middle SDI	Female	15-49 years	Rate	2020	0.368362	0.504786	0.266971
Incidence	44634	High-middle SDI	Female	15-49 years	Rate	2021	0.371185	0.506816	0.267073
Incidence	44635	High SDI	Female	15-49 years	Rate	1990	0.294222	0.401611	0.215505
Incidence	44635	High SDI	Female	15-49 years	Rate	1991	0.294833	0.402484	0.215956
Incidence	44635	High SDI	Female	15-49 years	Rate	1992	0.296261	0.405117	0.216843
Incidence	44635	High SDI	Female	15-49 years	Rate	1993	0.297842	0.40761	0.218059
Incidence	44635	High SDI	Female	15-49 years	Rate	1994	0.299605	0.410568	0.219443
Incidence	44635	High SDI	Female	15-49 years	Rate	1995	0.301814	0.413092	0.221129
Incidence	44635	High SDI	Female	15-49 years	Rate	1996	0.30419	0.41618	0.223432
Incidence	44635	High SDI	Female	15-49 years	Rate	1997	0.306104	0.419452	0.225033
Incidence	44635	High SDI	Female	15-49 years	Rate	1998	0.307976	0.421769	0.226542
Incidence	44635	High SDI	Female	15-49 years	Rate	1999	0.309617	0.423421	0.227811
Incidence	44635	High SDI	Female	15-49 years	Rate	2000	0.310971	0.424215	0.228576
Incidence	44635	High SDI	Female	15-49 years	Rate	2001	0.311557	0.424366	0.229343
Incidence	44635	High SDI	Female	15-49 years	Rate	2002	0.311478	0.423937	0.229474
Incidence	44635	High SDI	Female	15-49 years	Rate	2003	0.310963	0.422827	0.229078
Incidence	44635	High SDI	Female	15-49 years	Rate	2004	0.310212	0.421028	0.228459
Incidence	44635	High SDI	Female	15-49 years	Rate	2005	0.309438	0.419414	0.227857
Incidence	44635	High SDI	Female	15-49 years	Rate	2006	0.308555	0.418711	0.227383
Incidence	44635	High SDI	Female	15-49 years	Rate	2007	0.307473	0.417922	0.226506
Incidence	44635	High SDI	Female	15-49 years	Rate	2008	0.306444	0.417172	0.225697
Incidence	44635	High SDI	Female	15-49 years	Rate	2009	0.305705	0.416475	0.225068
Incidence	44635	High SDI	Female	15-49 years	Rate	2010	0.305466	0.416451	0.22474
Incidence	44635	High SDI	Female	15-49 years	Rate	2011	0.305465	0.41654	0.22432
Incidence	44635	High SDI	Female	15-49 years	Rate	2012	0.30554	0.416995	0.224019
Incidence	44635	High SDI	Female	15-49 years	Rate	2013	0.305665	0.417664	0.223727
Incidence	44635	High SDI	Female	15-49 years	Rate	2014	0.305919	0.418524	0.223494
Incidence	44635	High SDI	Female	15-49 years	Rate	2015	0.306366	0.419581	0.223415
Incidence	44635	High SDI	Female	15-49 years	Rate	2016	0.307231	0.420393	0.22466
Incidence	44635	High SDI	Female	15-49 years	Rate	2017	0.30812	0.421315	0.225886
Incidence	44635	High SDI	Female	15-49 years	Rate	2018	0.309027	0.422282	0.226573
Incidence	44635	High SDI	Female	15-49 years	Rate	2019	0.309844	0.423037	0.226809
Incidence	44635	High SDI	Female	15-49 years	Rate	2020	0.31106	0.429051	0.227233
Incidence	44635	High SDI	Female	15-49 years	Rate	2021	0.312205	0.426476	0.226575
Incidence	44636	Low-middle SDI	Female	15-49 years	Rate	1990	0.45761	0.623159	0.339831
Incidence	44636	Low-middle SDI	Female	15-49 years	Rate	1991	0.461717	0.627994	0.342823
Incidence	44636	Low-middle SDI	Female	15-49 years	Rate	1992	0.46537	0.632105	0.345217
Incidence	44636	Low-middle SDI	Female	15-49 years	Rate	1993	0.46846	0.635349	0.347204
Incidence	44636	Low-middle SDI	Female	15-49 years	Rate	1994	0.47089	0.637611	0.348703
Incidence	44636	Low-middle SDI	Female	15-49 years	Rate	1995	0.472533	0.638775	0.349538
Incidence	44636	Low-middle SDI	Female	15-49 years	Rate	1996	0.473507	0.640655	0.350194
Incidence	44636	Low-middle SDI	Female	15-49 years	Rate	1997	0.473687	0.6418	0.350155
Incidence	44636	Low-middle SDI	Female	15-49 years	Rate	1998	0.473535	0.641681	0.349834
Incidence	44636	Low-middle SDI	Female	15-49 years	Rate	1999	0.473478	0.641037	0.349558
Incidence	44636	Low-middle SDI	Female	15-49 years	Rate	2000	0.474188	0.641183	0.349831
Incidence	44636	Low-middle SDI	Female	15-49 years	Rate	2001	0.474289	0.641676	0.350753
Incidence	44636	Low-middle SDI	Female	15-49 years	Rate	2002	0.47371	0.641234	0.35114
Incidence	44636	Low-middle SDI	Female	15-49 years	Rate	2003	0.472897	0.640451	0.349857
Incidence	44636	Low-middle SDI	Female	15-49 years	Rate	2004	0.47228	0.63992	0.349879
Incidence	44636	Low-middle SDI	Female	15-49 years	Rate	2005	0.472287	0.640241	0.350044
Incidence	44636	Low-middle SDI	Female	15-49 years	Rate	2006	0.472565	0.640021	0.349385
Incidence	44636	Low-middle SDI	Female	15-49 years	Rate	2007	0.472528	0.639509	0.34886
Incidence	44636	Low-middle SDI	Female	15-49 years	Rate	2008	0.47232	0.638855	0.348115
Incidence	44636	Low-middle SDI	Female	15-49 years	Rate	2009	0.472101	0.637824	0.347527
Incidence	44636	Low-middle SDI	Female	15-49 years	Rate	2010	0.472034	0.636727	0.34744
Incidence	44636	Low-middle SDI	Female	15-49 years	Rate	2011	0.47169	0.63666	0.347446
Incidence	44636	Low-middle SDI	Female	15-49 years	Rate	2012	0.470801	0.636084	0.347338
Incidence	44636	Low-middle SDI	Female	15-49 years	Rate	2013	0.469797	0.635354	0.347013
Incidence	44636	Low-middle SDI	Female	15-49 years	Rate	2014	0.469102	0.634623	0.346256
Incidence	44636	Low-middle SDI	Female	15-49 years	Rate	2015	0.46915	0.63478	0.34587
Incidence	44636	Low-middle SDI	Female	15-49 years	Rate	2016	0.469703	0.635512	0.345713
Incidence	44636	Low-middle SDI	Female	15-49 years	Rate	2017	0.470296	0.634856	0.345996
Incidence	44636	Low-middle SDI	Female	15-49 years	Rate	2018	0.47109	0.634507	0.34655
Incidence	44636	Low-middle SDI	Female	15-49 years	Rate	2019	0.472233	0.63533	0.347774
Incidence	44636	Low-middle SDI	Female	15-49 years	Rate	2020	0.473516	0.640783	0.34911
Incidence	44636	Low-middle SDI	Female	15-49 years	Rate	2021	0.475426	0.637627	0.352855
Incidence	44637	Low SDI	Female	15-49 years	Rate	1990	0.633662	0.860122	0.472183
Incidence	44637	Low SDI	Female	15-49 years	Rate	1991	0.635075	0.86065	0.473492
Incidence	44637	Low SDI	Female	15-49 years	Rate	1992	0.63583	0.860606	0.47398
Incidence	44637	Low SDI	Female	15-49 years	Rate	1993	0.635958	0.859869	0.473663
Incidence	44637	Low SDI	Female	15-49 years	Rate	1994	0.635166	0.85813	0.473033
Incidence	44637	Low SDI	Female	15-49 years	Rate	1995	0.633902	0.855975	0.472511
Incidence	44637	Low SDI	Female	15-49 years	Rate	1996	0.633748	0.855564	0.472564
Incidence	44637	Low SDI	Female	15-49 years	Rate	1997	0.634288	0.855945	0.473147
Incidence	44637	Low SDI	Female	15-49 years	Rate	1998	0.63489	0.856414	0.473279
Incidence	44637	Low SDI	Female	15-49 years	Rate	1999	0.635251	0.856581	0.472809
Incidence	44637	Low SDI	Female	15-49 years	Rate	2000	0.635396	0.857144	0.472193
Incidence	44637	Low SDI	Female	15-49 years	Rate	2001	0.634851	0.856915	0.472535
Incidence	44637	Low SDI	Female	15-49 years	Rate	2002	0.635224	0.858352	0.471776
Incidence	44637	Low SDI	Female	15-49 years	Rate	2003	0.63569	0.859666	0.470867
Incidence	44637	Low SDI	Female	15-49 years	Rate	2004	0.635717	0.861245	0.469729
Incidence	44637	Low SDI	Female	15-49 years	Rate	2005	0.634624	0.860903	0.468536
Incidence	44637	Low SDI	Female	15-49 years	Rate	2006	0.631399	0.857586	0.465839
Incidence	44637	Low SDI	Female	15-49 years	Rate	2007	0.626502	0.851005	0.462597
Incidence	44637	Low SDI	Female	15-49 years	Rate	2008	0.621144	0.843886	0.459349
Incidence	44637	Low SDI	Female	15-49 years	Rate	2009	0.616466	0.83739	0.456641
Incidence	44637	Low SDI	Female	15-49 years	Rate	2010	0.613778	0.833265	0.45556
Incidence	44637	Low SDI	Female	15-49 years	Rate	2011	0.612296	0.830823	0.45383
Incidence	44637	Low SDI	Female	15-49 years	Rate	2012	0.610472	0.828061	0.451823
Incidence	44637	Low SDI	Female	15-49 years	Rate	2013	0.608549	0.82531	0.449764
Incidence	44637	Low SDI	Female	15-49 years	Rate	2014	0.606701	0.822691	0.447825
Incidence	44637	Low SDI	Female	15-49 years	Rate	2015	0.605105	0.820402	0.446159
Incidence	44637	Low SDI	Female	15-49 years	Rate	2016	0.601878	0.815193	0.445365
Incidence	44637	Low SDI	Female	15-49 years	Rate	2017	0.596093	0.806488	0.442698
Incidence	44637	Low SDI	Female	15-49 years	Rate	2018	0.589407	0.796519	0.439416
Incidence	44637	Low SDI	Female	15-49 years	Rate	2019	0.583559	0.787594	0.435851
Incidence	44637	Low SDI	Female	15-49 years	Rate	2020	0.576265	0.776667	0.426591
Incidence	44637	Low SDI	Female	15-49 years	Rate	2021	0.573268	0.776045	0.423837
Incidence	44639	Middle SDI	Female	15-49 years	Rate	1990	0.377427	0.514666	0.279124
Incidence	44639	Middle SDI	Female	15-49 years	Rate	1991	0.378517	0.517732	0.278734
Incidence	44639	Middle SDI	Female	15-49 years	Rate	1992	0.37982	0.520958	0.278458
Incidence	44639	Middle SDI	Female	15-49 years	Rate	1993	0.381297	0.52429	0.278973
Incidence	44639	Middle SDI	Female	15-49 years	Rate	1994	0.383081	0.52767	0.280438
Incidence	44639	Middle SDI	Female	15-49 years	Rate	1995	0.384596	0.53063	0.280734
Incidence	44639	Middle SDI	Female	15-49 years	Rate	1996	0.385832	0.530952	0.281532
Incidence	44639	Middle SDI	Female	15-49 years	Rate	1997	0.386471	0.530096	0.282117
Incidence	44639	Middle SDI	Female	15-49 years	Rate	1998	0.38699	0.528728	0.282882
Incidence	44639	Middle SDI	Female	15-49 years	Rate	1999	0.38725	0.527357	0.283005
Incidence	44639	Middle SDI	Female	15-49 years	Rate	2000	0.388424	0.52711	0.284116
Incidence	44639	Middle SDI	Female	15-49 years	Rate	2001	0.389172	0.526964	0.284907
Incidence	44639	Middle SDI	Female	15-49 years	Rate	2002	0.389597	0.526584	0.285135
Incidence	44639	Middle SDI	Female	15-49 years	Rate	2003	0.389859	0.527419	0.284604
Incidence	44639	Middle SDI	Female	15-49 years	Rate	2004	0.39023	0.528384	0.284822
Incidence	44639	Middle SDI	Female	15-49 years	Rate	2005	0.391103	0.529885	0.285384
Incidence	44639	Middle SDI	Female	15-49 years	Rate	2006	0.393279	0.532293	0.287743
Incidence	44639	Middle SDI	Female	15-49 years	Rate	2007	0.39685	0.536632	0.291174
Incidence	44639	Middle SDI	Female	15-49 years	Rate	2008	0.401189	0.543486	0.294703
Incidence	44639	Middle SDI	Female	15-49 years	Rate	2009	0.405457	0.550655	0.297842
Incidence	44639	Middle SDI	Female	15-49 years	Rate	2010	0.408967	0.555935	0.300354
Incidence	44639	Middle SDI	Female	15-49 years	Rate	2011	0.411447	0.559697	0.301837
Incidence	44639	Middle SDI	Female	15-49 years	Rate	2012	0.413151	0.561907	0.302759
Incidence	44639	Middle SDI	Female	15-49 years	Rate	2013	0.414307	0.563078	0.303272
Incidence	44639	Middle SDI	Female	15-49 years	Rate	2014	0.415311	0.56418	0.303799
Incidence	44639	Middle SDI	Female	15-49 years	Rate	2015	0.416448	0.565416	0.304881
Incidence	44639	Middle SDI	Female	15-49 years	Rate	2016	0.417677	0.567421	0.305821
Incidence	44639	Middle SDI	Female	15-49 years	Rate	2017	0.418925	0.569491	0.306788
Incidence	44639	Middle SDI	Female	15-49 years	Rate	2018	0.420353	0.572141	0.307822
Incidence	44639	Middle SDI	Female	15-49 years	Rate	2019	0.422043	0.574979	0.308786
Incidence	44639	Middle SDI	Female	15-49 years	Rate	2020	0.424677	0.575245	0.310958
Incidence	44639	Middle SDI	Female	15-49 years	Rate	2021	0.429317	0.58294	0.313824
