# Supplementary material for: Trends and cross-country disparity in the burden of pulmonary arterial hypertension among women of childbearing age from 1990 to 2021
Source: Front Glob Womens Health. 2026 Feb 11;6:1651601. doi: 10.3389/fgwh.2025.1651601 (PMC12932459; doi:10.3389/fgwh.2025.1651601)
Supplement: Supplementary file 3 [file Table2.xlsx]

## Sheet: IHME-GBD_2021_DATA-e435ba9c-1
Table S2. The burden of PAH in MCBA across healthcare system tiers from 1990 and 2021
measure_name	location_name	sex_name	age_name	metric_name	year	val	upper	lower
Deaths	Advanced Health System	Female	15-49 years	Number	1990	432.688	467.591	372.216
Deaths	Advanced Health System	Female	15-49 years	Number	1991	437.634	469.605	381.954
Deaths	Advanced Health System	Female	15-49 years	Number	1992	445.054	474.658	394.289
Deaths	Advanced Health System	Female	15-49 years	Number	1993	455.86	483.376	412.967
Deaths	Advanced Health System	Female	15-49 years	Number	1994	463.091	491.955	426.144
Deaths	Advanced Health System	Female	15-49 years	Number	1995	471.743	499.252	438.456
Deaths	Advanced Health System	Female	15-49 years	Number	1996	474.092	498.695	442.384
Deaths	Advanced Health System	Female	15-49 years	Number	1997	470.594	492.317	440.2
Deaths	Advanced Health System	Female	15-49 years	Number	1998	473.147	493.808	441.791
Deaths	Advanced Health System	Female	15-49 years	Number	1999	484.453	508.652	454.506
Deaths	Advanced Health System	Female	15-49 years	Number	2000	488.476	509.509	460.914
Deaths	Advanced Health System	Female	15-49 years	Number	2001	484.385	503.557	458.302
Deaths	Advanced Health System	Female	15-49 years	Number	2002	479.122	498.258	454.695
Deaths	Advanced Health System	Female	15-49 years	Number	2003	471.687	490.556	448.667
Deaths	Advanced Health System	Female	15-49 years	Number	2004	462.979	480.874	442.827
Deaths	Advanced Health System	Female	15-49 years	Number	2005	461.013	482.797	442.927
Deaths	Advanced Health System	Female	15-49 years	Number	2006	454.943	476.873	438.485
Deaths	Advanced Health System	Female	15-49 years	Number	2007	444.292	464.725	427.866
Deaths	Advanced Health System	Female	15-49 years	Number	2008	436.4	457.5	420.56
Deaths	Advanced Health System	Female	15-49 years	Number	2009	428.331	448.558	411.828
Deaths	Advanced Health System	Female	15-49 years	Number	2010	419.424	436.613	402.111
Deaths	Advanced Health System	Female	15-49 years	Number	2011	412.626	429.007	392.18
Deaths	Advanced Health System	Female	15-49 years	Number	2012	399.877	415.477	379.648
Deaths	Advanced Health System	Female	15-49 years	Number	2013	387.68	404.566	365.417
Deaths	Advanced Health System	Female	15-49 years	Number	2014	380.37	396.646	358.283
Deaths	Advanced Health System	Female	15-49 years	Number	2015	371.297	386.748	350.02
Deaths	Advanced Health System	Female	15-49 years	Number	2016	364.313	379.436	344.961
Deaths	Advanced Health System	Female	15-49 years	Number	2017	353.887	371.489	333.262
Deaths	Advanced Health System	Female	15-49 years	Number	2018	345.613	362.573	325.484
Deaths	Advanced Health System	Female	15-49 years	Number	2019	338.296	356.164	317.353
Deaths	Advanced Health System	Female	15-49 years	Number	2020	323.721	344.074	302.488
Deaths	Advanced Health System	Female	15-49 years	Number	2021	318.341	339.302	295.7
Deaths	Basic Health System	Female	15-49 years	Number	1990	704.701	1088.72	483.919
Deaths	Basic Health System	Female	15-49 years	Number	1991	722.698	1089.7	508.312
Deaths	Basic Health System	Female	15-49 years	Number	1992	737.531	1111.91	532.421
Deaths	Basic Health System	Female	15-49 years	Number	1993	753.942	1158.41	555.348
Deaths	Basic Health System	Female	15-49 years	Number	1994	747.3	1113.89	545.776
Deaths	Basic Health System	Female	15-49 years	Number	1995	743.358	1097.64	561.289
Deaths	Basic Health System	Female	15-49 years	Number	1996	748.482	1085.48	576.425
Deaths	Basic Health System	Female	15-49 years	Number	1997	749.901	1082.21	591.758
Deaths	Basic Health System	Female	15-49 years	Number	1998	752.431	1076.55	603.761
Deaths	Basic Health System	Female	15-49 years	Number	1999	754.899	1089.76	603.284
Deaths	Basic Health System	Female	15-49 years	Number	2000	761.179	1091.69	615.776
Deaths	Basic Health System	Female	15-49 years	Number	2001	762.731	1116.48	620.007
Deaths	Basic Health System	Female	15-49 years	Number	2002	780.575	1131.32	647.368
Deaths	Basic Health System	Female	15-49 years	Number	2003	799.294	1140.52	659.032
Deaths	Basic Health System	Female	15-49 years	Number	2004	799.859	1131.76	664.127
Deaths	Basic Health System	Female	15-49 years	Number	2005	809.645	1148.61	670.935
Deaths	Basic Health System	Female	15-49 years	Number	2006	829.752	1120.55	673.199
Deaths	Basic Health System	Female	15-49 years	Number	2007	850.272	1134.88	683.305
Deaths	Basic Health System	Female	15-49 years	Number	2008	878.38	1152.51	689.548
Deaths	Basic Health System	Female	15-49 years	Number	2009	910.231	1166.35	706.891
Deaths	Basic Health System	Female	15-49 years	Number	2010	931.121	1183.09	705.907
Deaths	Basic Health System	Female	15-49 years	Number	2011	926.496	1184.28	686.97
Deaths	Basic Health System	Female	15-49 years	Number	2012	901.253	1130.87	668.153
Deaths	Basic Health System	Female	15-49 years	Number	2013	879.871	1130.54	664.42
Deaths	Basic Health System	Female	15-49 years	Number	2014	849.476	1087.77	657.713
Deaths	Basic Health System	Female	15-49 years	Number	2015	812.837	1069.09	631.383
Deaths	Basic Health System	Female	15-49 years	Number	2016	791.354	1056.37	621.797
Deaths	Basic Health System	Female	15-49 years	Number	2017	766.385	1031.72	602.354
Deaths	Basic Health System	Female	15-49 years	Number	2018	751.915	1042.64	585.114
Deaths	Basic Health System	Female	15-49 years	Number	2019	744.642	999.785	568.667
Deaths	Basic Health System	Female	15-49 years	Number	2020	727.243	983.199	584.027
Deaths	Basic Health System	Female	15-49 years	Number	2021	726.08	981.558	575.471
Deaths	Limited Health System	Female	15-49 years	Number	1990	344.459	621.537	143.291
Deaths	Limited Health System	Female	15-49 years	Number	1991	351.879	632.567	144.915
Deaths	Limited Health System	Female	15-49 years	Number	1992	360.899	656.348	149.801
Deaths	Limited Health System	Female	15-49 years	Number	1993	373.203	666.414	159.374
Deaths	Limited Health System	Female	15-49 years	Number	1994	386.145	699.681	166.038
Deaths	Limited Health System	Female	15-49 years	Number	1995	398.967	706.262	175.546
Deaths	Limited Health System	Female	15-49 years	Number	1996	410.153	740.64	182.629
Deaths	Limited Health System	Female	15-49 years	Number	1997	419.534	723.962	186.347
Deaths	Limited Health System	Female	15-49 years	Number	1998	429.386	765.874	194.882
Deaths	Limited Health System	Female	15-49 years	Number	1999	443.802	777.096	200.387
Deaths	Limited Health System	Female	15-49 years	Number	2000	456.682	833.57	212.046
Deaths	Limited Health System	Female	15-49 years	Number	2001	467.655	817.54	222.206
Deaths	Limited Health System	Female	15-49 years	Number	2002	478.42	820.35	233.205
Deaths	Limited Health System	Female	15-49 years	Number	2003	497.05	851.485	249.533
Deaths	Limited Health System	Female	15-49 years	Number	2004	502.155	844.178	253.21
Deaths	Limited Health System	Female	15-49 years	Number	2005	514.964	877.422	263.881
Deaths	Limited Health System	Female	15-49 years	Number	2006	520.91	895.463	273.067
Deaths	Limited Health System	Female	15-49 years	Number	2007	536.735	898.889	288.287
Deaths	Limited Health System	Female	15-49 years	Number	2008	544.628	922.795	296.131
Deaths	Limited Health System	Female	15-49 years	Number	2009	559.516	923.195	310.697
Deaths	Limited Health System	Female	15-49 years	Number	2010	562.001	919.852	318.178
Deaths	Limited Health System	Female	15-49 years	Number	2011	563.795	921.918	324.259
Deaths	Limited Health System	Female	15-49 years	Number	2012	597.457	994.431	357.113
Deaths	Limited Health System	Female	15-49 years	Number	2013	610.572	985.331	370.337
Deaths	Limited Health System	Female	15-49 years	Number	2014	626.348	1011.29	389.537
Deaths	Limited Health System	Female	15-49 years	Number	2015	639.353	1009.16	411.901
Deaths	Limited Health System	Female	15-49 years	Number	2016	654.476	1039.75	424.76
Deaths	Limited Health System	Female	15-49 years	Number	2017	673.981	1078.94	441.698
Deaths	Limited Health System	Female	15-49 years	Number	2018	649.676	1034.35	428.048
Deaths	Limited Health System	Female	15-49 years	Number	2019	647.316	1025.55	434.778
Deaths	Limited Health System	Female	15-49 years	Number	2020	660.98	1024.22	449.303
Deaths	Limited Health System	Female	15-49 years	Number	2021	666.226	1033.52	448.751
Deaths	Minimal Health System	Female	15-49 years	Number	1990	23.2165	70.5761	7.88844
Deaths	Minimal Health System	Female	15-49 years	Number	1991	23.6064	71.5835	8.10291
Deaths	Minimal Health System	Female	15-49 years	Number	1992	23.8008	71.9993	8.20858
Deaths	Minimal Health System	Female	15-49 years	Number	1993	24.0402	72.7354	8.33032
Deaths	Minimal Health System	Female	15-49 years	Number	1994	24.4721	73.8144	8.5515
Deaths	Minimal Health System	Female	15-49 years	Number	1995	25.6419	76.2159	9.05709
Deaths	Minimal Health System	Female	15-49 years	Number	1996	26.758	78.7356	9.45904
Deaths	Minimal Health System	Female	15-49 years	Number	1997	27.0282	79.7303	9.4939
Deaths	Minimal Health System	Female	15-49 years	Number	1998	27.8997	81.6187	9.95643
Deaths	Minimal Health System	Female	15-49 years	Number	1999	29.0757	84.1904	10.4918
Deaths	Minimal Health System	Female	15-49 years	Number	2000	30.2618	87.2951	10.9001
Deaths	Minimal Health System	Female	15-49 years	Number	2001	30.743	88.2663	11.1304
Deaths	Minimal Health System	Female	15-49 years	Number	2002	31.3561	88.0908	11.4037
Deaths	Minimal Health System	Female	15-49 years	Number	2003	33.1768	92.5771	11.9296
Deaths	Minimal Health System	Female	15-49 years	Number	2004	34.8186	95.9125	12.6084
Deaths	Minimal Health System	Female	15-49 years	Number	2005	36.1298	97.183	13.1826
Deaths	Minimal Health System	Female	15-49 years	Number	2006	37.6347	98.9451	13.7523
Deaths	Minimal Health System	Female	15-49 years	Number	2007	38.9835	101.574	14.3323
Deaths	Minimal Health System	Female	15-49 years	Number	2008	40.0339	104.133	14.703
Deaths	Minimal Health System	Female	15-49 years	Number	2009	41.3567	106.931	15.4225
Deaths	Minimal Health System	Female	15-49 years	Number	2010	42.924	109.092	16.1372
Deaths	Minimal Health System	Female	15-49 years	Number	2011	44.5058	112.138	16.8855
Deaths	Minimal Health System	Female	15-49 years	Number	2012	46.6953	116.574	17.8651
Deaths	Minimal Health System	Female	15-49 years	Number	2013	48.5821	121.262	18.8661
Deaths	Minimal Health System	Female	15-49 years	Number	2014	51.0513	126.985	20.2873
Deaths	Minimal Health System	Female	15-49 years	Number	2015	53.3896	131.169	21.4086
Deaths	Minimal Health System	Female	15-49 years	Number	2016	55.2852	135.35	22.4595
Deaths	Minimal Health System	Female	15-49 years	Number	2017	56.9197	138.152	23.6183
Deaths	Minimal Health System	Female	15-49 years	Number	2018	58.6897	139.658	24.7677
Deaths	Minimal Health System	Female	15-49 years	Number	2019	60.8368	142.249	26.2092
Deaths	Minimal Health System	Female	15-49 years	Number	2020	63.1721	146.203	27.4717
Deaths	Minimal Health System	Female	15-49 years	Number	2021	65.4049	150.452	28.8777
DALYs (Disability-Adjusted Life Years)	Advanced Health System	Female	15-49 years	Number	1990	24919.2	26958.3	21488
DALYs (Disability-Adjusted Life Years)	Advanced Health System	Female	15-49 years	Number	1991	25129.5	27013.7	22003.1
DALYs (Disability-Adjusted Life Years)	Advanced Health System	Female	15-49 years	Number	1992	25493.5	27265.3	22707.8
DALYs (Disability-Adjusted Life Years)	Advanced Health System	Female	15-49 years	Number	1993	26030.4	27716.2	23724
DALYs (Disability-Adjusted Life Years)	Advanced Health System	Female	15-49 years	Number	1994	26378.5	28028.2	24369.4
DALYs (Disability-Adjusted Life Years)	Advanced Health System	Female	15-49 years	Number	1995	26807.6	28421.4	25024.9
DALYs (Disability-Adjusted Life Years)	Advanced Health System	Female	15-49 years	Number	1996	26852.2	28296.9	25118.8
DALYs (Disability-Adjusted Life Years)	Advanced Health System	Female	15-49 years	Number	1997	26618.6	27967.4	24924.2
DALYs (Disability-Adjusted Life Years)	Advanced Health System	Female	15-49 years	Number	1998	26750.2	28095.8	25050.1
DALYs (Disability-Adjusted Life Years)	Advanced Health System	Female	15-49 years	Number	1999	27342.9	28760.5	25821.1
DALYs (Disability-Adjusted Life Years)	Advanced Health System	Female	15-49 years	Number	2000	27521.9	28801.6	25972.8
DALYs (Disability-Adjusted Life Years)	Advanced Health System	Female	15-49 years	Number	2001	27238.4	28423.8	25903.8
DALYs (Disability-Adjusted Life Years)	Advanced Health System	Female	15-49 years	Number	2002	26922.2	28033.5	25614.6
DALYs (Disability-Adjusted Life Years)	Advanced Health System	Female	15-49 years	Number	2003	26508.6	27639	25268.5
DALYs (Disability-Adjusted Life Years)	Advanced Health System	Female	15-49 years	Number	2004	26026.3	27094.7	24898.3
DALYs (Disability-Adjusted Life Years)	Advanced Health System	Female	15-49 years	Number	2005	25903.7	27072.7	24864.6
DALYs (Disability-Adjusted Life Years)	Advanced Health System	Female	15-49 years	Number	2006	25576.8	26731	24605.5
DALYs (Disability-Adjusted Life Years)	Advanced Health System	Female	15-49 years	Number	2007	25006.4	26126.9	24009.4
DALYs (Disability-Adjusted Life Years)	Advanced Health System	Female	15-49 years	Number	2008	24581.8	25687.9	23595.8
DALYs (Disability-Adjusted Life Years)	Advanced Health System	Female	15-49 years	Number	2009	24145.3	25227.1	23131.3
DALYs (Disability-Adjusted Life Years)	Advanced Health System	Female	15-49 years	Number	2010	23635.8	24721.7	22590.5
DALYs (Disability-Adjusted Life Years)	Advanced Health System	Female	15-49 years	Number	2011	23227.5	24332.5	22123.2
DALYs (Disability-Adjusted Life Years)	Advanced Health System	Female	15-49 years	Number	2012	22509.1	23618.6	21400.1
DALYs (Disability-Adjusted Life Years)	Advanced Health System	Female	15-49 years	Number	2013	21824	22828.9	20616.4
DALYs (Disability-Adjusted Life Years)	Advanced Health System	Female	15-49 years	Number	2014	21419.5	22472.8	20206.8
DALYs (Disability-Adjusted Life Years)	Advanced Health System	Female	15-49 years	Number	2015	20936.5	22013.4	19743.9
DALYs (Disability-Adjusted Life Years)	Advanced Health System	Female	15-49 years	Number	2016	20547.8	21608	19403.4
DALYs (Disability-Adjusted Life Years)	Advanced Health System	Female	15-49 years	Number	2017	19958.2	20999.6	18774.1
DALYs (Disability-Adjusted Life Years)	Advanced Health System	Female	15-49 years	Number	2018	19489.4	20584.3	18309.4
DALYs (Disability-Adjusted Life Years)	Advanced Health System	Female	15-49 years	Number	2019	19080.5	20196.6	17859.9
DALYs (Disability-Adjusted Life Years)	Advanced Health System	Female	15-49 years	Number	2020	18296.1	19533.6	17128.7
DALYs (Disability-Adjusted Life Years)	Advanced Health System	Female	15-49 years	Number	2021	18014.3	19320.7	16789.6
DALYs (Disability-Adjusted Life Years)	Basic Health System	Female	15-49 years	Number	1990	41550.3	63163.6	28986.3
DALYs (Disability-Adjusted Life Years)	Basic Health System	Female	15-49 years	Number	1991	42532.2	63416.4	30085.3
DALYs (Disability-Adjusted Life Years)	Basic Health System	Female	15-49 years	Number	1992	43336.1	63967.1	31952.2
DALYs (Disability-Adjusted Life Years)	Basic Health System	Female	15-49 years	Number	1993	44211.8	66926.9	33045
DALYs (Disability-Adjusted Life Years)	Basic Health System	Female	15-49 years	Number	1994	43652.9	63799.8	32329.5
DALYs (Disability-Adjusted Life Years)	Basic Health System	Female	15-49 years	Number	1995	43292	62554.9	32647.7
DALYs (Disability-Adjusted Life Years)	Basic Health System	Female	15-49 years	Number	1996	43529.8	62221.3	33984.4
DALYs (Disability-Adjusted Life Years)	Basic Health System	Female	15-49 years	Number	1997	43569.7	61805.3	34364.5
DALYs (Disability-Adjusted Life Years)	Basic Health System	Female	15-49 years	Number	1998	43645.6	62097.4	35194.7
DALYs (Disability-Adjusted Life Years)	Basic Health System	Female	15-49 years	Number	1999	43779.4	62887.1	35031.6
DALYs (Disability-Adjusted Life Years)	Basic Health System	Female	15-49 years	Number	2000	44149.2	62096.4	36110
DALYs (Disability-Adjusted Life Years)	Basic Health System	Female	15-49 years	Number	2001	44277.6	63353.2	36112.5
DALYs (Disability-Adjusted Life Years)	Basic Health System	Female	15-49 years	Number	2002	45362.5	64194.8	37766.7
DALYs (Disability-Adjusted Life Years)	Basic Health System	Female	15-49 years	Number	2003	46496.6	65202.5	38313.8
DALYs (Disability-Adjusted Life Years)	Basic Health System	Female	15-49 years	Number	2004	46521.5	64737.4	38720.9
DALYs (Disability-Adjusted Life Years)	Basic Health System	Female	15-49 years	Number	2005	47027.6	65497.6	38846.2
DALYs (Disability-Adjusted Life Years)	Basic Health System	Female	15-49 years	Number	2006	48053.1	63877.2	38704.2
DALYs (Disability-Adjusted Life Years)	Basic Health System	Female	15-49 years	Number	2007	49140.9	64696.8	39657.1
DALYs (Disability-Adjusted Life Years)	Basic Health System	Female	15-49 years	Number	2008	50651.1	65496.2	40014.5
DALYs (Disability-Adjusted Life Years)	Basic Health System	Female	15-49 years	Number	2009	52330.4	66107.5	40390.3
DALYs (Disability-Adjusted Life Years)	Basic Health System	Female	15-49 years	Number	2010	53440.3	66956.9	40690.9
DALYs (Disability-Adjusted Life Years)	Basic Health System	Female	15-49 years	Number	2011	53077.9	66892.6	39178.6
DALYs (Disability-Adjusted Life Years)	Basic Health System	Female	15-49 years	Number	2012	51608.5	63823	38587.2
DALYs (Disability-Adjusted Life Years)	Basic Health System	Female	15-49 years	Number	2013	50384.6	63746.8	38893.2
DALYs (Disability-Adjusted Life Years)	Basic Health System	Female	15-49 years	Number	2014	48687.5	61313.5	38193.5
DALYs (Disability-Adjusted Life Years)	Basic Health System	Female	15-49 years	Number	2015	46625.6	60184.9	36639
DALYs (Disability-Adjusted Life Years)	Basic Health System	Female	15-49 years	Number	2016	45405.1	59498.9	35992
DALYs (Disability-Adjusted Life Years)	Basic Health System	Female	15-49 years	Number	2017	43996.1	58015.2	35190.4
DALYs (Disability-Adjusted Life Years)	Basic Health System	Female	15-49 years	Number	2018	43150.1	58566.3	33999
DALYs (Disability-Adjusted Life Years)	Basic Health System	Female	15-49 years	Number	2019	42698.2	56139.6	33486.3
DALYs (Disability-Adjusted Life Years)	Basic Health System	Female	15-49 years	Number	2020	41659.7	55710.4	33982.7
DALYs (Disability-Adjusted Life Years)	Basic Health System	Female	15-49 years	Number	2021	41541.6	55186.8	33487.9
DALYs (Disability-Adjusted Life Years)	Limited Health System	Female	15-49 years	Number	1990	20379.9	36591.7	8798.89
DALYs (Disability-Adjusted Life Years)	Limited Health System	Female	15-49 years	Number	1991	20818.1	37780.2	8910.26
DALYs (Disability-Adjusted Life Years)	Limited Health System	Female	15-49 years	Number	1992	21382.7	38805.3	9168.91
DALYs (Disability-Adjusted Life Years)	Limited Health System	Female	15-49 years	Number	1993	22137.8	39310.6	9745.79
DALYs (Disability-Adjusted Life Years)	Limited Health System	Female	15-49 years	Number	1994	22948	41601.5	10084.9
DALYs (Disability-Adjusted Life Years)	Limited Health System	Female	15-49 years	Number	1995	23716.6	41692.3	10770.2
DALYs (Disability-Adjusted Life Years)	Limited Health System	Female	15-49 years	Number	1996	24420.2	43295.9	11225.9
DALYs (Disability-Adjusted Life Years)	Limited Health System	Female	15-49 years	Number	1997	25043.3	43468.2	11469.4
DALYs (Disability-Adjusted Life Years)	Limited Health System	Female	15-49 years	Number	1998	25655.7	45453.8	11950
DALYs (Disability-Adjusted Life Years)	Limited Health System	Female	15-49 years	Number	1999	26537.1	46684	12320.7
DALYs (Disability-Adjusted Life Years)	Limited Health System	Female	15-49 years	Number	2000	27292.4	48918.9	13088.1
DALYs (Disability-Adjusted Life Years)	Limited Health System	Female	15-49 years	Number	2001	27931.7	48759.5	13562.8
DALYs (Disability-Adjusted Life Years)	Limited Health System	Female	15-49 years	Number	2002	28625	48867.4	14130.8
DALYs (Disability-Adjusted Life Years)	Limited Health System	Female	15-49 years	Number	2003	29668.3	50738.6	15229.3
DALYs (Disability-Adjusted Life Years)	Limited Health System	Female	15-49 years	Number	2004	30034.7	51276.1	15405.2
DALYs (Disability-Adjusted Life Years)	Limited Health System	Female	15-49 years	Number	2005	30759.5	51711.9	16217.2
DALYs (Disability-Adjusted Life Years)	Limited Health System	Female	15-49 years	Number	2006	31140.3	53458	16771.6
DALYs (Disability-Adjusted Life Years)	Limited Health System	Female	15-49 years	Number	2007	32055	53417.4	17650.4
DALYs (Disability-Adjusted Life Years)	Limited Health System	Female	15-49 years	Number	2008	32529.2	54416.3	17922.8
DALYs (Disability-Adjusted Life Years)	Limited Health System	Female	15-49 years	Number	2009	33398.8	55402.8	18894.6
DALYs (Disability-Adjusted Life Years)	Limited Health System	Female	15-49 years	Number	2010	33557.3	54965.8	19260.7
DALYs (Disability-Adjusted Life Years)	Limited Health System	Female	15-49 years	Number	2011	33716.5	54677	19628.2
DALYs (Disability-Adjusted Life Years)	Limited Health System	Female	15-49 years	Number	2012	35620.2	58311.6	21532.1
DALYs (Disability-Adjusted Life Years)	Limited Health System	Female	15-49 years	Number	2013	36386	58094.3	22281.2
DALYs (Disability-Adjusted Life Years)	Limited Health System	Female	15-49 years	Number	2014	37316.4	59260.9	23494.8
DALYs (Disability-Adjusted Life Years)	Limited Health System	Female	15-49 years	Number	2015	38043.5	60196	24551.3
DALYs (Disability-Adjusted Life Years)	Limited Health System	Female	15-49 years	Number	2016	38924.7	61088.8	25393.7
DALYs (Disability-Adjusted Life Years)	Limited Health System	Female	15-49 years	Number	2017	39966.2	63133.7	26443.3
DALYs (Disability-Adjusted Life Years)	Limited Health System	Female	15-49 years	Number	2018	38441	60466.6	25528
DALYs (Disability-Adjusted Life Years)	Limited Health System	Female	15-49 years	Number	2019	38300.4	59924.3	25520.2
DALYs (Disability-Adjusted Life Years)	Limited Health System	Female	15-49 years	Number	2020	39120	60652.8	26678.3
DALYs (Disability-Adjusted Life Years)	Limited Health System	Female	15-49 years	Number	2021	39408.5	60189.4	26743.2
DALYs (Disability-Adjusted Life Years)	Minimal Health System	Female	15-49 years	Number	1990	1437.87	4169.59	528.046
DALYs (Disability-Adjusted Life Years)	Minimal Health System	Female	15-49 years	Number	1991	1462.25	4229.41	537.234
DALYs (Disability-Adjusted Life Years)	Minimal Health System	Female	15-49 years	Number	1992	1475.69	4250.39	539.956
DALYs (Disability-Adjusted Life Years)	Minimal Health System	Female	15-49 years	Number	1993	1492.11	4300.53	545.462
DALYs (Disability-Adjusted Life Years)	Minimal Health System	Female	15-49 years	Number	1994	1521.5	4356.16	561.086
DALYs (Disability-Adjusted Life Years)	Minimal Health System	Female	15-49 years	Number	1995	1596.54	4519.82	592.143
DALYs (Disability-Adjusted Life Years)	Minimal Health System	Female	15-49 years	Number	1996	1666.9	4676.15	622.909
DALYs (Disability-Adjusted Life Years)	Minimal Health System	Female	15-49 years	Number	1997	1684.14	4746.54	629.174
DALYs (Disability-Adjusted Life Years)	Minimal Health System	Female	15-49 years	Number	1998	1737.33	4850.48	657.799
DALYs (Disability-Adjusted Life Years)	Minimal Health System	Female	15-49 years	Number	1999	1811.04	5034.91	694.311
DALYs (Disability-Adjusted Life Years)	Minimal Health System	Female	15-49 years	Number	2000	1885.21	5225.63	721.711
DALYs (Disability-Adjusted Life Years)	Minimal Health System	Female	15-49 years	Number	2001	1916.64	5257.83	733.513
DALYs (Disability-Adjusted Life Years)	Minimal Health System	Female	15-49 years	Number	2002	1956.25	5251.48	745.257
DALYs (Disability-Adjusted Life Years)	Minimal Health System	Female	15-49 years	Number	2003	2072.35	5546.34	786.931
DALYs (Disability-Adjusted Life Years)	Minimal Health System	Female	15-49 years	Number	2004	2177.7	5771.34	832.247
DALYs (Disability-Adjusted Life Years)	Minimal Health System	Female	15-49 years	Number	2005	2260.94	5874.13	868.186
DALYs (Disability-Adjusted Life Years)	Minimal Health System	Female	15-49 years	Number	2006	2355.73	6014.94	913.798
DALYs (Disability-Adjusted Life Years)	Minimal Health System	Female	15-49 years	Number	2007	2440.42	6183	943.878
DALYs (Disability-Adjusted Life Years)	Minimal Health System	Female	15-49 years	Number	2008	2506.39	6287.27	974.226
DALYs (Disability-Adjusted Life Years)	Minimal Health System	Female	15-49 years	Number	2009	2589.81	6486.98	1025.47
DALYs (Disability-Adjusted Life Years)	Minimal Health System	Female	15-49 years	Number	2010	2687.5	6646.17	1069.79
DALYs (Disability-Adjusted Life Years)	Minimal Health System	Female	15-49 years	Number	2011	2785.08	6783.93	1126.88
DALYs (Disability-Adjusted Life Years)	Minimal Health System	Female	15-49 years	Number	2012	2921.58	7030.64	1176.77
DALYs (Disability-Adjusted Life Years)	Minimal Health System	Female	15-49 years	Number	2013	3038.81	7312.34	1237.42
DALYs (Disability-Adjusted Life Years)	Minimal Health System	Female	15-49 years	Number	2014	3193.03	7673.34	1336.39
DALYs (Disability-Adjusted Life Years)	Minimal Health System	Female	15-49 years	Number	2015	3339.03	7934.75	1420.5
DALYs (Disability-Adjusted Life Years)	Minimal Health System	Female	15-49 years	Number	2016	3455.9	8191.14	1479.37
DALYs (Disability-Adjusted Life Years)	Minimal Health System	Female	15-49 years	Number	2017	3555.59	8361.15	1546.57
DALYs (Disability-Adjusted Life Years)	Minimal Health System	Female	15-49 years	Number	2018	3665.24	8466.04	1623.8
DALYs (Disability-Adjusted Life Years)	Minimal Health System	Female	15-49 years	Number	2019	3799.65	8756.37	1706.77
DALYs (Disability-Adjusted Life Years)	Minimal Health System	Female	15-49 years	Number	2020	3946.34	8976.91	1789.93
DALYs (Disability-Adjusted Life Years)	Minimal Health System	Female	15-49 years	Number	2021	4085.91	9248.06	1864.58
Prevalence	Advanced Health System	Female	15-49 years	Number	1990	9726.51	12934.6	7446.5
Prevalence	Advanced Health System	Female	15-49 years	Number	1991	9787.36	13016.8	7499.04
Prevalence	Advanced Health System	Female	15-49 years	Number	1992	9869.46	13131	7575.83
Prevalence	Advanced Health System	Female	15-49 years	Number	1993	9963.06	13260.6	7659.83
Prevalence	Advanced Health System	Female	15-49 years	Number	1994	10053.7	13410.3	7736.48
Prevalence	Advanced Health System	Female	15-49 years	Number	1995	10154.1	13579.1	7821.33
Prevalence	Advanced Health System	Female	15-49 years	Number	1996	10216.2	13633.5	7869.2
Prevalence	Advanced Health System	Female	15-49 years	Number	1997	10178	13559.2	7831.82
Prevalence	Advanced Health System	Female	15-49 years	Number	1998	10129.4	13471.8	7787.16
Prevalence	Advanced Health System	Female	15-49 years	Number	1999	10087.7	13393.4	7749.84
Prevalence	Advanced Health System	Female	15-49 years	Number	2000	10082.5	13374.4	7743.46
Prevalence	Advanced Health System	Female	15-49 years	Number	2001	10126.5	13432.1	7774.58
Prevalence	Advanced Health System	Female	15-49 years	Number	2002	10195.9	13518.6	7826.97
Prevalence	Advanced Health System	Female	15-49 years	Number	2003	10280.7	13642.1	7891.22
Prevalence	Advanced Health System	Female	15-49 years	Number	2004	10363.8	13767.5	7953.4
Prevalence	Advanced Health System	Female	15-49 years	Number	2005	10421.4	13862.3	7994.76
Prevalence	Advanced Health System	Female	15-49 years	Number	2006	10469.6	13917.4	8043.49
Prevalence	Advanced Health System	Female	15-49 years	Number	2007	10527.2	13985	8105.7
Prevalence	Advanced Health System	Female	15-49 years	Number	2008	10579.8	14060.2	8167.45
Prevalence	Advanced Health System	Female	15-49 years	Number	2009	10616.8	14118.8	8213.99
Prevalence	Advanced Health System	Female	15-49 years	Number	2010	10628.9	14131.5	8236.15
Prevalence	Advanced Health System	Female	15-49 years	Number	2011	10627	14139	8207.48
Prevalence	Advanced Health System	Female	15-49 years	Number	2012	10624.1	14142.5	8183.5
Prevalence	Advanced Health System	Female	15-49 years	Number	2013	10615.7	14133.4	8156.97
Prevalence	Advanced Health System	Female	15-49 years	Number	2014	10605.2	14120.2	8128.9
Prevalence	Advanced Health System	Female	15-49 years	Number	2015	10591.9	14100.7	8100.79
Prevalence	Advanced Health System	Female	15-49 years	Number	2016	10591.8	14100.6	8099.4
Prevalence	Advanced Health System	Female	15-49 years	Number	2017	10582.3	14070.2	8096.64
Prevalence	Advanced Health System	Female	15-49 years	Number	2018	10567.8	14044.1	8090.45
Prevalence	Advanced Health System	Female	15-49 years	Number	2019	10548.5	14024.1	8080.99
Prevalence	Advanced Health System	Female	15-49 years	Number	2020	10553.5	14026.5	8119.16
Prevalence	Advanced Health System	Female	15-49 years	Number	2021	10502.6	14021.5	8055.3
Prevalence	Basic Health System	Female	15-49 years	Number	1990	13108.4	17666.6	9863.59
Prevalence	Basic Health System	Female	15-49 years	Number	1991	13516.9	18146.4	10198.3
Prevalence	Basic Health System	Female	15-49 years	Number	1992	13918.8	18662.3	10532.7
Prevalence	Basic Health System	Female	15-49 years	Number	1993	14318.3	19193.8	10867.5
Prevalence	Basic Health System	Female	15-49 years	Number	1994	14721.4	19717.1	11202.7
Prevalence	Basic Health System	Female	15-49 years	Number	1995	15111.7	20235.9	11511.1
Prevalence	Basic Health System	Female	15-49 years	Number	1996	15492.1	20748.1	11795.3
Prevalence	Basic Health System	Female	15-49 years	Number	1997	15873.9	21261.8	12080.2
Prevalence	Basic Health System	Female	15-49 years	Number	1998	16272.2	21809.8	12377.7
Prevalence	Basic Health System	Female	15-49 years	Number	1999	16619.2	22294.2	12637.5
Prevalence	Basic Health System	Female	15-49 years	Number	2000	17002.3	22809.1	12928.7
Prevalence	Basic Health System	Female	15-49 years	Number	2001	17341.4	23237.5	13197.7
Prevalence	Basic Health System	Female	15-49 years	Number	2002	17702.6	23690.2	13484.4
Prevalence	Basic Health System	Female	15-49 years	Number	2003	18053.5	24131	13744.9
Prevalence	Basic Health System	Female	15-49 years	Number	2004	18375.6	24557	13980.9
Prevalence	Basic Health System	Female	15-49 years	Number	2005	18656	24929.4	14190.7
Prevalence	Basic Health System	Female	15-49 years	Number	2006	18879	25228.6	14359.2
Prevalence	Basic Health System	Female	15-49 years	Number	2007	19061.8	25472.8	14470.7
Prevalence	Basic Health System	Female	15-49 years	Number	2008	19247	25714.6	14556.6
Prevalence	Basic Health System	Female	15-49 years	Number	2009	19444.7	25999.8	14647
Prevalence	Basic Health System	Female	15-49 years	Number	2010	19650.9	26341.8	14760.4
Prevalence	Basic Health System	Female	15-49 years	Number	2011	19841.9	26618.8	14901.1
Prevalence	Basic Health System	Female	15-49 years	Number	2012	19989	26800.9	15010.9
Prevalence	Basic Health System	Female	15-49 years	Number	2013	20074.4	26897.2	15075.2
Prevalence	Basic Health System	Female	15-49 years	Number	2014	20111.1	26940.9	15100.9
Prevalence	Basic Health System	Female	15-49 years	Number	2015	20110.8	26937.2	15112.9
Prevalence	Basic Health System	Female	15-49 years	Number	2016	20093	26921.1	15139.9
Prevalence	Basic Health System	Female	15-49 years	Number	2017	20072.8	26931.5	15147
Prevalence	Basic Health System	Female	15-49 years	Number	2018	20032.6	26918.2	15114.6
Prevalence	Basic Health System	Female	15-49 years	Number	2019	19949.6	26855.1	15045.7
Prevalence	Basic Health System	Female	15-49 years	Number	2020	19680.8	26606.7	14820.6
Prevalence	Basic Health System	Female	15-49 years	Number	2021	19446.4	26261.5	14607.9
Prevalence	Limited Health System	Female	15-49 years	Number	1990	6629.84	8882.82	5028.06
Prevalence	Limited Health System	Female	15-49 years	Number	1991	6839.06	9147.46	5189.14
Prevalence	Limited Health System	Female	15-49 years	Number	1992	7056.35	9424.71	5357.19
Prevalence	Limited Health System	Female	15-49 years	Number	1993	7278.71	9721.45	5532.14
Prevalence	Limited Health System	Female	15-49 years	Number	1994	7496.52	10019	5692.96
Prevalence	Limited Health System	Female	15-49 years	Number	1995	7717.22	10315.6	5853.97
Prevalence	Limited Health System	Female	15-49 years	Number	1996	7958.03	10633.8	6042.4
Prevalence	Limited Health System	Female	15-49 years	Number	1997	8210.51	10963.2	6235.73
Prevalence	Limited Health System	Female	15-49 years	Number	1998	8470.34	11304.1	6430.36
Prevalence	Limited Health System	Female	15-49 years	Number	1999	8733	11675	6625.88
Prevalence	Limited Health System	Female	15-49 years	Number	2000	9001.09	12061.4	6822.43
Prevalence	Limited Health System	Female	15-49 years	Number	2001	9249	12392.3	7018.01
Prevalence	Limited Health System	Female	15-49 years	Number	2002	9510.91	12741.7	7222.22
Prevalence	Limited Health System	Female	15-49 years	Number	2003	9784.98	13102.3	7435.85
Prevalence	Limited Health System	Female	15-49 years	Number	2004	10068.6	13463.9	7656.41
Prevalence	Limited Health System	Female	15-49 years	Number	2005	10360.2	13838.8	7881.81
Prevalence	Limited Health System	Female	15-49 years	Number	2006	10670.2	14241.5	8117.8
Prevalence	Limited Health System	Female	15-49 years	Number	2007	11001.9	14676.1	8370.1
Prevalence	Limited Health System	Female	15-49 years	Number	2008	11342	15126	8637.8
Prevalence	Limited Health System	Female	15-49 years	Number	2009	11675.7	15574	8903.07
Prevalence	Limited Health System	Female	15-49 years	Number	2010	11987.5	15977.6	9148.54
Prevalence	Limited Health System	Female	15-49 years	Number	2011	12278.1	16408.2	9362.31
Prevalence	Limited Health System	Female	15-49 years	Number	2012	12561.4	16820.3	9573.45
Prevalence	Limited Health System	Female	15-49 years	Number	2013	12838.2	17178.3	9780.75
Prevalence	Limited Health System	Female	15-49 years	Number	2014	13112.4	17524.4	9984.48
Prevalence	Limited Health System	Female	15-49 years	Number	2015	13388.8	17874.3	10192.2
Prevalence	Limited Health System	Female	15-49 years	Number	2016	13677	18252.3	10415.7
Prevalence	Limited Health System	Female	15-49 years	Number	2017	13978.7	18642.3	10647.9
Prevalence	Limited Health System	Female	15-49 years	Number	2018	14285.6	19037.7	10880.2
Prevalence	Limited Health System	Female	15-49 years	Number	2019	14587.7	19430.8	11099.4
Prevalence	Limited Health System	Female	15-49 years	Number	2020	14881.8	19945.8	11274
Prevalence	Limited Health System	Female	15-49 years	Number	2021	15182.2	20288.3	11539.9
Prevalence	Minimal Health System	Female	15-49 years	Number	1990	690.3	917.12	525.408
Prevalence	Minimal Health System	Female	15-49 years	Number	1991	706.334	939.734	537.637
Prevalence	Minimal Health System	Female	15-49 years	Number	1992	722.208	959.951	549.306
Prevalence	Minimal Health System	Female	15-49 years	Number	1993	740.814	984.982	561.871
Prevalence	Minimal Health System	Female	15-49 years	Number	1994	763.496	1014.13	574.943
Prevalence	Minimal Health System	Female	15-49 years	Number	1995	788.528	1049.63	592.337
Prevalence	Minimal Health System	Female	15-49 years	Number	1996	807.219	1069.28	607.138
Prevalence	Minimal Health System	Female	15-49 years	Number	1997	816.73	1079.54	615.501
Prevalence	Minimal Health System	Female	15-49 years	Number	1998	824.937	1090.56	622.716
Prevalence	Minimal Health System	Female	15-49 years	Number	1999	837.008	1109.91	634.331
Prevalence	Minimal Health System	Female	15-49 years	Number	2000	858.913	1138.57	650.156
Prevalence	Minimal Health System	Female	15-49 years	Number	2001	888.57	1179.09	674.477
Prevalence	Minimal Health System	Female	15-49 years	Number	2002	924.89	1227.8	701.567
Prevalence	Minimal Health System	Female	15-49 years	Number	2003	966.311	1281.17	733.121
Prevalence	Minimal Health System	Female	15-49 years	Number	2004	1008.01	1336.97	765.826
Prevalence	Minimal Health System	Female	15-49 years	Number	2005	1045.43	1388.17	793.736
Prevalence	Minimal Health System	Female	15-49 years	Number	2006	1079.58	1427.2	820.011
Prevalence	Minimal Health System	Female	15-49 years	Number	2007	1113	1467.5	845.389
Prevalence	Minimal Health System	Female	15-49 years	Number	2008	1146.19	1512.07	871.101
Prevalence	Minimal Health System	Female	15-49 years	Number	2009	1180.31	1564.2	891.602
Prevalence	Minimal Health System	Female	15-49 years	Number	2010	1214.65	1616.95	914.283
Prevalence	Minimal Health System	Female	15-49 years	Number	2011	1245.32	1656.34	938.784
Prevalence	Minimal Health System	Female	15-49 years	Number	2012	1271.08	1689.14	956.634
Prevalence	Minimal Health System	Female	15-49 years	Number	2013	1294.72	1720.94	976.024
Prevalence	Minimal Health System	Female	15-49 years	Number	2014	1318	1756.45	997.081
Prevalence	Minimal Health System	Female	15-49 years	Number	2015	1342.68	1799.4	1017.12
Prevalence	Minimal Health System	Female	15-49 years	Number	2016	1362.94	1819.41	1029.89
Prevalence	Minimal Health System	Female	15-49 years	Number	2017	1374.58	1831.4	1035.82
Prevalence	Minimal Health System	Female	15-49 years	Number	2018	1385.54	1845.86	1040.9
Prevalence	Minimal Health System	Female	15-49 years	Number	2019	1404.24	1870.32	1049.83
Prevalence	Minimal Health System	Female	15-49 years	Number	2020	1428.67	1921.29	1066.94
Prevalence	Minimal Health System	Female	15-49 years	Number	2021	1461.66	1935.43	1092.28
Incidence	Advanced Health System	Female	15-49 years	Number	1990	988.35	1349.6	726.267
Incidence	Advanced Health System	Female	15-49 years	Number	1991	998.512	1363.47	733.284
Incidence	Advanced Health System	Female	15-49 years	Number	1992	1013.41	1385.4	742.936
Incidence	Advanced Health System	Female	15-49 years	Number	1993	1031.4	1412.04	754.703
Incidence	Advanced Health System	Female	15-49 years	Number	1994	1051.31	1437.11	769.074
Incidence	Advanced Health System	Female	15-49 years	Number	1995	1074.02	1469.57	787.984
Incidence	Advanced Health System	Female	15-49 years	Number	1996	1098.1	1502.81	807.207
Incidence	Advanced Health System	Female	15-49 years	Number	1997	1117.65	1528.74	822.133
Incidence	Advanced Health System	Female	15-49 years	Number	1998	1137.41	1554.66	837.05
Incidence	Advanced Health System	Female	15-49 years	Number	1999	1153.77	1575.97	848.945
Incidence	Advanced Health System	Female	15-49 years	Number	2000	1164.64	1587.69	856.568
Incidence	Advanced Health System	Female	15-49 years	Number	2001	1168.76	1591.59	860.803
Incidence	Advanced Health System	Female	15-49 years	Number	2002	1166.95	1587.4	859.064
Incidence	Advanced Health System	Female	15-49 years	Number	2003	1162.23	1579.35	854.91
Incidence	Advanced Health System	Female	15-49 years	Number	2004	1157.28	1571.2	850.742
Incidence	Advanced Health System	Female	15-49 years	Number	2005	1154.38	1565.91	848.502
Incidence	Advanced Health System	Female	15-49 years	Number	2006	1153.01	1564.71	847.427
Incidence	Advanced Health System	Female	15-49 years	Number	2007	1150.52	1562.17	845.523
Incidence	Advanced Health System	Female	15-49 years	Number	2008	1147.07	1558.63	843.013
Incidence	Advanced Health System	Female	15-49 years	Number	2009	1143.16	1554.12	840.097
Incidence	Advanced Health System	Female	15-49 years	Number	2010	1139.05	1546.99	836.845
Incidence	Advanced Health System	Female	15-49 years	Number	2011	1135.5	1544.96	832.493
Incidence	Advanced Health System	Female	15-49 years	Number	2012	1132.54	1543.47	828.411
Incidence	Advanced Health System	Female	15-49 years	Number	2013	1129.88	1541.03	824.421
Incidence	Advanced Health System	Female	15-49 years	Number	2014	1127.84	1539.19	821.017
Incidence	Advanced Health System	Female	15-49 years	Number	2015	1126.45	1537.9	818.71
Incidence	Advanced Health System	Female	15-49 years	Number	2016	1126.86	1535.59	820.683
Incidence	Advanced Health System	Female	15-49 years	Number	2017	1126.43	1532.3	822.036
Incidence	Advanced Health System	Female	15-49 years	Number	2018	1125.59	1529.17	822.919
Incidence	Advanced Health System	Female	15-49 years	Number	2019	1124.7	1529.05	823.549
Incidence	Advanced Health System	Female	15-49 years	Number	2020	1125.15	1550.86	820.619
Incidence	Advanced Health System	Female	15-49 years	Number	2021	1122.41	1530.87	813.354
Incidence	Basic Health System	Female	15-49 years	Number	1990	2197.11	2995.49	1614.29
Incidence	Basic Health System	Female	15-49 years	Number	1991	2250.47	3075.02	1650.1
Incidence	Basic Health System	Female	15-49 years	Number	1992	2302.19	3151.88	1687.43
Incidence	Basic Health System	Female	15-49 years	Number	1993	2353.17	3227.58	1721.9
Incidence	Basic Health System	Female	15-49 years	Number	1994	2405.96	3296.82	1754.02
Incidence	Basic Health System	Female	15-49 years	Number	1995	2456.35	3361.9	1787.42
Incidence	Basic Health System	Female	15-49 years	Number	1996	2503.89	3421.08	1823.96
Incidence	Basic Health System	Female	15-49 years	Number	1997	2549.02	3476.37	1855.05
Incidence	Basic Health System	Female	15-49 years	Number	1998	2596.7	3533.38	1893.95
Incidence	Basic Health System	Female	15-49 years	Number	1999	2637.88	3582.57	1924.12
Incidence	Basic Health System	Female	15-49 years	Number	2000	2690.04	3646.39	1961.99
Incidence	Basic Health System	Female	15-49 years	Number	2001	2731.55	3695.94	1991.26
Incidence	Basic Health System	Female	15-49 years	Number	2002	2766.78	3739.45	2017.11
Incidence	Basic Health System	Female	15-49 years	Number	2003	2796.58	3781.49	2043.27
Incidence	Basic Health System	Female	15-49 years	Number	2004	2825.23	3823.06	2063.16
Incidence	Basic Health System	Female	15-49 years	Number	2005	2858.88	3876.04	2086.49
Incidence	Basic Health System	Female	15-49 years	Number	2006	2902.05	3946.91	2115.05
Incidence	Basic Health System	Female	15-49 years	Number	2007	2953.66	4023.39	2151.87
Incidence	Basic Health System	Female	15-49 years	Number	2008	3012.5	4096.42	2196.56
Incidence	Basic Health System	Female	15-49 years	Number	2009	3070.76	4177.77	2241.77
Incidence	Basic Health System	Female	15-49 years	Number	2010	3117.77	4238.49	2278.18
Incidence	Basic Health System	Female	15-49 years	Number	2011	3147.44	4266.92	2302.38
Incidence	Basic Health System	Female	15-49 years	Number	2012	3162.17	4285.02	2314.91
Incidence	Basic Health System	Female	15-49 years	Number	2013	3162.96	4282.39	2316.21
Incidence	Basic Health System	Female	15-49 years	Number	2014	3155.78	4268.01	2309.38
Incidence	Basic Health System	Female	15-49 years	Number	2015	3146.93	4252.64	2304.3
Incidence	Basic Health System	Female	15-49 years	Number	2016	3138.12	4246.49	2298.49
Incidence	Basic Health System	Female	15-49 years	Number	2017	3130.11	4243.4	2291.81
Incidence	Basic Health System	Female	15-49 years	Number	2018	3124.51	4246.8	2285.92
Incidence	Basic Health System	Female	15-49 years	Number	2019	3122.23	4253.12	2283.32
Incidence	Basic Health System	Female	15-49 years	Number	2020	3130.66	4237.97	2275.37
Incidence	Basic Health System	Female	15-49 years	Number	2021	3156.48	4273.56	2297.66
Incidence	Limited Health System	Female	15-49 years	Number	1990	1800.16	2451.54	1335.14
Incidence	Limited Health System	Female	15-49 years	Number	1991	1858.48	2529.43	1379.42
Incidence	Limited Health System	Female	15-49 years	Number	1992	1917.83	2609.09	1424.28
Incidence	Limited Health System	Female	15-49 years	Number	1993	1977.1	2688.86	1467.54
Incidence	Limited Health System	Female	15-49 years	Number	1994	2033.34	2762.72	1507.36
Incidence	Limited Health System	Female	15-49 years	Number	1995	2088.63	2834.22	1546.29
Incidence	Limited Health System	Female	15-49 years	Number	1996	2145.8	2914.18	1592.17
Incidence	Limited Health System	Female	15-49 years	Number	1997	2201.47	2991.57	1636.75
Incidence	Limited Health System	Female	15-49 years	Number	1998	2257.12	3066.99	1680.57
Incidence	Limited Health System	Female	15-49 years	Number	1999	2314.72	3144.44	1723.63
Incidence	Limited Health System	Female	15-49 years	Number	2000	2378.47	3229.26	1771.03
Incidence	Limited Health System	Female	15-49 years	Number	2001	2440.67	3314.23	1815.2
Incidence	Limited Health System	Female	15-49 years	Number	2002	2506.94	3404.25	1861.74
Incidence	Limited Health System	Female	15-49 years	Number	2003	2575.58	3496.96	1909.88
Incidence	Limited Health System	Female	15-49 years	Number	2004	2644.62	3589.32	1958
Incidence	Limited Health System	Female	15-49 years	Number	2005	2712.28	3677.14	2004.6
Incidence	Limited Health System	Female	15-49 years	Number	2006	2775.34	3758.16	2051.36
Incidence	Limited Health System	Female	15-49 years	Number	2007	2833.68	3834.65	2094.29
Incidence	Limited Health System	Female	15-49 years	Number	2008	2890.47	3910.2	2136.08
Incidence	Limited Health System	Female	15-49 years	Number	2009	2949.29	3989.42	2179.53
Incidence	Limited Health System	Female	15-49 years	Number	2010	3014.23	4077.82	2227.83
Incidence	Limited Health System	Female	15-49 years	Number	2011	3083.5	4168.24	2277.15
Incidence	Limited Health System	Female	15-49 years	Number	2012	3152.76	4263.37	2326.49
Incidence	Limited Health System	Female	15-49 years	Number	2013	3222.49	4360.86	2376.11
Incidence	Limited Health System	Female	15-49 years	Number	2014	3293.9	4460.72	2428.26
Incidence	Limited Health System	Female	15-49 years	Number	2015	3368.46	4562.94	2487.87
Incidence	Limited Health System	Female	15-49 years	Number	2016	3442.84	4661.39	2539.42
Incidence	Limited Health System	Female	15-49 years	Number	2017	3514.03	4753.43	2592.09
Incidence	Limited Health System	Female	15-49 years	Number	2018	3583.89	4844.61	2645.7
Incidence	Limited Health System	Female	15-49 years	Number	2019	3654.55	4937.37	2695.34
Incidence	Limited Health System	Female	15-49 years	Number	2020	3717.73	5038.91	2741.14
Incidence	Limited Health System	Female	15-49 years	Number	2021	3793.31	5130.38	2799.32
Incidence	Minimal Health System	Female	15-49 years	Number	1990	203.11	275.746	149.97
Incidence	Minimal Health System	Female	15-49 years	Number	1991	207.456	281.387	153.917
Incidence	Minimal Health System	Female	15-49 years	Number	1992	211.873	287.028	157.681
Incidence	Minimal Health System	Female	15-49 years	Number	1993	217.296	294.162	162.396
Incidence	Minimal Health System	Female	15-49 years	Number	1994	224.215	303.488	168.29
Incidence	Minimal Health System	Female	15-49 years	Number	1995	232.024	314.389	174.53
Incidence	Minimal Health System	Female	15-49 years	Number	1996	240.624	325.61	180.764
Incidence	Minimal Health System	Female	15-49 years	Number	1997	250.25	338.034	187.55
Incidence	Minimal Health System	Female	15-49 years	Number	1998	261.001	351.214	194.827
Incidence	Minimal Health System	Female	15-49 years	Number	1999	271.737	364.832	202.56
Incidence	Minimal Health System	Female	15-49 years	Number	2000	281.41	377.497	209.527
Incidence	Minimal Health System	Female	15-49 years	Number	2001	289.068	387.258	216.189
Incidence	Minimal Health System	Female	15-49 years	Number	2002	297.112	398.939	221.023
Incidence	Minimal Health System	Female	15-49 years	Number	2003	305.692	410.369	226.784
Incidence	Minimal Health System	Female	15-49 years	Number	2004	314.122	422.019	232.761
Incidence	Minimal Health System	Female	15-49 years	Number	2005	322.04	432.938	238.366
Incidence	Minimal Health System	Female	15-49 years	Number	2006	329.646	443.609	243.559
Incidence	Minimal Health System	Female	15-49 years	Number	2007	337.084	454.328	248.605
Incidence	Minimal Health System	Female	15-49 years	Number	2008	344.73	465.091	254.643
Incidence	Minimal Health System	Female	15-49 years	Number	2009	353.16	476.724	261.312
Incidence	Minimal Health System	Female	15-49 years	Number	2010	362.409	489.688	267.373
Incidence	Minimal Health System	Female	15-49 years	Number	2011	371.815	501.459	275.462
Incidence	Minimal Health System	Female	15-49 years	Number	2012	381.134	513.264	283.449
Incidence	Minimal Health System	Female	15-49 years	Number	2013	390.79	527.81	290.65
Incidence	Minimal Health System	Female	15-49 years	Number	2014	400.702	543.012	298.123
Incidence	Minimal Health System	Female	15-49 years	Number	2015	410.771	558.443	305.55
Incidence	Minimal Health System	Female	15-49 years	Number	2016	418.705	565.977	311.725
Incidence	Minimal Health System	Female	15-49 years	Number	2017	423.31	569.048	315.762
Incidence	Minimal Health System	Female	15-49 years	Number	2018	427.481	573.743	319.798
Incidence	Minimal Health System	Female	15-49 years	Number	2019	434.258	582.016	325.324
Incidence	Minimal Health System	Female	15-49 years	Number	2020	442.823	600.222	329.154
Incidence	Minimal Health System	Female	15-49 years	Number	2021	454.213	618.83	338.574
Deaths	Advanced Health System	Female	15-49 years	Rate	1990	0.129732	0.140196	0.1116
Deaths	Advanced Health System	Female	15-49 years	Rate	1991	0.130475	0.140007	0.113875
Deaths	Advanced Health System	Female	15-49 years	Rate	1992	0.131816	0.140584	0.116781
Deaths	Advanced Health System	Female	15-49 years	Rate	1993	0.134032	0.142123	0.121421
Deaths	Advanced Health System	Female	15-49 years	Rate	1994	0.135136	0.14356	0.124355
Deaths	Advanced Health System	Female	15-49 years	Rate	1995	0.136493	0.144452	0.126862
Deaths	Advanced Health System	Female	15-49 years	Rate	1996	0.136112	0.143176	0.127009
Deaths	Advanced Health System	Female	15-49 years	Rate	1997	0.134721	0.14094	0.12602
Deaths	Advanced Health System	Female	15-49 years	Rate	1998	0.135102	0.141001	0.126149
Deaths	Advanced Health System	Female	15-49 years	Rate	1999	0.138045	0.144941	0.129512
Deaths	Advanced Health System	Female	15-49 years	Rate	2000	0.138927	0.144909	0.131088
Deaths	Advanced Health System	Female	15-49 years	Rate	2001	0.137415	0.142853	0.130015
Deaths	Advanced Health System	Female	15-49 years	Rate	2002	0.13561	0.141027	0.128697
Deaths	Advanced Health System	Female	15-49 years	Rate	2003	0.13322	0.13855	0.126719
Deaths	Advanced Health System	Female	15-49 years	Rate	2004	0.130503	0.135548	0.124823
Deaths	Advanced Health System	Female	15-49 years	Rate	2005	0.129792	0.135925	0.1247
Deaths	Advanced Health System	Female	15-49 years	Rate	2006	0.127977	0.134146	0.123348
Deaths	Advanced Health System	Female	15-49 years	Rate	2007	0.124921	0.130666	0.120302
Deaths	Advanced Health System	Female	15-49 years	Rate	2008	0.122734	0.128668	0.118279
Deaths	Advanced Health System	Female	15-49 years	Rate	2009	0.120613	0.126309	0.115966
Deaths	Advanced Health System	Female	15-49 years	Rate	2010	0.118419	0.123272	0.113531
Deaths	Advanced Health System	Female	15-49 years	Rate	2011	0.116854	0.121493	0.111064
Deaths	Advanced Health System	Female	15-49 years	Rate	2012	0.113594	0.118025	0.107847
Deaths	Advanced Health System	Female	15-49 years	Rate	2013	0.110491	0.115304	0.104146
Deaths	Advanced Health System	Female	15-49 years	Rate	2014	0.10874	0.113393	0.102426
Deaths	Advanced Health System	Female	15-49 years	Rate	2015	0.106444	0.110874	0.100344
Deaths	Advanced Health System	Female	15-49 years	Rate	2016	0.10463	0.108974	0.0990726
Deaths	Advanced Health System	Female	15-49 years	Rate	2017	0.101876	0.106943	0.0959382
Deaths	Advanced Health System	Female	15-49 years	Rate	2018	0.0997632	0.104659	0.0939527
Deaths	Advanced Health System	Female	15-49 years	Rate	2019	0.0979482	0.103122	0.0918846
Deaths	Advanced Health System	Female	15-49 years	Rate	2020	0.0940867	0.100002	0.0879155
Deaths	Advanced Health System	Female	15-49 years	Rate	2021	0.0929087	0.0990264	0.0863009
Deaths	Basic Health System	Female	15-49 years	Rate	1990	0.11602	0.179244	0.0796712
Deaths	Basic Health System	Female	15-49 years	Rate	1991	0.116692	0.175951	0.0820759
Deaths	Basic Health System	Female	15-49 years	Rate	1992	0.117013	0.176411	0.0844715
Deaths	Basic Health System	Female	15-49 years	Rate	1993	0.117665	0.180789	0.0866714
Deaths	Basic Health System	Female	15-49 years	Rate	1994	0.114791	0.171103	0.0838357
Deaths	Basic Health System	Female	15-49 years	Rate	1995	0.112445	0.166036	0.0849037
Deaths	Basic Health System	Female	15-49 years	Rate	1996	0.111635	0.161896	0.0859726
Deaths	Basic Health System	Female	15-49 years	Rate	1997	0.110338	0.159233	0.0870692
Deaths	Basic Health System	Female	15-49 years	Rate	1998	0.109127	0.156135	0.0875649
Deaths	Basic Health System	Female	15-49 years	Rate	1999	0.108024	0.155941	0.0863282
Deaths	Basic Health System	Female	15-49 years	Rate	2000	0.10718	0.153717	0.0867058
Deaths	Basic Health System	Female	15-49 years	Rate	2001	0.105797	0.154864	0.0859997
Deaths	Basic Health System	Female	15-49 years	Rate	2002	0.106655	0.154579	0.0884538
Deaths	Basic Health System	Female	15-49 years	Rate	2003	0.107673	0.153641	0.0887786
Deaths	Basic Health System	Female	15-49 years	Rate	2004	0.106333	0.150456	0.0882889
Deaths	Basic Health System	Female	15-49 years	Rate	2005	0.10632	0.150832	0.088105
Deaths	Basic Health System	Female	15-49 years	Rate	2006	0.107755	0.14552	0.0874248
Deaths	Basic Health System	Female	15-49 years	Rate	2007	0.109299	0.145885	0.0878364
Deaths	Basic Health System	Female	15-49 years	Rate	2008	0.111788	0.146675	0.087756
Deaths	Basic Health System	Female	15-49 years	Rate	2009	0.114769	0.147063	0.0891303
Deaths	Basic Health System	Female	15-49 years	Rate	2010	0.116579	0.148126	0.0883815
Deaths	Basic Health System	Female	15-49 years	Rate	2011	0.115521	0.147664	0.0856557
Deaths	Basic Health System	Female	15-49 years	Rate	2012	0.112184	0.140766	0.083169
Deaths	Basic Health System	Female	15-49 years	Rate	2013	0.109647	0.140884	0.0827982
Deaths	Basic Health System	Female	15-49 years	Rate	2014	0.10622	0.136016	0.0822414
Deaths	Basic Health System	Female	15-49 years	Rate	2015	0.102129	0.134326	0.0793302
Deaths	Basic Health System	Female	15-49 years	Rate	2016	0.100001	0.13349	0.0785745
Deaths	Basic Health System	Female	15-49 years	Rate	2017	0.0974252	0.131155	0.0765732
Deaths	Basic Health System	Female	15-49 years	Rate	2018	0.0961566	0.133335	0.0748257
Deaths	Basic Health System	Female	15-49 years	Rate	2019	0.0957661	0.128579	0.0731344
Deaths	Basic Health System	Female	15-49 years	Rate	2020	0.0939943	0.127076	0.075484
Deaths	Basic Health System	Female	15-49 years	Rate	2021	0.0942479	0.12741	0.0746982
Deaths	Limited Health System	Female	15-49 years	Rate	1990	0.0944086	0.17035	0.039273
Deaths	Limited Health System	Female	15-49 years	Rate	1991	0.0940802	0.169127	0.0387452
Deaths	Limited Health System	Female	15-49 years	Rate	1992	0.0940758	0.171091	0.0390488
Deaths	Limited Health System	Female	15-49 years	Rate	1993	0.0948197	0.169316	0.0404923
Deaths	Limited Health System	Female	15-49 years	Rate	1994	0.0956681	0.173347	0.0411364
Deaths	Limited Health System	Female	15-49 years	Rate	1995	0.0963521	0.170565	0.0423951
Deaths	Limited Health System	Female	15-49 years	Rate	1996	0.0964398	0.174148	0.0429418
Deaths	Limited Health System	Female	15-49 years	Rate	1997	0.0959917	0.165647	0.0426374
Deaths	Limited Health System	Female	15-49 years	Rate	1998	0.0955876	0.170495	0.0433836
Deaths	Limited Health System	Female	15-49 years	Rate	1999	0.0961427	0.168345	0.0434107
Deaths	Limited Health System	Female	15-49 years	Rate	2000	0.0962748	0.175728	0.0447021
Deaths	Limited Health System	Female	15-49 years	Rate	2001	0.0961235	0.16804	0.045673
Deaths	Limited Health System	Female	15-49 years	Rate	2002	0.0959043	0.164448	0.0467484
Deaths	Limited Health System	Female	15-49 years	Rate	2003	0.0972084	0.166525	0.0488013
Deaths	Limited Health System	Female	15-49 years	Rate	2004	0.0958496	0.161134	0.0483318
Deaths	Limited Health System	Female	15-49 years	Rate	2005	0.0959658	0.163511	0.0491755
Deaths	Limited Health System	Female	15-49 years	Rate	2006	0.0948004	0.162965	0.0496954
Deaths	Limited Health System	Female	15-49 years	Rate	2007	0.0954226	0.159808	0.0512527
Deaths	Limited Health System	Female	15-49 years	Rate	2008	0.0946154	0.160312	0.0514452
Deaths	Limited Health System	Female	15-49 years	Rate	2009	0.0950105	0.156766	0.0527589
Deaths	Limited Health System	Female	15-49 years	Rate	2010	0.0933093	0.152723	0.0528273
Deaths	Limited Health System	Female	15-49 years	Rate	2011	0.0915431	0.149691	0.0526498
Deaths	Limited Health System	Female	15-49 years	Rate	2012	0.0948843	0.157929	0.0567144
Deaths	Limited Health System	Female	15-49 years	Rate	2013	0.094878	0.153112	0.0575474
Deaths	Limited Health System	Female	15-49 years	Rate	2014	0.0952666	0.153815	0.059248
Deaths	Limited Health System	Female	15-49 years	Rate	2015	0.0952126	0.150284	0.0613404
Deaths	Limited Health System	Female	15-49 years	Rate	2016	0.0954699	0.15167	0.0619606
Deaths	Limited Health System	Female	15-49 years	Rate	2017	0.0963485	0.154239	0.0631428
Deaths	Limited Health System	Female	15-49 years	Rate	2018	0.0910493	0.144961	0.0599892
Deaths	Limited Health System	Female	15-49 years	Rate	2019	0.0889701	0.140957	0.0597579
Deaths	Limited Health System	Female	15-49 years	Rate	2020	0.0891367	0.138121	0.0605909
Deaths	Limited Health System	Female	15-49 years	Rate	2021	0.088197	0.13682	0.059407
Deaths	Minimal Health System	Female	15-49 years	Rate	1990	0.0765053	0.23257	0.0259948
Deaths	Minimal Health System	Female	15-49 years	Rate	1991	0.0762377	0.231181	0.0261686
Deaths	Minimal Health System	Female	15-49 years	Rate	1992	0.075225	0.227561	0.0259441
Deaths	Minimal Health System	Female	15-49 years	Rate	1993	0.073894	0.223571	0.0256055
Deaths	Minimal Health System	Female	15-49 years	Rate	1994	0.0726902	0.219253	0.0254008
Deaths	Minimal Health System	Female	15-49 years	Rate	1995	0.0734483	0.218312	0.025943
Deaths	Minimal Health System	Female	15-49 years	Rate	1996	0.0742439	0.218463	0.0262454
Deaths	Minimal Health System	Female	15-49 years	Rate	1997	0.0729608	0.215227	0.0256282
Deaths	Minimal Health System	Female	15-49 years	Rate	1998	0.0732349	0.214244	0.026135
Deaths	Minimal Health System	Female	15-49 years	Rate	1999	0.0741501	0.214706	0.0267567
Deaths	Minimal Health System	Female	15-49 years	Rate	2000	0.0749758	0.21628	0.0270057
Deaths	Minimal Health System	Female	15-49 years	Rate	2001	0.0741596	0.212919	0.0268493
Deaths	Minimal Health System	Female	15-49 years	Rate	2002	0.0734231	0.206273	0.0267027
Deaths	Minimal Health System	Female	15-49 years	Rate	2003	0.0751338	0.209655	0.0270163
Deaths	Minimal Health System	Female	15-49 years	Rate	2004	0.0762852	0.210138	0.0276243
Deaths	Minimal Health System	Female	15-49 years	Rate	2005	0.0767253	0.206378	0.0279945
Deaths	Minimal Health System	Female	15-49 years	Rate	2006	0.077478	0.203696	0.0283116
Deaths	Minimal Health System	Female	15-49 years	Rate	2007	0.0778203	0.202766	0.0286108
Deaths	Minimal Health System	Female	15-49 years	Rate	2008	0.0774817	0.201539	0.0284562
Deaths	Minimal Health System	Female	15-49 years	Rate	2009	0.0774746	0.200317	0.0288913
Deaths	Minimal Health System	Female	15-49 years	Rate	2010	0.0777789	0.197676	0.0292408
Deaths	Minimal Health System	Female	15-49 years	Rate	2011	0.0780615	0.196685	0.0296165
Deaths	Minimal Health System	Female	15-49 years	Rate	2012	0.0793	0.197971	0.0303393
Deaths	Minimal Health System	Female	15-49 years	Rate	2013	0.0798592	0.199331	0.0310122
Deaths	Minimal Health System	Female	15-49 years	Rate	2014	0.0812455	0.20209	0.0322862
Deaths	Minimal Health System	Female	15-49 years	Rate	2015	0.0823271	0.202263	0.0330122
Deaths	Minimal Health System	Female	15-49 years	Rate	2016	0.0826544	0.202356	0.0335783
Deaths	Minimal Health System	Female	15-49 years	Rate	2017	0.0825452	0.200348	0.0342514
Deaths	Minimal Health System	Female	15-49 years	Rate	2018	0.0824524	0.196203	0.0347958
Deaths	Minimal Health System	Female	15-49 years	Rate	2019	0.0825983	0.193132	0.0355843
Deaths	Minimal Health System	Female	15-49 years	Rate	2020	0.0828307	0.1917	0.0360207
Deaths	Minimal Health System	Female	15-49 years	Rate	2021	0.0828772	0.190644	0.0365921
DALYs (Disability-Adjusted Life Years)	Advanced Health System	Female	15-49 years	Rate	1990	7.47144	8.08282	6.44269
DALYs (Disability-Adjusted Life Years)	Advanced Health System	Female	15-49 years	Rate	1991	7.49206	8.05381	6.55996
DALYs (Disability-Adjusted Life Years)	Advanced Health System	Female	15-49 years	Rate	1992	7.55068	8.07543	6.72561
DALYs (Disability-Adjusted Life Years)	Advanced Health System	Female	15-49 years	Rate	1993	7.65346	8.14912	6.97535
DALYs (Disability-Adjusted Life Years)	Advanced Health System	Female	15-49 years	Rate	1994	7.69762	8.17902	7.11134
DALYs (Disability-Adjusted Life Years)	Advanced Health System	Female	15-49 years	Rate	1995	7.75644	8.22338	7.24062
DALYs (Disability-Adjusted Life Years)	Advanced Health System	Female	15-49 years	Rate	1996	7.7093	8.12407	7.21163
DALYs (Disability-Adjusted Life Years)	Advanced Health System	Female	15-49 years	Rate	1997	7.62033	8.00645	7.13525
DALYs (Disability-Adjusted Life Years)	Advanced Health System	Female	15-49 years	Rate	1998	7.63823	8.02244	7.15279
DALYs (Disability-Adjusted Life Years)	Advanced Health System	Female	15-49 years	Rate	1999	7.79137	8.19533	7.35773
DALYs (Disability-Adjusted Life Years)	Advanced Health System	Female	15-49 years	Rate	2000	7.82746	8.19143	7.38688
DALYs (Disability-Adjusted Life Years)	Advanced Health System	Female	15-49 years	Rate	2001	7.72723	8.06353	7.34861
DALYs (Disability-Adjusted Life Years)	Advanced Health System	Female	15-49 years	Rate	2002	7.62005	7.9346	7.24994
DALYs (Disability-Adjusted Life Years)	Advanced Health System	Female	15-49 years	Rate	2003	7.48693	7.8062	7.13668
DALYs (Disability-Adjusted Life Years)	Advanced Health System	Female	15-49 years	Rate	2004	7.33624	7.63738	7.01827
DALYs (Disability-Adjusted Life Years)	Advanced Health System	Female	15-49 years	Rate	2005	7.29286	7.62198	7.00032
DALYs (Disability-Adjusted Life Years)	Advanced Health System	Female	15-49 years	Rate	2006	7.19485	7.51954	6.92162
DALYs (Disability-Adjusted Life Years)	Advanced Health System	Female	15-49 years	Rate	2007	7.03101	7.34605	6.75066
DALYs (Disability-Adjusted Life Years)	Advanced Health System	Female	15-49 years	Rate	2008	6.91344	7.22453	6.63614
DALYs (Disability-Adjusted Life Years)	Advanced Health System	Female	15-49 years	Rate	2009	6.79903	7.10366	6.51348
DALYs (Disability-Adjusted Life Years)	Advanced Health System	Female	15-49 years	Rate	2010	6.67329	6.97987	6.37815
DALYs (Disability-Adjusted Life Years)	Advanced Health System	Female	15-49 years	Rate	2011	6.57792	6.89085	6.26519
DALYs (Disability-Adjusted Life Years)	Advanced Health System	Female	15-49 years	Rate	2012	6.3942	6.70939	6.07918
DALYs (Disability-Adjusted Life Years)	Advanced Health System	Female	15-49 years	Rate	2013	6.21998	6.50641	5.87582
DALYs (Disability-Adjusted Life Years)	Advanced Health System	Female	15-49 years	Rate	2014	6.12342	6.42452	5.77671
DALYs (Disability-Adjusted Life Years)	Advanced Health System	Female	15-49 years	Rate	2015	6.00211	6.31085	5.66021
DALYs (Disability-Adjusted Life Years)	Advanced Health System	Female	15-49 years	Rate	2016	5.90131	6.20579	5.57265
DALYs (Disability-Adjusted Life Years)	Advanced Health System	Female	15-49 years	Rate	2017	5.7455	6.04528	5.40462
DALYs (Disability-Adjusted Life Years)	Advanced Health System	Female	15-49 years	Rate	2018	5.62571	5.94177	5.28509
DALYs (Disability-Adjusted Life Years)	Advanced Health System	Female	15-49 years	Rate	2019	5.52445	5.84761	5.17104
DALYs (Disability-Adjusted Life Years)	Advanced Health System	Female	15-49 years	Rate	2020	5.31761	5.67729	4.97833
DALYs (Disability-Adjusted Life Years)	Advanced Health System	Female	15-49 years	Rate	2021	5.25752	5.63882	4.90009
DALYs (Disability-Adjusted Life Years)	Basic Health System	Female	15-49 years	Rate	1990	6.84074	10.3991	4.77223
DALYs (Disability-Adjusted Life Years)	Basic Health System	Female	15-49 years	Rate	1991	6.86758	10.2397	4.8578
DALYs (Disability-Adjusted Life Years)	Basic Health System	Female	15-49 years	Rate	1992	6.8755	10.1487	5.0694
DALYs (Disability-Adjusted Life Years)	Basic Health System	Female	15-49 years	Rate	1993	6.9	10.4451	5.15723
DALYs (Disability-Adjusted Life Years)	Basic Health System	Female	15-49 years	Rate	1994	6.70545	9.80018	4.96609
DALYs (Disability-Adjusted Life Years)	Basic Health System	Female	15-49 years	Rate	1995	6.54859	9.46242	4.93847
DALYs (Disability-Adjusted Life Years)	Basic Health System	Female	15-49 years	Rate	1996	6.49238	9.28018	5.0687
DALYs (Disability-Adjusted Life Years)	Basic Health System	Female	15-49 years	Rate	1997	6.41069	9.09381	5.05626
DALYs (Disability-Adjusted Life Years)	Basic Health System	Female	15-49 years	Rate	1998	6.33003	9.00614	5.10438
DALYs (Disability-Adjusted Life Years)	Basic Health System	Female	15-49 years	Rate	1999	6.26471	8.99896	5.01291
DALYs (Disability-Adjusted Life Years)	Basic Health System	Female	15-49 years	Rate	2000	6.21654	8.74362	5.08456
DALYs (Disability-Adjusted Life Years)	Basic Health System	Female	15-49 years	Rate	2001	6.14164	8.78758	5.00908
DALYs (Disability-Adjusted Life Years)	Basic Health System	Female	15-49 years	Rate	2002	6.19815	8.77132	5.16029
DALYs (Disability-Adjusted Life Years)	Basic Health System	Female	15-49 years	Rate	2003	6.26358	8.78347	5.16127
DALYs (Disability-Adjusted Life Years)	Basic Health System	Female	15-49 years	Rate	2004	6.18456	8.60618	5.14755
DALYs (Disability-Adjusted Life Years)	Basic Health System	Female	15-49 years	Rate	2005	6.17551	8.60093	5.10115
DALYs (Disability-Adjusted Life Years)	Basic Health System	Female	15-49 years	Rate	2006	6.2404	8.29539	5.02631
DALYs (Disability-Adjusted Life Years)	Basic Health System	Female	15-49 years	Rate	2007	6.31688	8.31654	5.09777
DALYs (Disability-Adjusted Life Years)	Basic Health System	Female	15-49 years	Rate	2008	6.44616	8.33544	5.09248
DALYs (Disability-Adjusted Life Years)	Basic Health System	Female	15-49 years	Rate	2009	6.59822	8.33535	5.09273
DALYs (Disability-Adjusted Life Years)	Basic Health System	Female	15-49 years	Rate	2010	6.69087	8.38318	5.09461
DALYs (Disability-Adjusted Life Years)	Basic Health System	Female	15-49 years	Rate	2011	6.61808	8.34059	4.88503
DALYs (Disability-Adjusted Life Years)	Basic Health System	Female	15-49 years	Rate	2012	6.42402	7.94444	4.80318
DALYs (Disability-Adjusted Life Years)	Basic Health System	Female	15-49 years	Rate	2013	6.27878	7.94394	4.84676
DALYs (Disability-Adjusted Life Years)	Basic Health System	Female	15-49 years	Rate	2014	6.08796	7.66673	4.77578
DALYs (Disability-Adjusted Life Years)	Basic Health System	Female	15-49 years	Rate	2015	5.85828	7.56194	4.6035
DALYs (Disability-Adjusted Life Years)	Basic Health System	Female	15-49 years	Rate	2016	5.7377	7.51869	4.5482
DALYs (Disability-Adjusted Life Years)	Basic Health System	Female	15-49 years	Rate	2017	5.59293	7.37507	4.47351
DALYs (Disability-Adjusted Life Years)	Basic Health System	Female	15-49 years	Rate	2018	5.51814	7.48958	4.34787
DALYs (Disability-Adjusted Life Years)	Basic Health System	Female	15-49 years	Rate	2019	5.49127	7.21993	4.30656
DALYs (Disability-Adjusted Life Years)	Basic Health System	Female	15-49 years	Rate	2020	5.3844	7.20042	4.39218
DALYs (Disability-Adjusted Life Years)	Basic Health System	Female	15-49 years	Rate	2021	5.39225	7.16345	4.34686
DALYs (Disability-Adjusted Life Years)	Limited Health System	Female	15-49 years	Rate	1990	5.58568	10.029	2.41158
DALYs (Disability-Adjusted Life Years)	Limited Health System	Female	15-49 years	Rate	1991	5.56604	10.1011	2.38229
DALYs (Disability-Adjusted Life Years)	Limited Health System	Female	15-49 years	Rate	1992	5.57385	10.1154	2.39007
DALYs (Disability-Adjusted Life Years)	Limited Health System	Female	15-49 years	Rate	1993	5.62454	9.98764	2.47611
DALYs (Disability-Adjusted Life Years)	Limited Health System	Female	15-49 years	Rate	1994	5.6854	10.3069	2.49855
DALYs (Disability-Adjusted Life Years)	Limited Health System	Female	15-49 years	Rate	1995	5.72765	10.0689	2.60104
DALYs (Disability-Adjusted Life Years)	Limited Health System	Female	15-49 years	Rate	1996	5.74196	10.1802	2.63956
DALYs (Disability-Adjusted Life Years)	Limited Health System	Female	15-49 years	Rate	1997	5.73005	9.94578	2.62427
DALYs (Disability-Adjusted Life Years)	Limited Health System	Female	15-49 years	Rate	1998	5.71133	10.1187	2.66024
DALYs (Disability-Adjusted Life Years)	Limited Health System	Female	15-49 years	Rate	1999	5.74885	10.1134	2.66909
DALYs (Disability-Adjusted Life Years)	Limited Health System	Female	15-49 years	Rate	2000	5.7536	10.3128	2.75914
DALYs (Disability-Adjusted Life Years)	Limited Health System	Female	15-49 years	Rate	2001	5.7412	10.0222	2.78776
DALYs (Disability-Adjusted Life Years)	Limited Health System	Female	15-49 years	Rate	2002	5.73818	9.79599	2.83267
DALYs (Disability-Adjusted Life Years)	Limited Health System	Female	15-49 years	Rate	2003	5.80224	9.92299	2.97841
DALYs (Disability-Adjusted Life Years)	Limited Health System	Female	15-49 years	Rate	2004	5.73293	9.78741	2.94049
DALYs (Disability-Adjusted Life Years)	Limited Health System	Female	15-49 years	Rate	2005	5.73217	9.63673	3.02214
DALYs (Disability-Adjusted Life Years)	Limited Health System	Female	15-49 years	Rate	2006	5.66723	9.72883	3.05226
DALYs (Disability-Adjusted Life Years)	Limited Health System	Female	15-49 years	Rate	2007	5.69885	9.49673	3.13794
DALYs (Disability-Adjusted Life Years)	Limited Health System	Female	15-49 years	Rate	2008	5.65111	9.45346	3.11363
DALYs (Disability-Adjusted Life Years)	Limited Health System	Female	15-49 years	Rate	2009	5.67139	9.40785	3.20846
DALYs (Disability-Adjusted Life Years)	Limited Health System	Female	15-49 years	Rate	2010	5.57153	9.12601	3.19786
DALYs (Disability-Adjusted Life Years)	Limited Health System	Female	15-49 years	Rate	2011	5.47452	8.87787	3.18702
DALYs (Disability-Adjusted Life Years)	Limited Health System	Female	15-49 years	Rate	2012	5.65697	9.26067	3.4196
DALYs (Disability-Adjusted Life Years)	Limited Health System	Female	15-49 years	Rate	2013	5.65408	9.02737	3.46232
DALYs (Disability-Adjusted Life Years)	Limited Health System	Female	15-49 years	Rate	2014	5.67576	9.01349	3.57353
DALYs (Disability-Adjusted Life Years)	Limited Health System	Female	15-49 years	Rate	2015	5.66545	8.96439	3.65618
DALYs (Disability-Adjusted Life Years)	Limited Health System	Female	15-49 years	Rate	2016	5.67803	8.91117	3.70423
DALYs (Disability-Adjusted Life Years)	Limited Health System	Female	15-49 years	Rate	2017	5.71335	9.02524	3.78018
DALYs (Disability-Adjusted Life Years)	Limited Health System	Female	15-49 years	Rate	2018	5.38735	8.47414	3.57764
DALYs (Disability-Adjusted Life Years)	Limited Health System	Female	15-49 years	Rate	2019	5.26418	8.23627	3.50762
DALYs (Disability-Adjusted Life Years)	Limited Health System	Female	15-49 years	Rate	2020	5.27554	8.17935	3.59771
DALYs (Disability-Adjusted Life Years)	Limited Health System	Female	15-49 years	Rate	2021	5.21701	7.96804	3.54034
DALYs (Disability-Adjusted Life Years)	Minimal Health System	Female	15-49 years	Rate	1990	4.73823	13.7401	1.74007
DALYs (Disability-Adjusted Life Years)	Minimal Health System	Female	15-49 years	Rate	1991	4.72239	13.659	1.73501
DALYs (Disability-Adjusted Life Years)	Minimal Health System	Female	15-49 years	Rate	1992	4.66408	13.4338	1.70659
DALYs (Disability-Adjusted Life Years)	Minimal Health System	Female	15-49 years	Rate	1993	4.5864	13.2188	1.67662
DALYs (Disability-Adjusted Life Years)	Minimal Health System	Female	15-49 years	Rate	1994	4.51934	12.9392	1.66661
DALYs (Disability-Adjusted Life Years)	Minimal Health System	Female	15-49 years	Rate	1995	4.5731	12.9465	1.69613
DALYs (Disability-Adjusted Life Years)	Minimal Health System	Female	15-49 years	Rate	1996	4.62505	12.9746	1.72835
DALYs (Disability-Adjusted Life Years)	Minimal Health System	Female	15-49 years	Rate	1997	4.54623	12.813	1.69841
DALYs (Disability-Adjusted Life Years)	Minimal Health System	Female	15-49 years	Rate	1998	4.56039	12.7322	1.72668
DALYs (Disability-Adjusted Life Years)	Minimal Health System	Female	15-49 years	Rate	1999	4.6186	12.8403	1.77066
DALYs (Disability-Adjusted Life Years)	Minimal Health System	Female	15-49 years	Rate	2000	4.67074	12.9469	1.78809
DALYs (Disability-Adjusted Life Years)	Minimal Health System	Female	15-49 years	Rate	2001	4.62339	12.6831	1.76941
DALYs (Disability-Adjusted Life Years)	Minimal Health System	Female	15-49 years	Rate	2002	4.58074	12.2968	1.74509
DALYs (Disability-Adjusted Life Years)	Minimal Health System	Female	15-49 years	Rate	2003	4.69314	12.5605	1.78212
DALYs (Disability-Adjusted Life Years)	Minimal Health System	Female	15-49 years	Rate	2004	4.77121	12.6446	1.8234
DALYs (Disability-Adjusted Life Years)	Minimal Health System	Female	15-49 years	Rate	2005	4.80133	12.4743	1.84368
DALYs (Disability-Adjusted Life Years)	Minimal Health System	Female	15-49 years	Rate	2006	4.84971	12.3828	1.88122
DALYs (Disability-Adjusted Life Years)	Minimal Health System	Female	15-49 years	Rate	2007	4.87165	12.3428	1.88421
DALYs (Disability-Adjusted Life Years)	Minimal Health System	Female	15-49 years	Rate	2008	4.85087	12.1684	1.88552
DALYs (Disability-Adjusted Life Years)	Minimal Health System	Female	15-49 years	Rate	2009	4.85157	12.1522	1.92104
DALYs (Disability-Adjusted Life Years)	Minimal Health System	Female	15-49 years	Rate	2010	4.86979	12.043	1.93847
DALYs (Disability-Adjusted Life Years)	Minimal Health System	Female	15-49 years	Rate	2011	4.88493	11.8988	1.9765
DALYs (Disability-Adjusted Life Years)	Minimal Health System	Female	15-49 years	Rate	2012	4.96156	11.9397	1.99844
DALYs (Disability-Adjusted Life Years)	Minimal Health System	Female	15-49 years	Rate	2013	4.9952	12.02	2.03407
DALYs (Disability-Adjusted Life Years)	Minimal Health System	Female	15-49 years	Rate	2014	5.08154	12.2117	2.1268
DALYs (Disability-Adjusted Life Years)	Minimal Health System	Female	15-49 years	Rate	2015	5.1488	12.2354	2.19042
DALYs (Disability-Adjusted Life Years)	Minimal Health System	Female	15-49 years	Rate	2016	5.16676	12.2462	2.21174
DALYs (Disability-Adjusted Life Years)	Minimal Health System	Female	15-49 years	Rate	2017	5.15633	12.1254	2.24284
DALYs (Disability-Adjusted Life Years)	Minimal Health System	Female	15-49 years	Rate	2018	5.14924	11.8938	2.28125
DALYs (Disability-Adjusted Life Years)	Minimal Health System	Female	15-49 years	Rate	2019	5.15879	11.8885	2.31728
DALYs (Disability-Adjusted Life Years)	Minimal Health System	Female	15-49 years	Rate	2020	5.17442	11.7705	2.34694
DALYs (Disability-Adjusted Life Years)	Minimal Health System	Female	15-49 years	Rate	2021	5.17742	11.7186	2.36268
Prevalence	Advanced Health System	Female	15-49 years	Rate	1990	2.91627	3.87815	2.23266
Prevalence	Advanced Health System	Female	15-49 years	Rate	1991	2.91798	3.8808	2.23574
Prevalence	Advanced Health System	Female	15-49 years	Rate	1992	2.92314	3.88914	2.24381
Prevalence	Advanced Health System	Female	15-49 years	Rate	1993	2.92934	3.89889	2.25215
Prevalence	Advanced Health System	Female	15-49 years	Rate	1994	2.93382	3.91331	2.25761
Prevalence	Advanced Health System	Female	15-49 years	Rate	1995	2.93796	3.92893	2.263
Prevalence	Advanced Health System	Female	15-49 years	Rate	1996	2.93308	3.9142	2.25926
Prevalence	Advanced Health System	Female	15-49 years	Rate	1997	2.91375	3.88171	2.24208
Prevalence	Advanced Health System	Female	15-49 years	Rate	1998	2.89234	3.84674	2.22354
Prevalence	Advanced Health System	Female	15-49 years	Rate	1999	2.87448	3.81646	2.20832
Prevalence	Advanced Health System	Female	15-49 years	Rate	2000	2.86757	3.80381	2.20231
Prevalence	Advanced Health System	Female	15-49 years	Rate	2001	2.87277	3.81053	2.20556
Prevalence	Advanced Health System	Female	15-49 years	Rate	2002	2.88585	3.8263	2.21534
Prevalence	Advanced Health System	Female	15-49 years	Rate	2003	2.90362	3.85301	2.22875
Prevalence	Advanced Health System	Female	15-49 years	Rate	2004	2.92133	3.88075	2.24188
Prevalence	Advanced Health System	Female	15-49 years	Rate	2005	2.93401	3.90275	2.25082
Prevalence	Advanced Health System	Female	15-49 years	Rate	2006	2.94514	3.91503	2.26266
Prevalence	Advanced Health System	Female	15-49 years	Rate	2007	2.95993	3.93213	2.27906
Prevalence	Advanced Health System	Female	15-49 years	Rate	2008	2.97549	3.95432	2.29703
Prevalence	Advanced Health System	Female	15-49 years	Rate	2009	2.98957	3.97567	2.31296
Prevalence	Advanced Health System	Female	15-49 years	Rate	2010	3.00096	3.98985	2.32538
Prevalence	Advanced Health System	Female	15-49 years	Rate	2011	3.00953	4.00409	2.32432
Prevalence	Advanced Health System	Female	15-49 years	Rate	2012	3.01801	4.0175	2.3247
Prevalence	Advanced Health System	Female	15-49 years	Rate	2013	3.02554	4.02811	2.32479
Prevalence	Advanced Health System	Female	15-49 years	Rate	2014	3.03181	4.03667	2.32389
Prevalence	Advanced Health System	Female	15-49 years	Rate	2015	3.03649	4.0424	2.32235
Prevalence	Advanced Health System	Female	15-49 years	Rate	2016	3.04195	4.04967	2.32614
Prevalence	Advanced Health System	Female	15-49 years	Rate	2017	3.04639	4.05048	2.33083
Prevalence	Advanced Health System	Female	15-49 years	Rate	2018	3.05046	4.05389	2.33535
Prevalence	Advanced Health System	Female	15-49 years	Rate	2019	3.05415	4.06046	2.33972
Prevalence	Advanced Health System	Female	15-49 years	Rate	2020	3.06729	4.07668	2.35977
Prevalence	Advanced Health System	Female	15-49 years	Rate	2021	3.06523	4.09223	2.35097
Prevalence	Basic Health System	Female	15-49 years	Rate	1990	2.15814	2.90858	1.62392
Prevalence	Basic Health System	Female	15-49 years	Rate	1991	2.18254	2.93006	1.6467
Prevalence	Basic Health System	Female	15-49 years	Rate	1992	2.2083	2.96088	1.67107
Prevalence	Basic Health System	Female	15-49 years	Rate	1993	2.23461	2.99553	1.69606
Prevalence	Basic Health System	Female	15-49 years	Rate	1994	2.26134	3.02872	1.72083
Prevalence	Basic Health System	Female	15-49 years	Rate	1995	2.28588	3.061	1.74123
Prevalence	Basic Health System	Female	15-49 years	Rate	1996	2.31062	3.09454	1.75925
Prevalence	Basic Health System	Female	15-49 years	Rate	1997	2.33562	3.12839	1.77744
Prevalence	Basic Health System	Female	15-49 years	Rate	1998	2.36	3.16313	1.79517
Prevalence	Basic Health System	Female	15-49 years	Rate	1999	2.37815	3.19023	1.80839
Prevalence	Basic Health System	Female	15-49 years	Rate	2000	2.39405	3.21168	1.82046
Prevalence	Basic Health System	Female	15-49 years	Rate	2001	2.40538	3.22322	1.83063
Prevalence	Basic Health System	Female	15-49 years	Rate	2002	2.41881	3.23693	1.84246
Prevalence	Basic Health System	Female	15-49 years	Rate	2003	2.432	3.2507	1.85159
Prevalence	Basic Health System	Female	15-49 years	Rate	2004	2.44285	3.26461	1.85862
Prevalence	Basic Health System	Female	15-49 years	Rate	2005	2.44985	3.27364	1.86348
Prevalence	Basic Health System	Female	15-49 years	Rate	2006	2.45171	3.2763	1.86475
Prevalence	Basic Health System	Female	15-49 years	Rate	2007	2.45032	3.27443	1.86016
Prevalence	Basic Health System	Female	15-49 years	Rate	2008	2.44948	3.27259	1.85257
Prevalence	Basic Health System	Female	15-49 years	Rate	2009	2.45174	3.27826	1.84681
Prevalence	Basic Health System	Female	15-49 years	Rate	2010	2.46034	3.29806	1.84805
Prevalence	Basic Health System	Female	15-49 years	Rate	2011	2.47402	3.319	1.85796
Prevalence	Basic Health System	Female	15-49 years	Rate	2012	2.48816	3.33607	1.8685
Prevalence	Basic Health System	Female	15-49 years	Rate	2013	2.50162	3.35185	1.87863
Prevalence	Basic Health System	Female	15-49 years	Rate	2014	2.51472	3.36873	1.88824
Prevalence	Basic Health System	Female	15-49 years	Rate	2015	2.52682	3.38453	1.89886
Prevalence	Basic Health System	Female	15-49 years	Rate	2016	2.53908	3.40193	1.91317
Prevalence	Basic Health System	Female	15-49 years	Rate	2017	2.55172	3.42362	1.92553
Prevalence	Basic Health System	Female	15-49 years	Rate	2018	2.56181	3.44236	1.93289
Prevalence	Basic Health System	Female	15-49 years	Rate	2019	2.56565	3.45375	1.93498
Prevalence	Basic Health System	Female	15-49 years	Rate	2020	2.54369	3.43884	1.91552
Prevalence	Basic Health System	Female	15-49 years	Rate	2021	2.52422	3.40884	1.89615
Prevalence	Limited Health System	Female	15-49 years	Rate	1990	1.81709	2.43459	1.37808
Prevalence	Limited Health System	Female	15-49 years	Rate	1991	1.82853	2.44571	1.3874
Prevalence	Limited Health System	Female	15-49 years	Rate	1992	1.83939	2.45675	1.39646
Prevalence	Limited Health System	Female	15-49 years	Rate	1993	1.8493	2.46993	1.40555
Prevalence	Limited Health System	Female	15-49 years	Rate	1994	1.85728	2.48223	1.41044
Prevalence	Limited Health System	Female	15-49 years	Rate	1995	1.86374	2.49125	1.41376
Prevalence	Limited Health System	Female	15-49 years	Rate	1996	1.87118	2.50035	1.42076
Prevalence	Limited Health System	Female	15-49 years	Rate	1997	1.87861	2.50844	1.42677
Prevalence	Limited Health System	Female	15-49 years	Rate	1998	1.88562	2.51646	1.43149
Prevalence	Limited Health System	Female	15-49 years	Rate	1999	1.89186	2.52921	1.43539
Prevalence	Limited Health System	Female	15-49 years	Rate	2000	1.89755	2.54271	1.43826
Prevalence	Limited Health System	Female	15-49 years	Rate	2001	1.90107	2.54716	1.44251
Prevalence	Limited Health System	Female	15-49 years	Rate	2002	1.90656	2.55421	1.44777
Prevalence	Limited Health System	Female	15-49 years	Rate	2003	1.91366	2.56242	1.45423
Prevalence	Limited Health System	Female	15-49 years	Rate	2004	1.92186	2.56995	1.46143
Prevalence	Limited Health System	Female	15-49 years	Rate	2005	1.93066	2.57893	1.46881
Prevalence	Limited Health System	Female	15-49 years	Rate	2006	1.94188	2.5918	1.47736
Prevalence	Limited Health System	Female	15-49 years	Rate	2007	1.95596	2.60917	1.48806
Prevalence	Limited Health System	Female	15-49 years	Rate	2008	1.97038	2.62775	1.5006
Prevalence	Limited Health System	Female	15-49 years	Rate	2009	1.98264	2.6446	1.51182
Prevalence	Limited Health System	Female	15-49 years	Rate	2010	1.99028	2.65277	1.51894
Prevalence	Limited Health System	Female	15-49 years	Rate	2011	1.99359	2.66419	1.52015
Prevalence	Limited Health System	Female	15-49 years	Rate	2012	1.99492	2.67129	1.52039
Prevalence	Limited Health System	Female	15-49 years	Rate	2013	1.99495	2.66937	1.51985
Prevalence	Limited Health System	Female	15-49 years	Rate	2014	1.99437	2.66543	1.51862
Prevalence	Limited Health System	Female	15-49 years	Rate	2015	1.99386	2.66185	1.51782
Prevalence	Limited Health System	Female	15-49 years	Rate	2016	1.99509	2.66251	1.51936
Prevalence	Limited Health System	Female	15-49 years	Rate	2017	1.99832	2.66501	1.52217
Prevalence	Limited Health System	Female	15-49 years	Rate	2018	2.00207	2.66805	1.52481
Prevalence	Limited Health System	Female	15-49 years	Rate	2019	2.00501	2.67066	1.52555
Prevalence	Limited Health System	Female	15-49 years	Rate	2020	2.00689	2.6898	1.52035
Prevalence	Limited Health System	Female	15-49 years	Rate	2021	2.00987	2.68582	1.52769
Prevalence	Minimal Health System	Female	15-49 years	Rate	1990	2.27475	3.02219	1.73138
Prevalence	Minimal Health System	Female	15-49 years	Rate	1991	2.28113	3.0349	1.73632
Prevalence	Minimal Health System	Female	15-49 years	Rate	1992	2.28262	3.03403	1.73614
Prevalence	Minimal Health System	Female	15-49 years	Rate	1993	2.27709	3.0276	1.72706
Prevalence	Minimal Health System	Female	15-49 years	Rate	1994	2.26783	3.0123	1.70777
Prevalence	Minimal Health System	Female	15-49 years	Rate	1995	2.25865	3.00655	1.69668
Prevalence	Minimal Health System	Female	15-49 years	Rate	1996	2.23974	2.96686	1.68459
Prevalence	Minimal Health System	Female	15-49 years	Rate	1997	2.20471	2.91414	1.6615
Prevalence	Minimal Health System	Female	15-49 years	Rate	1998	2.16541	2.86266	1.63459
Prevalence	Minimal Health System	Female	15-49 years	Rate	1999	2.13457	2.83053	1.6177
Prevalence	Minimal Health System	Female	15-49 years	Rate	2000	2.12802	2.8209	1.61081
Prevalence	Minimal Health System	Female	15-49 years	Rate	2001	2.14344	2.84424	1.627
Prevalence	Minimal Health System	Female	15-49 years	Rate	2002	2.16572	2.87501	1.64278
Prevalence	Minimal Health System	Female	15-49 years	Rate	2003	2.18836	2.90139	1.66026
Prevalence	Minimal Health System	Female	15-49 years	Rate	2004	2.20847	2.92921	1.67787
Prevalence	Minimal Health System	Female	15-49 years	Rate	2005	2.22008	2.94793	1.68558
Prevalence	Minimal Health System	Female	15-49 years	Rate	2006	2.22252	2.93814	1.68814
Prevalence	Minimal Health System	Female	15-49 years	Rate	2007	2.2218	2.92947	1.6876
Prevalence	Minimal Health System	Female	15-49 years	Rate	2008	2.21833	2.92646	1.68593
Prevalence	Minimal Health System	Female	15-49 years	Rate	2009	2.21111	2.93027	1.67026
Prevalence	Minimal Health System	Female	15-49 years	Rate	2010	2.20097	2.92994	1.65669
Prevalence	Minimal Health System	Female	15-49 years	Rate	2011	2.18424	2.90515	1.64659
Prevalence	Minimal Health System	Female	15-49 years	Rate	2012	2.15861	2.86856	1.6246
Prevalence	Minimal Health System	Female	15-49 years	Rate	2013	2.12826	2.82888	1.60439
Prevalence	Minimal Health System	Female	15-49 years	Rate	2014	2.09753	2.7953	1.5868
Prevalence	Minimal Health System	Female	15-49 years	Rate	2015	2.07041	2.77468	1.5684
Prevalence	Minimal Health System	Female	15-49 years	Rate	2016	2.03768	2.72012	1.53974
Prevalence	Minimal Health System	Female	15-49 years	Rate	2017	1.99342	2.6559	1.50215
Prevalence	Minimal Health System	Female	15-49 years	Rate	2018	1.94652	2.59322	1.46234
Prevalence	Minimal Health System	Female	15-49 years	Rate	2019	1.90653	2.53934	1.42536
Prevalence	Minimal Health System	Female	15-49 years	Rate	2020	1.87325	2.51918	1.39896
Prevalence	Minimal Health System	Female	15-49 years	Rate	2021	1.85213	2.45246	1.38407
Incidence	Advanced Health System	Female	15-49 years	Rate	1990	0.296334	0.404647	0.217754
Incidence	Advanced Health System	Female	15-49 years	Rate	1991	0.297694	0.406501	0.218619
Incidence	Advanced Health System	Female	15-49 years	Rate	1992	0.300153	0.410329	0.220043
Incidence	Advanced Health System	Female	15-49 years	Rate	1993	0.303254	0.415168	0.221898
Incidence	Advanced Health System	Female	15-49 years	Rate	1994	0.306788	0.419369	0.224427
Incidence	Advanced Health System	Female	15-49 years	Rate	1995	0.310753	0.4252	0.227993
Incidence	Advanced Health System	Female	15-49 years	Rate	1996	0.315267	0.431458	0.23175
Incidence	Advanced Health System	Female	15-49 years	Rate	1997	0.31996	0.437645	0.235359
Incidence	Advanced Health System	Female	15-49 years	Rate	1998	0.324775	0.443917	0.23901
Incidence	Advanced Health System	Female	15-49 years	Rate	1999	0.328766	0.449075	0.241907
Incidence	Advanced Health System	Female	15-49 years	Rate	2000	0.331234	0.451554	0.243616
Incidence	Advanced Health System	Female	15-49 years	Rate	2001	0.331565	0.451517	0.2442
Incidence	Advanced Health System	Female	15-49 years	Rate	2002	0.330292	0.449298	0.243149
Incidence	Advanced Health System	Female	15-49 years	Rate	2003	0.328252	0.446061	0.241456
Incidence	Advanced Health System	Female	15-49 years	Rate	2004	0.32621	0.442886	0.239805
Incidence	Advanced Health System	Female	15-49 years	Rate	2005	0.325001	0.440862	0.238885
Incidence	Advanced Health System	Female	15-49 years	Rate	2006	0.324346	0.440159	0.238384
Incidence	Advanced Health System	Female	15-49 years	Rate	2007	0.323489	0.439231	0.237734
Incidence	Advanced Health System	Female	15-49 years	Rate	2008	0.322604	0.438353	0.237091
Incidence	Advanced Health System	Female	15-49 years	Rate	2009	0.321899	0.437623	0.236561
Incidence	Advanced Health System	Female	15-49 years	Rate	2010	0.321596	0.436773	0.236273
Incidence	Advanced Health System	Female	15-49 years	Rate	2011	0.321568	0.437525	0.235759
Incidence	Advanced Health System	Female	15-49 years	Rate	2012	0.321723	0.438458	0.235328
Incidence	Advanced Health System	Female	15-49 years	Rate	2013	0.322024	0.439203	0.234966
Incidence	Advanced Health System	Female	15-49 years	Rate	2014	0.322427	0.440023	0.234712
Incidence	Advanced Health System	Female	15-49 years	Rate	2015	0.322934	0.440888	0.234709
Incidence	Advanced Health System	Female	15-49 years	Rate	2016	0.323633	0.441019	0.235699
Incidence	Advanced Health System	Female	15-49 years	Rate	2017	0.324271	0.441114	0.236645
Incidence	Advanced Health System	Female	15-49 years	Rate	2018	0.324907	0.441404	0.23754
Incidence	Advanced Health System	Female	15-49 years	Rate	2019	0.32564	0.442711	0.238446
Incidence	Advanced Health System	Female	15-49 years	Rate	2020	0.327015	0.450744	0.238506
Incidence	Advanced Health System	Female	15-49 years	Rate	2021	0.327579	0.44679	0.23738
Incidence	Basic Health System	Female	15-49 years	Rate	1990	0.361727	0.493169	0.265773
Incidence	Basic Health System	Female	15-49 years	Rate	1991	0.363379	0.496517	0.266438
Incidence	Basic Health System	Female	15-49 years	Rate	1992	0.365255	0.500064	0.267721
Incidence	Basic Health System	Female	15-49 years	Rate	1993	0.367252	0.503719	0.268732
Incidence	Basic Health System	Female	15-49 years	Rate	1994	0.369576	0.50642	0.269431
Incidence	Basic Health System	Female	15-49 years	Rate	1995	0.371561	0.508541	0.270376
Incidence	Basic Health System	Female	15-49 years	Rate	1996	0.37345	0.510248	0.27204
Incidence	Basic Health System	Female	15-49 years	Rate	1997	0.375054	0.511501	0.272945
Incidence	Basic Health System	Female	15-49 years	Rate	1998	0.376606	0.512455	0.274684
Incidence	Basic Health System	Female	15-49 years	Rate	1999	0.377473	0.512656	0.275336
Incidence	Basic Health System	Female	15-49 years	Rate	2000	0.378777	0.513439	0.276262
Incidence	Basic Health System	Female	15-49 years	Rate	2001	0.378887	0.512656	0.276203
Incidence	Basic Health System	Female	15-49 years	Rate	2002	0.378042	0.510943	0.27561
Incidence	Basic Health System	Female	15-49 years	Rate	2003	0.376729	0.509407	0.27525
Incidence	Basic Health System	Female	15-49 years	Rate	2004	0.375585	0.508238	0.274277
Incidence	Basic Health System	Female	15-49 years	Rate	2005	0.375419	0.508988	0.273992
Incidence	Basic Health System	Female	15-49 years	Rate	2006	0.376874	0.512565	0.27467
Incidence	Basic Health System	Female	15-49 years	Rate	2007	0.379682	0.517193	0.276616
Incidence	Basic Health System	Female	15-49 years	Rate	2008	0.383389	0.521335	0.279547
Incidence	Basic Health System	Female	15-49 years	Rate	2009	0.387186	0.526765	0.28266
Incidence	Basic Health System	Female	15-49 years	Rate	2010	0.390353	0.530671	0.285234
Incidence	Basic Health System	Female	15-49 years	Rate	2011	0.392443	0.532026	0.287075
Incidence	Basic Health System	Female	15-49 years	Rate	2012	0.393615	0.533382	0.28815
Incidence	Basic Health System	Female	15-49 years	Rate	2013	0.394159	0.533659	0.28864
Incidence	Basic Health System	Female	15-49 years	Rate	2014	0.394604	0.533679	0.288768
Incidence	Basic Health System	Female	15-49 years	Rate	2015	0.395396	0.534322	0.289524
Incidence	Basic Health System	Female	15-49 years	Rate	2016	0.396554	0.536615	0.290452
Incidence	Basic Health System	Female	15-49 years	Rate	2017	0.397909	0.539435	0.291342
Incidence	Basic Health System	Female	15-49 years	Rate	2018	0.399569	0.543091	0.292328
Incidence	Basic Health System	Female	15-49 years	Rate	2019	0.401539	0.54698	0.29365
Incidence	Basic Health System	Female	15-49 years	Rate	2020	0.40463	0.547746	0.294086
Incidence	Basic Health System	Female	15-49 years	Rate	2021	0.409722	0.554724	0.298245
Incidence	Limited Health System	Female	15-49 years	Rate	1990	0.493386	0.671913	0.365933
Incidence	Limited Health System	Female	15-49 years	Rate	1991	0.496893	0.676282	0.368808
Incidence	Limited Health System	Female	15-49 years	Rate	1992	0.499922	0.680114	0.371268
Incidence	Limited Health System	Female	15-49 years	Rate	1993	0.502323	0.683158	0.372857
Incidence	Limited Health System	Female	15-49 years	Rate	1994	0.503765	0.684468	0.373452
Incidence	Limited Health System	Female	15-49 years	Rate	1995	0.504413	0.684475	0.373435
Incidence	Limited Health System	Female	15-49 years	Rate	1996	0.504546	0.685215	0.37437
Incidence	Limited Health System	Female	15-49 years	Rate	1997	0.503709	0.684489	0.374498
Incidence	Limited Health System	Female	15-49 years	Rate	1998	0.502467	0.682756	0.37412
Incidence	Limited Health System	Female	15-49 years	Rate	1999	0.501448	0.681193	0.373396
Incidence	Limited Health System	Female	15-49 years	Rate	2000	0.501414	0.680771	0.373356
Incidence	Limited Health System	Female	15-49 years	Rate	2001	0.501664	0.68122	0.373104
Incidence	Limited Health System	Female	15-49 years	Rate	2002	0.502541	0.682417	0.373205
Incidence	Limited Health System	Female	15-49 years	Rate	2003	0.503708	0.683904	0.373517
Incidence	Limited Health System	Female	15-49 years	Rate	2004	0.504797	0.685117	0.373736
Incidence	Limited Health System	Female	15-49 years	Rate	2005	0.505445	0.685251	0.373565
Incidence	Limited Health System	Female	15-49 years	Rate	2006	0.505085	0.683947	0.373327
Incidence	Limited Health System	Female	15-49 years	Rate	2007	0.503781	0.681736	0.37233
Incidence	Limited Health System	Female	15-49 years	Rate	2008	0.502146	0.679297	0.37109
Incidence	Limited Health System	Female	15-49 years	Rate	2009	0.500814	0.677437	0.370103
Incidence	Limited Health System	Female	15-49 years	Rate	2010	0.500455	0.677042	0.369888
Incidence	Limited Health System	Female	15-49 years	Rate	2011	0.500666	0.676796	0.369739
Incidence	Limited Health System	Female	15-49 years	Rate	2012	0.500701	0.677082	0.369478
Incidence	Limited Health System	Female	15-49 years	Rate	2013	0.500748	0.677642	0.369229
Incidence	Limited Health System	Female	15-49 years	Rate	2014	0.500997	0.678469	0.369335
Incidence	Limited Health System	Female	15-49 years	Rate	2015	0.501632	0.679514	0.370493
Incidence	Limited Health System	Female	15-49 years	Rate	2016	0.502215	0.679967	0.37043
Incidence	Limited Health System	Female	15-49 years	Rate	2017	0.502346	0.679524	0.370551
Incidence	Limited Health System	Female	15-49 years	Rate	2018	0.502268	0.678952	0.370784
Incidence	Limited Health System	Female	15-49 years	Rate	2019	0.502298	0.678615	0.37046
Incidence	Limited Health System	Female	15-49 years	Rate	2020	0.501356	0.679524	0.369657
Incidence	Limited Health System	Female	15-49 years	Rate	2021	0.502169	0.679174	0.370582
Incidence	Minimal Health System	Female	15-49 years	Rate	1990	0.66931	0.908666	0.494196
Incidence	Minimal Health System	Female	15-49 years	Rate	1991	0.669985	0.90875	0.49708
Incidence	Minimal Health System	Female	15-49 years	Rate	1992	0.669646	0.907183	0.498368
Incidence	Minimal Health System	Female	15-49 years	Rate	1993	0.667916	0.904184	0.499168
Incidence	Minimal Health System	Female	15-49 years	Rate	1994	0.66599	0.901459	0.499875
Incidence	Minimal Health System	Female	15-49 years	Rate	1995	0.664607	0.900531	0.499921
Incidence	Minimal Health System	Female	15-49 years	Rate	1996	0.667645	0.903452	0.501555
Incidence	Minimal Health System	Female	15-49 years	Rate	1997	0.675532	0.9125	0.506278
Incidence	Minimal Health System	Female	15-49 years	Rate	1998	0.685112	0.921915	0.51141
Incidence	Minimal Health System	Female	15-49 years	Rate	1999	0.692996	0.930409	0.516576
Incidence	Minimal Health System	Female	15-49 years	Rate	2000	0.697213	0.935277	0.519117
Incidence	Minimal Health System	Female	15-49 years	Rate	2001	0.697301	0.934158	0.521499
Incidence	Minimal Health System	Female	15-49 years	Rate	2002	0.695716	0.934154	0.517546
Incidence	Minimal Health System	Female	15-49 years	Rate	2003	0.692284	0.929342	0.513586
Incidence	Minimal Health System	Female	15-49 years	Rate	2004	0.688222	0.924617	0.509964
Incidence	Minimal Health System	Female	15-49 years	Rate	2005	0.683883	0.919387	0.506194
Incidence	Minimal Health System	Female	15-49 years	Rate	2006	0.678636	0.91325	0.501411
Incidence	Minimal Health System	Female	15-49 years	Rate	2007	0.6729	0.906948	0.496274
Incidence	Minimal Health System	Female	15-49 years	Rate	2008	0.66719	0.900138	0.492837
Incidence	Minimal Health System	Female	15-49 years	Rate	2009	0.661583	0.89306	0.489523
Incidence	Minimal Health System	Female	15-49 years	Rate	2010	0.656691	0.887322	0.484485
Incidence	Minimal Health System	Female	15-49 years	Rate	2011	0.65215	0.879541	0.48315
Incidence	Minimal Health System	Female	15-49 years	Rate	2012	0.647258	0.871647	0.481364
Incidence	Minimal Health System	Female	15-49 years	Rate	2013	0.642382	0.867615	0.477771
Incidence	Minimal Health System	Female	15-49 years	Rate	2014	0.637697	0.864175	0.474447
Incidence	Minimal Health System	Female	15-49 years	Rate	2015	0.63341	0.861121	0.471159
Incidence	Minimal Health System	Female	15-49 years	Rate	2016	0.625988	0.846167	0.466047
Incidence	Minimal Health System	Female	15-49 years	Rate	2017	0.613887	0.825237	0.45792
Incidence	Minimal Health System	Female	15-49 years	Rate	2018	0.600561	0.806044	0.44928
Incidence	Minimal Health System	Female	15-49 years	Rate	2019	0.589592	0.790204	0.441694
Incidence	Minimal Health System	Female	15-49 years	Rate	2020	0.580626	0.787007	0.431584
Incidence	Minimal Health System	Female	15-49 years	Rate	2021	0.575552	0.784145	0.429021
