# Supplementary material for: Trends and cross-country disparity in the burden of pulmonary arterial hypertension among women of childbearing age from 1990 to 2021
Source: Front Glob Womens Health. 2026 Feb 11;6:1651601. doi: 10.3389/fgwh.2025.1651601 (PMC12932459; doi:10.3389/fgwh.2025.1651601)
Supplement: Supplementary file 4 [file Table3.xlsx]

## Sheet: IHME-GBD_2021_DATA-93560006-1
Table S3. The burden of PAH among MCBA in different aged groups
measure_name	location_name	sex_name	age_name	cause_name	metric_name	year	val	upper	lower
Deaths	Global	Female	15-19 years	Pulmonary Arterial Hypertension	Number	1990	158.428	237.141	102.475
Deaths	Global	Female	15-19 years	Pulmonary Arterial Hypertension	Number	1991	157.697	235.802	104.306
Deaths	Global	Female	15-19 years	Pulmonary Arterial Hypertension	Number	1992	157.985	241.16	105.143
Deaths	Global	Female	15-19 years	Pulmonary Arterial Hypertension	Number	1993	158.729	240.704	108.199
Deaths	Global	Female	15-19 years	Pulmonary Arterial Hypertension	Number	1994	158.511	240.876	107.894
Deaths	Global	Female	15-19 years	Pulmonary Arterial Hypertension	Number	1995	159.127	242.772	110.215
Deaths	Global	Female	15-19 years	Pulmonary Arterial Hypertension	Number	1996	161.091	245.397	112.652
Deaths	Global	Female	15-19 years	Pulmonary Arterial Hypertension	Number	1997	162.849	248.771	114.515
Deaths	Global	Female	15-19 years	Pulmonary Arterial Hypertension	Number	1998	165.079	250.541	116.603
Deaths	Global	Female	15-19 years	Pulmonary Arterial Hypertension	Number	1999	167.814	254.78	117.542
Deaths	Global	Female	15-19 years	Pulmonary Arterial Hypertension	Number	2000	169.74	256.963	118.833
Deaths	Global	Female	15-19 years	Pulmonary Arterial Hypertension	Number	2001	171.649	258.675	120.986
Deaths	Global	Female	15-19 years	Pulmonary Arterial Hypertension	Number	2002	175.156	258.641	124.265
Deaths	Global	Female	15-19 years	Pulmonary Arterial Hypertension	Number	2003	178.099	262.303	126.541
Deaths	Global	Female	15-19 years	Pulmonary Arterial Hypertension	Number	2004	180.022	264.898	130.495
Deaths	Global	Female	15-19 years	Pulmonary Arterial Hypertension	Number	2005	177.852	260.482	126.842
Deaths	Global	Female	15-19 years	Pulmonary Arterial Hypertension	Number	2006	177.653	256.514	128.311
Deaths	Global	Female	15-19 years	Pulmonary Arterial Hypertension	Number	2007	176.36	254.042	128.894
Deaths	Global	Female	15-19 years	Pulmonary Arterial Hypertension	Number	2008	175.823	251.452	128.034
Deaths	Global	Female	15-19 years	Pulmonary Arterial Hypertension	Number	2009	174.093	245.082	126.716
Deaths	Global	Female	15-19 years	Pulmonary Arterial Hypertension	Number	2010	172.57	242.314	123.441
Deaths	Global	Female	15-19 years	Pulmonary Arterial Hypertension	Number	2011	171.397	239.564	124.023
Deaths	Global	Female	15-19 years	Pulmonary Arterial Hypertension	Number	2012	169.591	237.783	122.745
Deaths	Global	Female	15-19 years	Pulmonary Arterial Hypertension	Number	2013	166.762	235.097	122.62
Deaths	Global	Female	15-19 years	Pulmonary Arterial Hypertension	Number	2014	165.525	239.417	122.065
Deaths	Global	Female	15-19 years	Pulmonary Arterial Hypertension	Number	2015	163.574	241.713	121.975
Deaths	Global	Female	15-19 years	Pulmonary Arterial Hypertension	Number	2016	161.543	236.245	120.5
Deaths	Global	Female	15-19 years	Pulmonary Arterial Hypertension	Number	2017	158.83	233.372	119.361
Deaths	Global	Female	15-19 years	Pulmonary Arterial Hypertension	Number	2018	152.196	226.805	116.202
Deaths	Global	Female	15-19 years	Pulmonary Arterial Hypertension	Number	2019	150.288	217.935	114.896
Deaths	Global	Female	15-19 years	Pulmonary Arterial Hypertension	Number	2020	151.287	220.266	115.208
Deaths	Global	Female	15-19 years	Pulmonary Arterial Hypertension	Number	2021	152.079	224.67	114.219
Deaths	Global	Female	20-24 years	Pulmonary Arterial Hypertension	Number	1990	193.93	292.401	129.118
Deaths	Global	Female	20-24 years	Pulmonary Arterial Hypertension	Number	1991	195.628	291.53	133.673
Deaths	Global	Female	20-24 years	Pulmonary Arterial Hypertension	Number	1992	198.769	302.425	136.366
Deaths	Global	Female	20-24 years	Pulmonary Arterial Hypertension	Number	1993	201.723	307.502	140.05
Deaths	Global	Female	20-24 years	Pulmonary Arterial Hypertension	Number	1994	198.067	299.752	134.185
Deaths	Global	Female	20-24 years	Pulmonary Arterial Hypertension	Number	1995	196.355	297.232	134.429
Deaths	Global	Female	20-24 years	Pulmonary Arterial Hypertension	Number	1996	196.1	297.983	134.632
Deaths	Global	Female	20-24 years	Pulmonary Arterial Hypertension	Number	1997	195.671	292.958	135.623
Deaths	Global	Female	20-24 years	Pulmonary Arterial Hypertension	Number	1998	195.938	291.803	136.534
Deaths	Global	Female	20-24 years	Pulmonary Arterial Hypertension	Number	1999	198.746	296.238	137.798
Deaths	Global	Female	20-24 years	Pulmonary Arterial Hypertension	Number	2000	201.475	296.288	139.693
Deaths	Global	Female	20-24 years	Pulmonary Arterial Hypertension	Number	2001	202.943	302.245	142.252
Deaths	Global	Female	20-24 years	Pulmonary Arterial Hypertension	Number	2002	207.132	304.149	145.631
Deaths	Global	Female	20-24 years	Pulmonary Arterial Hypertension	Number	2003	214.792	318.741	153.545
Deaths	Global	Female	20-24 years	Pulmonary Arterial Hypertension	Number	2004	215.328	316.925	155.484
Deaths	Global	Female	20-24 years	Pulmonary Arterial Hypertension	Number	2005	220.448	326	159.172
Deaths	Global	Female	20-24 years	Pulmonary Arterial Hypertension	Number	2006	225.828	323.492	166.371
Deaths	Global	Female	20-24 years	Pulmonary Arterial Hypertension	Number	2007	233.108	335.615	173.604
Deaths	Global	Female	20-24 years	Pulmonary Arterial Hypertension	Number	2008	237.708	335.605	177.021
Deaths	Global	Female	20-24 years	Pulmonary Arterial Hypertension	Number	2009	242.212	335.928	179.815
Deaths	Global	Female	20-24 years	Pulmonary Arterial Hypertension	Number	2010	243.818	340.932	177.174
Deaths	Global	Female	20-24 years	Pulmonary Arterial Hypertension	Number	2011	242.136	334.69	175.639
Deaths	Global	Female	20-24 years	Pulmonary Arterial Hypertension	Number	2012	237.987	330.991	173.575
Deaths	Global	Female	20-24 years	Pulmonary Arterial Hypertension	Number	2013	233.788	324.476	176.285
Deaths	Global	Female	20-24 years	Pulmonary Arterial Hypertension	Number	2014	228.737	319.057	172.737
Deaths	Global	Female	20-24 years	Pulmonary Arterial Hypertension	Number	2015	222.812	315.265	168.748
Deaths	Global	Female	20-24 years	Pulmonary Arterial Hypertension	Number	2016	220.15	317.133	165.071
Deaths	Global	Female	20-24 years	Pulmonary Arterial Hypertension	Number	2017	215.169	311.944	163.878
Deaths	Global	Female	20-24 years	Pulmonary Arterial Hypertension	Number	2018	206.096	300.407	158.261
Deaths	Global	Female	20-24 years	Pulmonary Arterial Hypertension	Number	2019	203.289	295.559	156.709
Deaths	Global	Female	20-24 years	Pulmonary Arterial Hypertension	Number	2020	201.867	295.476	154.162
Deaths	Global	Female	20-24 years	Pulmonary Arterial Hypertension	Number	2021	201.878	299.654	154.23
Deaths	Global	Female	25-29 years	Pulmonary Arterial Hypertension	Number	1990	236.312	326.802	161.731
Deaths	Global	Female	25-29 years	Pulmonary Arterial Hypertension	Number	1991	242.267	338.506	164.923
Deaths	Global	Female	25-29 years	Pulmonary Arterial Hypertension	Number	1992	247.047	342.455	174.34
Deaths	Global	Female	25-29 years	Pulmonary Arterial Hypertension	Number	1993	251.947	348.391	174.728
Deaths	Global	Female	25-29 years	Pulmonary Arterial Hypertension	Number	1994	248.456	340.161	173.541
Deaths	Global	Female	25-29 years	Pulmonary Arterial Hypertension	Number	1995	246.758	337.255	174.673
Deaths	Global	Female	25-29 years	Pulmonary Arterial Hypertension	Number	1996	247.636	344.358	175.457
Deaths	Global	Female	25-29 years	Pulmonary Arterial Hypertension	Number	1997	247.54	342.718	176.466
Deaths	Global	Female	25-29 years	Pulmonary Arterial Hypertension	Number	1998	248.821	343.487	178.068
Deaths	Global	Female	25-29 years	Pulmonary Arterial Hypertension	Number	1999	251.523	349.383	180.649
Deaths	Global	Female	25-29 years	Pulmonary Arterial Hypertension	Number	2000	254.695	351.743	182.742
Deaths	Global	Female	25-29 years	Pulmonary Arterial Hypertension	Number	2001	252.675	349.45	182.912
Deaths	Global	Female	25-29 years	Pulmonary Arterial Hypertension	Number	2002	255.739	346.923	185.566
Deaths	Global	Female	25-29 years	Pulmonary Arterial Hypertension	Number	2003	258.042	351.592	191.591
Deaths	Global	Female	25-29 years	Pulmonary Arterial Hypertension	Number	2004	257.271	348.321	191.952
Deaths	Global	Female	25-29 years	Pulmonary Arterial Hypertension	Number	2005	257.184	346.927	192.448
Deaths	Global	Female	25-29 years	Pulmonary Arterial Hypertension	Number	2006	258.879	349.593	195.056
Deaths	Global	Female	25-29 years	Pulmonary Arterial Hypertension	Number	2007	263.301	346.615	200.863
Deaths	Global	Female	25-29 years	Pulmonary Arterial Hypertension	Number	2008	271.421	356.466	207.232
Deaths	Global	Female	25-29 years	Pulmonary Arterial Hypertension	Number	2009	283.308	365.203	215.312
Deaths	Global	Female	25-29 years	Pulmonary Arterial Hypertension	Number	2010	289.26	366.282	216.677
Deaths	Global	Female	25-29 years	Pulmonary Arterial Hypertension	Number	2011	288.675	364.818	218.353
Deaths	Global	Female	25-29 years	Pulmonary Arterial Hypertension	Number	2012	291.387	366.572	220.438
Deaths	Global	Female	25-29 years	Pulmonary Arterial Hypertension	Number	2013	291.861	367.67	219.557
Deaths	Global	Female	25-29 years	Pulmonary Arterial Hypertension	Number	2014	290.915	366.149	222.614
Deaths	Global	Female	25-29 years	Pulmonary Arterial Hypertension	Number	2015	284.769	368.925	217.635
Deaths	Global	Female	25-29 years	Pulmonary Arterial Hypertension	Number	2016	283.507	364.117	217.812
Deaths	Global	Female	25-29 years	Pulmonary Arterial Hypertension	Number	2017	279.057	366.316	213.991
Deaths	Global	Female	25-29 years	Pulmonary Arterial Hypertension	Number	2018	266.325	351.023	208.816
Deaths	Global	Female	25-29 years	Pulmonary Arterial Hypertension	Number	2019	261.657	348.591	205.014
Deaths	Global	Female	25-29 years	Pulmonary Arterial Hypertension	Number	2020	253.141	329.618	201.317
Deaths	Global	Female	25-29 years	Pulmonary Arterial Hypertension	Number	2021	248.264	331.2	195.125
Deaths	Global	Female	30-34 years	Pulmonary Arterial Hypertension	Number	1990	206.563	292.45	139.702
Deaths	Global	Female	30-34 years	Pulmonary Arterial Hypertension	Number	1991	207.907	295.018	143.128
Deaths	Global	Female	30-34 years	Pulmonary Arterial Hypertension	Number	1992	211.79	301.018	146.177
Deaths	Global	Female	30-34 years	Pulmonary Arterial Hypertension	Number	1993	219.943	314.192	153.499
Deaths	Global	Female	30-34 years	Pulmonary Arterial Hypertension	Number	1994	225.235	321.958	159.888
Deaths	Global	Female	30-34 years	Pulmonary Arterial Hypertension	Number	1995	230.726	326.403	163.531
Deaths	Global	Female	30-34 years	Pulmonary Arterial Hypertension	Number	1996	234.387	331.101	167.676
Deaths	Global	Female	30-34 years	Pulmonary Arterial Hypertension	Number	1997	235.456	336.22	169.797
Deaths	Global	Female	30-34 years	Pulmonary Arterial Hypertension	Number	1998	235.197	334.255	170.933
Deaths	Global	Female	30-34 years	Pulmonary Arterial Hypertension	Number	1999	238.705	335.783	172.412
Deaths	Global	Female	30-34 years	Pulmonary Arterial Hypertension	Number	2000	239.344	336.397	174.779
Deaths	Global	Female	30-34 years	Pulmonary Arterial Hypertension	Number	2001	236.308	329.471	175.082
Deaths	Global	Female	30-34 years	Pulmonary Arterial Hypertension	Number	2002	242.169	339.392	181.477
Deaths	Global	Female	30-34 years	Pulmonary Arterial Hypertension	Number	2003	245.394	343.243	183.942
Deaths	Global	Female	30-34 years	Pulmonary Arterial Hypertension	Number	2004	242.04	336.739	181.166
Deaths	Global	Female	30-34 years	Pulmonary Arterial Hypertension	Number	2005	246.255	340.096	184.367
Deaths	Global	Female	30-34 years	Pulmonary Arterial Hypertension	Number	2006	241.394	334.404	179.876
Deaths	Global	Female	30-34 years	Pulmonary Arterial Hypertension	Number	2007	242.28	330.185	183.308
Deaths	Global	Female	30-34 years	Pulmonary Arterial Hypertension	Number	2008	244.571	328.617	185.228
Deaths	Global	Female	30-34 years	Pulmonary Arterial Hypertension	Number	2009	251.993	331.11	188.115
Deaths	Global	Female	30-34 years	Pulmonary Arterial Hypertension	Number	2010	255.337	327.573	189.405
Deaths	Global	Female	30-34 years	Pulmonary Arterial Hypertension	Number	2011	252.594	324.255	188.447
Deaths	Global	Female	30-34 years	Pulmonary Arterial Hypertension	Number	2012	254.338	326.771	192.136
Deaths	Global	Female	30-34 years	Pulmonary Arterial Hypertension	Number	2013	253.992	326.32	192.994
Deaths	Global	Female	30-34 years	Pulmonary Arterial Hypertension	Number	2014	254.179	326.116	195.097
Deaths	Global	Female	30-34 years	Pulmonary Arterial Hypertension	Number	2015	253.204	330.89	193.56
Deaths	Global	Female	30-34 years	Pulmonary Arterial Hypertension	Number	2016	254.867	335.326	197.465
Deaths	Global	Female	30-34 years	Pulmonary Arterial Hypertension	Number	2017	257.368	336.528	200.5
Deaths	Global	Female	30-34 years	Pulmonary Arterial Hypertension	Number	2018	253.292	328.178	196.005
Deaths	Global	Female	30-34 years	Pulmonary Arterial Hypertension	Number	2019	251.599	330.18	196.38
Deaths	Global	Female	30-34 years	Pulmonary Arterial Hypertension	Number	2020	248.942	326.408	194.572
Deaths	Global	Female	30-34 years	Pulmonary Arterial Hypertension	Number	2021	246.619	329.809	197.129
Deaths	Global	Female	35-39 years	Pulmonary Arterial Hypertension	Number	1990	241.338	333.164	169.599
Deaths	Global	Female	35-39 years	Pulmonary Arterial Hypertension	Number	1991	246.379	340.615	177.677
Deaths	Global	Female	35-39 years	Pulmonary Arterial Hypertension	Number	1992	250.547	339.885	183.036
Deaths	Global	Female	35-39 years	Pulmonary Arterial Hypertension	Number	1993	254.512	347.928	189.548
Deaths	Global	Female	35-39 years	Pulmonary Arterial Hypertension	Number	1994	255.918	352.054	189.942
Deaths	Global	Female	35-39 years	Pulmonary Arterial Hypertension	Number	1995	255.535	343.579	194.529
Deaths	Global	Female	35-39 years	Pulmonary Arterial Hypertension	Number	1996	256.508	347.576	197.028
Deaths	Global	Female	35-39 years	Pulmonary Arterial Hypertension	Number	1997	257.771	341.693	199.708
Deaths	Global	Female	35-39 years	Pulmonary Arterial Hypertension	Number	1998	261.984	347.91	205.311
Deaths	Global	Female	35-39 years	Pulmonary Arterial Hypertension	Number	1999	272.782	358.929	213.859
Deaths	Global	Female	35-39 years	Pulmonary Arterial Hypertension	Number	2000	279.489	376.912	220.932
Deaths	Global	Female	35-39 years	Pulmonary Arterial Hypertension	Number	2001	287.133	392.677	224.805
Deaths	Global	Female	35-39 years	Pulmonary Arterial Hypertension	Number	2002	290.1	389.582	227.865
Deaths	Global	Female	35-39 years	Pulmonary Arterial Hypertension	Number	2003	295.127	400.91	233.698
Deaths	Global	Female	35-39 years	Pulmonary Arterial Hypertension	Number	2004	292.722	400.266	231.449
Deaths	Global	Female	35-39 years	Pulmonary Arterial Hypertension	Number	2005	292.53	392.73	234.903
Deaths	Global	Female	35-39 years	Pulmonary Arterial Hypertension	Number	2006	295.681	386.423	236.847
Deaths	Global	Female	35-39 years	Pulmonary Arterial Hypertension	Number	2007	295.819	382.719	238.87
Deaths	Global	Female	35-39 years	Pulmonary Arterial Hypertension	Number	2008	297.316	376.046	238.533
Deaths	Global	Female	35-39 years	Pulmonary Arterial Hypertension	Number	2009	300.21	376.926	237.465
Deaths	Global	Female	35-39 years	Pulmonary Arterial Hypertension	Number	2010	296.962	376.268	230.636
Deaths	Global	Female	35-39 years	Pulmonary Arterial Hypertension	Number	2011	288.921	362.693	221.207
Deaths	Global	Female	35-39 years	Pulmonary Arterial Hypertension	Number	2012	288.76	362.18	219.966
Deaths	Global	Female	35-39 years	Pulmonary Arterial Hypertension	Number	2013	283.527	349.256	220.712
Deaths	Global	Female	35-39 years	Pulmonary Arterial Hypertension	Number	2014	282.398	350.552	219.688
Deaths	Global	Female	35-39 years	Pulmonary Arterial Hypertension	Number	2015	278.603	348.305	219.599
Deaths	Global	Female	35-39 years	Pulmonary Arterial Hypertension	Number	2016	279.504	350.825	223.33
Deaths	Global	Female	35-39 years	Pulmonary Arterial Hypertension	Number	2017	279.885	351.146	220.441
Deaths	Global	Female	35-39 years	Pulmonary Arterial Hypertension	Number	2018	275.047	341.21	221.395
Deaths	Global	Female	35-39 years	Pulmonary Arterial Hypertension	Number	2019	276.174	342.657	219.24
Deaths	Global	Female	35-39 years	Pulmonary Arterial Hypertension	Number	2020	278.434	352.023	223.194
Deaths	Global	Female	35-39 years	Pulmonary Arterial Hypertension	Number	2021	283.508	362.252	221.691
Deaths	Global	Female	40-44 years	Pulmonary Arterial Hypertension	Number	1990	265.138	370.761	192.913
Deaths	Global	Female	40-44 years	Pulmonary Arterial Hypertension	Number	1991	279.093	395.236	207.046
Deaths	Global	Female	40-44 years	Pulmonary Arterial Hypertension	Number	1992	288.493	414.2	216.107
Deaths	Global	Female	40-44 years	Pulmonary Arterial Hypertension	Number	1993	300.19	429.333	229.106
Deaths	Global	Female	40-44 years	Pulmonary Arterial Hypertension	Number	1994	305.782	434.185	229.744
Deaths	Global	Female	40-44 years	Pulmonary Arterial Hypertension	Number	1995	312.116	446.153	237.856
Deaths	Global	Female	40-44 years	Pulmonary Arterial Hypertension	Number	1996	315.431	448.055	244.807
Deaths	Global	Female	40-44 years	Pulmonary Arterial Hypertension	Number	1997	315.825	455.224	247.718
Deaths	Global	Female	40-44 years	Pulmonary Arterial Hypertension	Number	1998	316.611	442.816	251.503
Deaths	Global	Female	40-44 years	Pulmonary Arterial Hypertension	Number	1999	316.952	439.332	253.547
Deaths	Global	Female	40-44 years	Pulmonary Arterial Hypertension	Number	2000	318.975	450.766	259.024
Deaths	Global	Female	40-44 years	Pulmonary Arterial Hypertension	Number	2001	317.143	439.932	259.636
Deaths	Global	Female	40-44 years	Pulmonary Arterial Hypertension	Number	2002	322.774	445.427	265.927
Deaths	Global	Female	40-44 years	Pulmonary Arterial Hypertension	Number	2003	328.951	452.413	269.478
Deaths	Global	Female	40-44 years	Pulmonary Arterial Hypertension	Number	2004	334.208	464.466	275.315
Deaths	Global	Female	40-44 years	Pulmonary Arterial Hypertension	Number	2005	347.158	475.154	287.291
Deaths	Global	Female	40-44 years	Pulmonary Arterial Hypertension	Number	2006	363.121	492.208	299.177
Deaths	Global	Female	40-44 years	Pulmonary Arterial Hypertension	Number	2007	375.522	507.893	305.591
Deaths	Global	Female	40-44 years	Pulmonary Arterial Hypertension	Number	2008	377.902	495.759	305.205
Deaths	Global	Female	40-44 years	Pulmonary Arterial Hypertension	Number	2009	376.349	490.286	302.503
Deaths	Global	Female	40-44 years	Pulmonary Arterial Hypertension	Number	2010	373.809	485.866	294.06
Deaths	Global	Female	40-44 years	Pulmonary Arterial Hypertension	Number	2011	373.962	478.594	293.735
Deaths	Global	Female	40-44 years	Pulmonary Arterial Hypertension	Number	2012	371.9	482.529	292.958
Deaths	Global	Female	40-44 years	Pulmonary Arterial Hypertension	Number	2013	367.236	463.635	292.247
Deaths	Global	Female	40-44 years	Pulmonary Arterial Hypertension	Number	2014	363.268	462.937	291.186
Deaths	Global	Female	40-44 years	Pulmonary Arterial Hypertension	Number	2015	359.649	465.17	290.146
Deaths	Global	Female	40-44 years	Pulmonary Arterial Hypertension	Number	2016	354.025	455.742	291.356
Deaths	Global	Female	40-44 years	Pulmonary Arterial Hypertension	Number	2017	349.857	451.389	286.037
Deaths	Global	Female	40-44 years	Pulmonary Arterial Hypertension	Number	2018	343.997	446.295	282.898
Deaths	Global	Female	40-44 years	Pulmonary Arterial Hypertension	Number	2019	339.503	439.122	284.616
Deaths	Global	Female	40-44 years	Pulmonary Arterial Hypertension	Number	2020	337.171	431.343	277.919
Deaths	Global	Female	40-44 years	Pulmonary Arterial Hypertension	Number	2021	342.531	443.358	279.317
Deaths	Global	Female	45-49 years	Pulmonary Arterial Hypertension	Number	1990	205.068	281.907	141.248
Deaths	Global	Female	45-49 years	Pulmonary Arterial Hypertension	Number	1991	208.593	291.321	145.935
Deaths	Global	Female	45-49 years	Pulmonary Arterial Hypertension	Number	1992	214.448	292.523	152.334
Deaths	Global	Female	45-49 years	Pulmonary Arterial Hypertension	Number	1993	221.836	309.037	162.639
Deaths	Global	Female	45-49 years	Pulmonary Arterial Hypertension	Number	1994	230.912	325.912	172.189
Deaths	Global	Female	45-49 years	Pulmonary Arterial Hypertension	Number	1995	241.032	325.642	182.597
Deaths	Global	Female	45-49 years	Pulmonary Arterial Hypertension	Number	1996	250.304	340.373	193.235
Deaths	Global	Female	45-49 years	Pulmonary Arterial Hypertension	Number	1997	253.945	344.64	196.157
Deaths	Global	Female	45-49 years	Pulmonary Arterial Hypertension	Number	1998	261.179	355.652	204.777
Deaths	Global	Female	45-49 years	Pulmonary Arterial Hypertension	Number	1999	267.643	364.747	209.038
Deaths	Global	Female	45-49 years	Pulmonary Arterial Hypertension	Number	2000	274.869	368.829	213.573
Deaths	Global	Female	45-49 years	Pulmonary Arterial Hypertension	Number	2001	279.675	383.291	221.84
Deaths	Global	Female	45-49 years	Pulmonary Arterial Hypertension	Number	2002	278.41	370.587	224.184
Deaths	Global	Female	45-49 years	Pulmonary Arterial Hypertension	Number	2003	282.776	381.19	225.49
Deaths	Global	Female	45-49 years	Pulmonary Arterial Hypertension	Number	2004	280.123	376.297	225.89
Deaths	Global	Female	45-49 years	Pulmonary Arterial Hypertension	Number	2005	282.17	370.818	226.725
Deaths	Global	Female	45-49 years	Pulmonary Arterial Hypertension	Number	2006	282.488	365.259	228.098
Deaths	Global	Female	45-49 years	Pulmonary Arterial Hypertension	Number	2007	285.678	370.921	228.905
Deaths	Global	Female	45-49 years	Pulmonary Arterial Hypertension	Number	2008	296.473	388.896	235.457
Deaths	Global	Female	45-49 years	Pulmonary Arterial Hypertension	Number	2009	313.026	401.913	243.614
Deaths	Global	Female	45-49 years	Pulmonary Arterial Hypertension	Number	2010	325.471	404.453	246.521
Deaths	Global	Female	45-49 years	Pulmonary Arterial Hypertension	Number	2011	331.513	419.161	249.068
Deaths	Global	Female	45-49 years	Pulmonary Arterial Hypertension	Number	2012	333.104	424.519	252.172
Deaths	Global	Female	45-49 years	Pulmonary Arterial Hypertension	Number	2013	331.312	423.278	249.475
Deaths	Global	Female	45-49 years	Pulmonary Arterial Hypertension	Number	2014	324.018	418.208	246.897
Deaths	Global	Female	45-49 years	Pulmonary Arterial Hypertension	Number	2015	316.068	411.315	243.537
Deaths	Global	Female	45-49 years	Pulmonary Arterial Hypertension	Number	2016	313.629	410.129	244.824
Deaths	Global	Female	45-49 years	Pulmonary Arterial Hypertension	Number	2017	312.824	405.157	243.377
Deaths	Global	Female	45-49 years	Pulmonary Arterial Hypertension	Number	2018	310.757	410.885	239.865
Deaths	Global	Female	45-49 years	Pulmonary Arterial Hypertension	Number	2019	310.407	407.442	241.532
Deaths	Global	Female	45-49 years	Pulmonary Arterial Hypertension	Number	2020	306.024	392.783	237.413
Deaths	Global	Female	45-49 years	Pulmonary Arterial Hypertension	Number	2021	302.922	397.916	242.913
DALYs (Disability-Adjusted Life Years)	Global	Female	15-19 years	Pulmonary Arterial Hypertension	Number	1990	11759.2	17406.3	7679.59
DALYs (Disability-Adjusted Life Years)	Global	Female	15-19 years	Pulmonary Arterial Hypertension	Number	1991	11705.3	17298.2	7806.8
DALYs (Disability-Adjusted Life Years)	Global	Female	15-19 years	Pulmonary Arterial Hypertension	Number	1992	11725.7	17699	7894.89
DALYs (Disability-Adjusted Life Years)	Global	Female	15-19 years	Pulmonary Arterial Hypertension	Number	1993	11781	17668	8095.88
DALYs (Disability-Adjusted Life Years)	Global	Female	15-19 years	Pulmonary Arterial Hypertension	Number	1994	11768.2	17679	8065.47
DALYs (Disability-Adjusted Life Years)	Global	Female	15-19 years	Pulmonary Arterial Hypertension	Number	1995	11816.9	17823.1	8238.71
DALYs (Disability-Adjusted Life Years)	Global	Female	15-19 years	Pulmonary Arterial Hypertension	Number	1996	11963.4	18056.2	8433.75
DALYs (Disability-Adjusted Life Years)	Global	Female	15-19 years	Pulmonary Arterial Hypertension	Number	1997	12094.7	18307.5	8543.36
DALYs (Disability-Adjusted Life Years)	Global	Female	15-19 years	Pulmonary Arterial Hypertension	Number	1998	12260.8	18439.6	8744.59
DALYs (Disability-Adjusted Life Years)	Global	Female	15-19 years	Pulmonary Arterial Hypertension	Number	1999	12464.3	18718.1	8839.43
DALYs (Disability-Adjusted Life Years)	Global	Female	15-19 years	Pulmonary Arterial Hypertension	Number	2000	12610.5	18893.5	8973.79
DALYs (Disability-Adjusted Life Years)	Global	Female	15-19 years	Pulmonary Arterial Hypertension	Number	2001	12756.4	18988.3	9178.07
DALYs (Disability-Adjusted Life Years)	Global	Female	15-19 years	Pulmonary Arterial Hypertension	Number	2002	13017.3	19000.7	9352.48
DALYs (Disability-Adjusted Life Years)	Global	Female	15-19 years	Pulmonary Arterial Hypertension	Number	2003	13236.6	19259	9523.63
DALYs (Disability-Adjusted Life Years)	Global	Female	15-19 years	Pulmonary Arterial Hypertension	Number	2004	13379.3	19486.4	9776.35
DALYs (Disability-Adjusted Life Years)	Global	Female	15-19 years	Pulmonary Arterial Hypertension	Number	2005	13223	19128	9550.52
DALYs (Disability-Adjusted Life Years)	Global	Female	15-19 years	Pulmonary Arterial Hypertension	Number	2006	13206.4	18837.7	9654.96
DALYs (Disability-Adjusted Life Years)	Global	Female	15-19 years	Pulmonary Arterial Hypertension	Number	2007	13109	18709.4	9656.24
DALYs (Disability-Adjusted Life Years)	Global	Female	15-19 years	Pulmonary Arterial Hypertension	Number	2008	13067.4	18519.1	9627.48
DALYs (Disability-Adjusted Life Years)	Global	Female	15-19 years	Pulmonary Arterial Hypertension	Number	2009	12938.9	18054.9	9532.7
DALYs (Disability-Adjusted Life Years)	Global	Female	15-19 years	Pulmonary Arterial Hypertension	Number	2010	12825.9	17851.4	9268.9
DALYs (Disability-Adjusted Life Years)	Global	Female	15-19 years	Pulmonary Arterial Hypertension	Number	2011	12739	17694.2	9314.38
DALYs (Disability-Adjusted Life Years)	Global	Female	15-19 years	Pulmonary Arterial Hypertension	Number	2012	12606.3	17528	9203.05
DALYs (Disability-Adjusted Life Years)	Global	Female	15-19 years	Pulmonary Arterial Hypertension	Number	2013	12400.8	17392.3	9184.4
DALYs (Disability-Adjusted Life Years)	Global	Female	15-19 years	Pulmonary Arterial Hypertension	Number	2014	12311.3	17593.1	9141.98
DALYs (Disability-Adjusted Life Years)	Global	Female	15-19 years	Pulmonary Arterial Hypertension	Number	2015	12169.6	17744.4	9176.45
DALYs (Disability-Adjusted Life Years)	Global	Female	15-19 years	Pulmonary Arterial Hypertension	Number	2016	12022.1	17389.4	9094.49
DALYs (Disability-Adjusted Life Years)	Global	Female	15-19 years	Pulmonary Arterial Hypertension	Number	2017	11826.4	17158.6	8964.54
DALYs (Disability-Adjusted Life Years)	Global	Female	15-19 years	Pulmonary Arterial Hypertension	Number	2018	11346.6	16665.3	8735.91
DALYs (Disability-Adjusted Life Years)	Global	Female	15-19 years	Pulmonary Arterial Hypertension	Number	2019	11210.2	16071.4	8644.74
DALYs (Disability-Adjusted Life Years)	Global	Female	15-19 years	Pulmonary Arterial Hypertension	Number	2020	11284.8	16188.8	8675.87
DALYs (Disability-Adjusted Life Years)	Global	Female	15-19 years	Pulmonary Arterial Hypertension	Number	2021	11344.5	16509	8600.65
DALYs (Disability-Adjusted Life Years)	Global	Female	20-24 years	Pulmonary Arterial Hypertension	Number	1990	13465.3	20057.1	9023.48
DALYs (Disability-Adjusted Life Years)	Global	Female	20-24 years	Pulmonary Arterial Hypertension	Number	1991	13583.4	20005	9311.53
DALYs (Disability-Adjusted Life Years)	Global	Female	20-24 years	Pulmonary Arterial Hypertension	Number	1992	13799.1	20732.2	9537.71
DALYs (Disability-Adjusted Life Years)	Global	Female	20-24 years	Pulmonary Arterial Hypertension	Number	1993	14001.6	21113.5	9855.15
DALYs (Disability-Adjusted Life Years)	Global	Female	20-24 years	Pulmonary Arterial Hypertension	Number	1994	13755.3	20623.7	9475.49
DALYs (Disability-Adjusted Life Years)	Global	Female	20-24 years	Pulmonary Arterial Hypertension	Number	1995	13639.5	20339.7	9374.48
DALYs (Disability-Adjusted Life Years)	Global	Female	20-24 years	Pulmonary Arterial Hypertension	Number	1996	13622.6	20418.1	9459.79
DALYs (Disability-Adjusted Life Years)	Global	Female	20-24 years	Pulmonary Arterial Hypertension	Number	1997	13594	20077.5	9527.3
DALYs (Disability-Adjusted Life Years)	Global	Female	20-24 years	Pulmonary Arterial Hypertension	Number	1998	13613.4	20002.2	9593.22
DALYs (Disability-Adjusted Life Years)	Global	Female	20-24 years	Pulmonary Arterial Hypertension	Number	1999	13806.6	20305.5	9679.99
DALYs (Disability-Adjusted Life Years)	Global	Female	20-24 years	Pulmonary Arterial Hypertension	Number	2000	13996.2	20306.7	9800.8
DALYs (Disability-Adjusted Life Years)	Global	Female	20-24 years	Pulmonary Arterial Hypertension	Number	2001	14099.9	20741.3	9960.95
DALYs (Disability-Adjusted Life Years)	Global	Female	20-24 years	Pulmonary Arterial Hypertension	Number	2002	14389.1	20879.2	10179
DALYs (Disability-Adjusted Life Years)	Global	Female	20-24 years	Pulmonary Arterial Hypertension	Number	2003	14915.3	21857	10716.1
DALYs (Disability-Adjusted Life Years)	Global	Female	20-24 years	Pulmonary Arterial Hypertension	Number	2004	14960.7	21729	10845.8
DALYs (Disability-Adjusted Life Years)	Global	Female	20-24 years	Pulmonary Arterial Hypertension	Number	2005	15316.9	22410	11101.9
DALYs (Disability-Adjusted Life Years)	Global	Female	20-24 years	Pulmonary Arterial Hypertension	Number	2006	15691	22219.1	11599.9
DALYs (Disability-Adjusted Life Years)	Global	Female	20-24 years	Pulmonary Arterial Hypertension	Number	2007	16192.4	23087.2	12144.4
DALYs (Disability-Adjusted Life Years)	Global	Female	20-24 years	Pulmonary Arterial Hypertension	Number	2008	16509.5	23112.2	12427.3
DALYs (Disability-Adjusted Life Years)	Global	Female	20-24 years	Pulmonary Arterial Hypertension	Number	2009	16815	23089.9	12558.2
DALYs (Disability-Adjusted Life Years)	Global	Female	20-24 years	Pulmonary Arterial Hypertension	Number	2010	16923.7	23395	12402.6
DALYs (Disability-Adjusted Life Years)	Global	Female	20-24 years	Pulmonary Arterial Hypertension	Number	2011	16808.5	23041.6	12337.3
DALYs (Disability-Adjusted Life Years)	Global	Female	20-24 years	Pulmonary Arterial Hypertension	Number	2012	16523.4	22838.2	12158.9
DALYs (Disability-Adjusted Life Years)	Global	Female	20-24 years	Pulmonary Arterial Hypertension	Number	2013	16234	22310.9	12307.3
DALYs (Disability-Adjusted Life Years)	Global	Female	20-24 years	Pulmonary Arterial Hypertension	Number	2014	15889.1	22047.4	12078.1
DALYs (Disability-Adjusted Life Years)	Global	Female	20-24 years	Pulmonary Arterial Hypertension	Number	2015	15486	21748.7	11831.5
DALYs (Disability-Adjusted Life Years)	Global	Female	20-24 years	Pulmonary Arterial Hypertension	Number	2016	15303.2	21865.1	11580.1
DALYs (Disability-Adjusted Life Years)	Global	Female	20-24 years	Pulmonary Arterial Hypertension	Number	2017	14964.9	21465.7	11433.9
DALYs (Disability-Adjusted Life Years)	Global	Female	20-24 years	Pulmonary Arterial Hypertension	Number	2018	14350.1	20700.2	11170.3
DALYs (Disability-Adjusted Life Years)	Global	Female	20-24 years	Pulmonary Arterial Hypertension	Number	2019	14158.7	20479.2	10907.1
DALYs (Disability-Adjusted Life Years)	Global	Female	20-24 years	Pulmonary Arterial Hypertension	Number	2020	14063.2	20347.8	10823.4
DALYs (Disability-Adjusted Life Years)	Global	Female	20-24 years	Pulmonary Arterial Hypertension	Number	2021	14063.7	20721.9	10954.2
DALYs (Disability-Adjusted Life Years)	Global	Female	25-29 years	Pulmonary Arterial Hypertension	Number	1990	15227	20876.1	10546.3
DALYs (Disability-Adjusted Life Years)	Global	Female	25-29 years	Pulmonary Arterial Hypertension	Number	1991	15608.3	21608.6	10784.7
DALYs (Disability-Adjusted Life Years)	Global	Female	25-29 years	Pulmonary Arterial Hypertension	Number	1992	15914.3	21935.3	11429.4
DALYs (Disability-Adjusted Life Years)	Global	Female	25-29 years	Pulmonary Arterial Hypertension	Number	1993	16226.3	22269.4	11527.2
DALYs (Disability-Adjusted Life Years)	Global	Female	25-29 years	Pulmonary Arterial Hypertension	Number	1994	16012.2	21734.4	11311.2
DALYs (Disability-Adjusted Life Years)	Global	Female	25-29 years	Pulmonary Arterial Hypertension	Number	1995	15910.4	21617.7	11398
DALYs (Disability-Adjusted Life Years)	Global	Female	25-29 years	Pulmonary Arterial Hypertension	Number	1996	15969.3	21980.1	11448.5
DALYs (Disability-Adjusted Life Years)	Global	Female	25-29 years	Pulmonary Arterial Hypertension	Number	1997	15967.3	22009.9	11505.8
DALYs (Disability-Adjusted Life Years)	Global	Female	25-29 years	Pulmonary Arterial Hypertension	Number	1998	16051.6	21899.8	11705.1
DALYs (Disability-Adjusted Life Years)	Global	Female	25-29 years	Pulmonary Arterial Hypertension	Number	1999	16223.2	22279.3	11824.1
DALYs (Disability-Adjusted Life Years)	Global	Female	25-29 years	Pulmonary Arterial Hypertension	Number	2000	16422.3	22314.2	11953.7
DALYs (Disability-Adjusted Life Years)	Global	Female	25-29 years	Pulmonary Arterial Hypertension	Number	2001	16296.6	22171.4	11944.9
DALYs (Disability-Adjusted Life Years)	Global	Female	25-29 years	Pulmonary Arterial Hypertension	Number	2002	16489.9	22265.8	12116.8
DALYs (Disability-Adjusted Life Years)	Global	Female	25-29 years	Pulmonary Arterial Hypertension	Number	2003	16635.4	22534.7	12392
DALYs (Disability-Adjusted Life Years)	Global	Female	25-29 years	Pulmonary Arterial Hypertension	Number	2004	16592	22334	12528.2
DALYs (Disability-Adjusted Life Years)	Global	Female	25-29 years	Pulmonary Arterial Hypertension	Number	2005	16595	22262.9	12555.9
DALYs (Disability-Adjusted Life Years)	Global	Female	25-29 years	Pulmonary Arterial Hypertension	Number	2006	16709	22476.6	12777.2
DALYs (Disability-Adjusted Life Years)	Global	Female	25-29 years	Pulmonary Arterial Hypertension	Number	2007	16993.7	22185	13120.6
DALYs (Disability-Adjusted Life Years)	Global	Female	25-29 years	Pulmonary Arterial Hypertension	Number	2008	17509.8	22921.2	13502.8
DALYs (Disability-Adjusted Life Years)	Global	Female	25-29 years	Pulmonary Arterial Hypertension	Number	2009	18265	23370.9	14086.6
DALYs (Disability-Adjusted Life Years)	Global	Female	25-29 years	Pulmonary Arterial Hypertension	Number	2010	18651.9	23499.2	14043.5
DALYs (Disability-Adjusted Life Years)	Global	Female	25-29 years	Pulmonary Arterial Hypertension	Number	2011	18627.3	23362.8	14194.1
DALYs (Disability-Adjusted Life Years)	Global	Female	25-29 years	Pulmonary Arterial Hypertension	Number	2012	18807	23464.4	14375.3
DALYs (Disability-Adjusted Life Years)	Global	Female	25-29 years	Pulmonary Arterial Hypertension	Number	2013	18842.1	23635.4	14314.2
DALYs (Disability-Adjusted Life Years)	Global	Female	25-29 years	Pulmonary Arterial Hypertension	Number	2014	18784.3	23449.8	14450.6
DALYs (Disability-Adjusted Life Years)	Global	Female	25-29 years	Pulmonary Arterial Hypertension	Number	2015	18399	23739.8	14285.8
DALYs (Disability-Adjusted Life Years)	Global	Female	25-29 years	Pulmonary Arterial Hypertension	Number	2016	18316.7	23437.5	14290.3
DALYs (Disability-Adjusted Life Years)	Global	Female	25-29 years	Pulmonary Arterial Hypertension	Number	2017	18032	23403.2	14091.8
DALYs (Disability-Adjusted Life Years)	Global	Female	25-29 years	Pulmonary Arterial Hypertension	Number	2018	17227.1	22498.7	13567.6
DALYs (Disability-Adjusted Life Years)	Global	Female	25-29 years	Pulmonary Arterial Hypertension	Number	2019	16929.5	22382	13386.5
DALYs (Disability-Adjusted Life Years)	Global	Female	25-29 years	Pulmonary Arterial Hypertension	Number	2020	16391.1	21183.1	13129.1
DALYs (Disability-Adjusted Life Years)	Global	Female	25-29 years	Pulmonary Arterial Hypertension	Number	2021	16082.4	21289.9	12707.1
DALYs (Disability-Adjusted Life Years)	Global	Female	30-34 years	Pulmonary Arterial Hypertension	Number	1990	12354.1	17285.5	8463.39
DALYs (Disability-Adjusted Life Years)	Global	Female	30-34 years	Pulmonary Arterial Hypertension	Number	1991	12442.7	17538.7	8576.29
DALYs (Disability-Adjusted Life Years)	Global	Female	30-34 years	Pulmonary Arterial Hypertension	Number	1992	12681.6	17866.5	8924.26
DALYs (Disability-Adjusted Life Years)	Global	Female	30-34 years	Pulmonary Arterial Hypertension	Number	1993	13170.2	18640.2	9338.55
DALYs (Disability-Adjusted Life Years)	Global	Female	30-34 years	Pulmonary Arterial Hypertension	Number	1994	13493	19134.3	9686.12
DALYs (Disability-Adjusted Life Years)	Global	Female	30-34 years	Pulmonary Arterial Hypertension	Number	1995	13824.9	19367	9944.33
DALYs (Disability-Adjusted Life Years)	Global	Female	30-34 years	Pulmonary Arterial Hypertension	Number	1996	14046.1	19707.6	10104.7
DALYs (Disability-Adjusted Life Years)	Global	Female	30-34 years	Pulmonary Arterial Hypertension	Number	1997	14115.4	19844.8	10285.1
DALYs (Disability-Adjusted Life Years)	Global	Female	30-34 years	Pulmonary Arterial Hypertension	Number	1998	14106.5	19810.5	10428.2
DALYs (Disability-Adjusted Life Years)	Global	Female	30-34 years	Pulmonary Arterial Hypertension	Number	1999	14314.3	19908	10440.1
DALYs (Disability-Adjusted Life Years)	Global	Female	30-34 years	Pulmonary Arterial Hypertension	Number	2000	14355.2	19962.5	10507.2
DALYs (Disability-Adjusted Life Years)	Global	Female	30-34 years	Pulmonary Arterial Hypertension	Number	2001	14184.4	19447.7	10637.5
DALYs (Disability-Adjusted Life Years)	Global	Female	30-34 years	Pulmonary Arterial Hypertension	Number	2002	14527.5	20146	10936.3
DALYs (Disability-Adjusted Life Years)	Global	Female	30-34 years	Pulmonary Arterial Hypertension	Number	2003	14720.3	20373.2	11144.3
DALYs (Disability-Adjusted Life Years)	Global	Female	30-34 years	Pulmonary Arterial Hypertension	Number	2004	14531.5	19896.8	10944.3
DALYs (Disability-Adjusted Life Years)	Global	Female	30-34 years	Pulmonary Arterial Hypertension	Number	2005	14776.4	20231.1	11299
DALYs (Disability-Adjusted Life Years)	Global	Female	30-34 years	Pulmonary Arterial Hypertension	Number	2006	14496	19759.3	11065.7
DALYs (Disability-Adjusted Life Years)	Global	Female	30-34 years	Pulmonary Arterial Hypertension	Number	2007	14548.5	19605.7	11176.2
DALYs (Disability-Adjusted Life Years)	Global	Female	30-34 years	Pulmonary Arterial Hypertension	Number	2008	14684.8	19511.1	11375.4
DALYs (Disability-Adjusted Life Years)	Global	Female	30-34 years	Pulmonary Arterial Hypertension	Number	2009	15119	19697.1	11486.8
DALYs (Disability-Adjusted Life Years)	Global	Female	30-34 years	Pulmonary Arterial Hypertension	Number	2010	15320.7	19421.8	11643.4
DALYs (Disability-Adjusted Life Years)	Global	Female	30-34 years	Pulmonary Arterial Hypertension	Number	2011	15169.9	19281.5	11434.3
DALYs (Disability-Adjusted Life Years)	Global	Female	30-34 years	Pulmonary Arterial Hypertension	Number	2012	15276.5	19445.8	11664.1
DALYs (Disability-Adjusted Life Years)	Global	Female	30-34 years	Pulmonary Arterial Hypertension	Number	2013	15264.5	19424.4	11596.4
DALYs (Disability-Adjusted Life Years)	Global	Female	30-34 years	Pulmonary Arterial Hypertension	Number	2014	15286.2	19276.9	11853.5
DALYs (Disability-Adjusted Life Years)	Global	Female	30-34 years	Pulmonary Arterial Hypertension	Number	2015	15242.8	19604.3	11852.1
DALYs (Disability-Adjusted Life Years)	Global	Female	30-34 years	Pulmonary Arterial Hypertension	Number	2016	15353.7	19765.7	12106.4
DALYs (Disability-Adjusted Life Years)	Global	Female	30-34 years	Pulmonary Arterial Hypertension	Number	2017	15511.8	20024.8	12278.7
DALYs (Disability-Adjusted Life Years)	Global	Female	30-34 years	Pulmonary Arterial Hypertension	Number	2018	15285.9	19390.2	11925.8
DALYs (Disability-Adjusted Life Years)	Global	Female	30-34 years	Pulmonary Arterial Hypertension	Number	2019	15192.7	19615.2	11964.8
DALYs (Disability-Adjusted Life Years)	Global	Female	30-34 years	Pulmonary Arterial Hypertension	Number	2020	15038.8	19537.4	11757.3
DALYs (Disability-Adjusted Life Years)	Global	Female	30-34 years	Pulmonary Arterial Hypertension	Number	2021	14901.9	19620.6	12006.6
DALYs (Disability-Adjusted Life Years)	Global	Female	35-39 years	Pulmonary Arterial Hypertension	Number	1990	13214	17971.2	9375.79
DALYs (Disability-Adjusted Life Years)	Global	Female	35-39 years	Pulmonary Arterial Hypertension	Number	1991	13490.8	18475.6	9879.86
DALYs (Disability-Adjusted Life Years)	Global	Female	35-39 years	Pulmonary Arterial Hypertension	Number	1992	13715.8	18456.7	10186.7
DALYs (Disability-Adjusted Life Years)	Global	Female	35-39 years	Pulmonary Arterial Hypertension	Number	1993	13927.5	18819	10529.4
DALYs (Disability-Adjusted Life Years)	Global	Female	35-39 years	Pulmonary Arterial Hypertension	Number	1994	14004.9	19101.9	10466.5
DALYs (Disability-Adjusted Life Years)	Global	Female	35-39 years	Pulmonary Arterial Hypertension	Number	1995	13992.8	18629.8	10720.6
DALYs (Disability-Adjusted Life Years)	Global	Female	35-39 years	Pulmonary Arterial Hypertension	Number	1996	14056.9	18720.8	10953.8
DALYs (Disability-Adjusted Life Years)	Global	Female	35-39 years	Pulmonary Arterial Hypertension	Number	1997	14140	18442.8	10994
DALYs (Disability-Adjusted Life Years)	Global	Female	35-39 years	Pulmonary Arterial Hypertension	Number	1998	14383.1	18777	11330.1
DALYs (Disability-Adjusted Life Years)	Global	Female	35-39 years	Pulmonary Arterial Hypertension	Number	1999	14973.7	19462.8	11901.9
DALYs (Disability-Adjusted Life Years)	Global	Female	35-39 years	Pulmonary Arterial Hypertension	Number	2000	15346.9	20536	12182.1
DALYs (Disability-Adjusted Life Years)	Global	Female	35-39 years	Pulmonary Arterial Hypertension	Number	2001	15762.6	21254.1	12312.2
DALYs (Disability-Adjusted Life Years)	Global	Female	35-39 years	Pulmonary Arterial Hypertension	Number	2002	15929.1	21250.6	12644.2
DALYs (Disability-Adjusted Life Years)	Global	Female	35-39 years	Pulmonary Arterial Hypertension	Number	2003	16204.2	21830.1	12951.7
DALYs (Disability-Adjusted Life Years)	Global	Female	35-39 years	Pulmonary Arterial Hypertension	Number	2004	16086.6	21724.3	12892.6
DALYs (Disability-Adjusted Life Years)	Global	Female	35-39 years	Pulmonary Arterial Hypertension	Number	2005	16082.4	21495.1	13000.5
DALYs (Disability-Adjusted Life Years)	Global	Female	35-39 years	Pulmonary Arterial Hypertension	Number	2006	16251.7	21130.8	13117.7
DALYs (Disability-Adjusted Life Years)	Global	Female	35-39 years	Pulmonary Arterial Hypertension	Number	2007	16263.2	20872.7	13193.3
DALYs (Disability-Adjusted Life Years)	Global	Female	35-39 years	Pulmonary Arterial Hypertension	Number	2008	16349.2	20569.3	13260.8
DALYs (Disability-Adjusted Life Years)	Global	Female	35-39 years	Pulmonary Arterial Hypertension	Number	2009	16509.6	20625.6	13193.6
DALYs (Disability-Adjusted Life Years)	Global	Female	35-39 years	Pulmonary Arterial Hypertension	Number	2010	16340.6	20500.5	12925.1
DALYs (Disability-Adjusted Life Years)	Global	Female	35-39 years	Pulmonary Arterial Hypertension	Number	2011	15914.4	19805.8	12443.4
DALYs (Disability-Adjusted Life Years)	Global	Female	35-39 years	Pulmonary Arterial Hypertension	Number	2012	15904.8	19828.6	12274.1
DALYs (Disability-Adjusted Life Years)	Global	Female	35-39 years	Pulmonary Arterial Hypertension	Number	2013	15629.9	19353.6	12323.3
DALYs (Disability-Adjusted Life Years)	Global	Female	35-39 years	Pulmonary Arterial Hypertension	Number	2014	15574	19269.5	12364.4
DALYs (Disability-Adjusted Life Years)	Global	Female	35-39 years	Pulmonary Arterial Hypertension	Number	2015	15381.4	19082.3	12279.8
DALYs (Disability-Adjusted Life Years)	Global	Female	35-39 years	Pulmonary Arterial Hypertension	Number	2016	15438.1	19299.7	12549.3
DALYs (Disability-Adjusted Life Years)	Global	Female	35-39 years	Pulmonary Arterial Hypertension	Number	2017	15468.3	19250.4	12479
DALYs (Disability-Adjusted Life Years)	Global	Female	35-39 years	Pulmonary Arterial Hypertension	Number	2018	15224.3	18835.5	12435.2
DALYs (Disability-Adjusted Life Years)	Global	Female	35-39 years	Pulmonary Arterial Hypertension	Number	2019	15297.9	18828.9	12298.7
DALYs (Disability-Adjusted Life Years)	Global	Female	35-39 years	Pulmonary Arterial Hypertension	Number	2020	15435	19298.2	12414.1
DALYs (Disability-Adjusted Life Years)	Global	Female	35-39 years	Pulmonary Arterial Hypertension	Number	2021	15720.4	19736.9	12457.7
DALYs (Disability-Adjusted Life Years)	Global	Female	40-44 years	Pulmonary Arterial Hypertension	Number	1990	13147.1	18110.1	9645.27
DALYs (Disability-Adjusted Life Years)	Global	Female	40-44 years	Pulmonary Arterial Hypertension	Number	1991	13833.5	19250.7	10363.8
DALYs (Disability-Adjusted Life Years)	Global	Female	40-44 years	Pulmonary Arterial Hypertension	Number	1992	14299.7	20258.8	10888.3
DALYs (Disability-Adjusted Life Years)	Global	Female	40-44 years	Pulmonary Arterial Hypertension	Number	1993	14875	20954	11346.4
DALYs (Disability-Adjusted Life Years)	Global	Female	40-44 years	Pulmonary Arterial Hypertension	Number	1994	15160.4	21350.2	11424.2
DALYs (Disability-Adjusted Life Years)	Global	Female	40-44 years	Pulmonary Arterial Hypertension	Number	1995	15477.1	21747.4	11877
DALYs (Disability-Adjusted Life Years)	Global	Female	40-44 years	Pulmonary Arterial Hypertension	Number	1996	15645.2	21938.2	12175.7
DALYs (Disability-Adjusted Life Years)	Global	Female	40-44 years	Pulmonary Arterial Hypertension	Number	1997	15667.6	22262.6	12313.7
DALYs (Disability-Adjusted Life Years)	Global	Female	40-44 years	Pulmonary Arterial Hypertension	Number	1998	15706.3	21671.6	12569.9
DALYs (Disability-Adjusted Life Years)	Global	Female	40-44 years	Pulmonary Arterial Hypertension	Number	1999	15724.8	21518	12640.1
DALYs (Disability-Adjusted Life Years)	Global	Female	40-44 years	Pulmonary Arterial Hypertension	Number	2000	15829.4	22003.1	12892.8
DALYs (Disability-Adjusted Life Years)	Global	Female	40-44 years	Pulmonary Arterial Hypertension	Number	2001	15758.1	21534.9	12956.3
DALYs (Disability-Adjusted Life Years)	Global	Female	40-44 years	Pulmonary Arterial Hypertension	Number	2002	16049.9	21904.7	13224.1
DALYs (Disability-Adjusted Life Years)	Global	Female	40-44 years	Pulmonary Arterial Hypertension	Number	2003	16373	22225.1	13419.9
DALYs (Disability-Adjusted Life Years)	Global	Female	40-44 years	Pulmonary Arterial Hypertension	Number	2004	16650.7	22762.2	13783.1
DALYs (Disability-Adjusted Life Years)	Global	Female	40-44 years	Pulmonary Arterial Hypertension	Number	2005	17296.6	23435.3	14342.2
DALYs (Disability-Adjusted Life Years)	Global	Female	40-44 years	Pulmonary Arterial Hypertension	Number	2006	18079.7	24194.4	14996.9
DALYs (Disability-Adjusted Life Years)	Global	Female	40-44 years	Pulmonary Arterial Hypertension	Number	2007	18684.4	24961.9	15306
DALYs (Disability-Adjusted Life Years)	Global	Female	40-44 years	Pulmonary Arterial Hypertension	Number	2008	18801.9	24380.5	15447.1
DALYs (Disability-Adjusted Life Years)	Global	Female	40-44 years	Pulmonary Arterial Hypertension	Number	2009	18728.7	24102.7	15269.6
DALYs (Disability-Adjusted Life Years)	Global	Female	40-44 years	Pulmonary Arterial Hypertension	Number	2010	18609.7	23914.9	14919.8
DALYs (Disability-Adjusted Life Years)	Global	Female	40-44 years	Pulmonary Arterial Hypertension	Number	2011	18623.6	23644.5	14801.4
DALYs (Disability-Adjusted Life Years)	Global	Female	40-44 years	Pulmonary Arterial Hypertension	Number	2012	18535.5	23808.8	14728.3
DALYs (Disability-Adjusted Life Years)	Global	Female	40-44 years	Pulmonary Arterial Hypertension	Number	2013	18322	22852.6	14675.1
DALYs (Disability-Adjusted Life Years)	Global	Female	40-44 years	Pulmonary Arterial Hypertension	Number	2014	18139.1	22909.9	14636.8
DALYs (Disability-Adjusted Life Years)	Global	Female	40-44 years	Pulmonary Arterial Hypertension	Number	2015	17968.8	22853.1	14681.4
DALYs (Disability-Adjusted Life Years)	Global	Female	40-44 years	Pulmonary Arterial Hypertension	Number	2016	17698	22448.4	14700.1
DALYs (Disability-Adjusted Life Years)	Global	Female	40-44 years	Pulmonary Arterial Hypertension	Number	2017	17496.2	22381.9	14523.8
DALYs (Disability-Adjusted Life Years)	Global	Female	40-44 years	Pulmonary Arterial Hypertension	Number	2018	17215.6	22053.3	14451.5
DALYs (Disability-Adjusted Life Years)	Global	Female	40-44 years	Pulmonary Arterial Hypertension	Number	2019	17003.9	21700.8	14385.7
DALYs (Disability-Adjusted Life Years)	Global	Female	40-44 years	Pulmonary Arterial Hypertension	Number	2020	16904.3	21486.6	14155.3
DALYs (Disability-Adjusted Life Years)	Global	Female	40-44 years	Pulmonary Arterial Hypertension	Number	2021	17170.4	22014.7	14193.6
DALYs (Disability-Adjusted Life Years)	Global	Female	45-49 years	Pulmonary Arterial Hypertension	Number	1990	9220.17	12627.6	6515.61
DALYs (Disability-Adjusted Life Years)	Global	Female	45-49 years	Pulmonary Arterial Hypertension	Number	1991	9379.55	13006	6702.84
DALYs (Disability-Adjusted Life Years)	Global	Female	45-49 years	Pulmonary Arterial Hypertension	Number	1992	9655.81	13093.8	6974.79
DALYs (Disability-Adjusted Life Years)	Global	Female	45-49 years	Pulmonary Arterial Hypertension	Number	1993	9996.58	13648.3	7395.16
DALYs (Disability-Adjusted Life Years)	Global	Female	45-49 years	Pulmonary Arterial Hypertension	Number	1994	10415.2	14468.6	7831.6
DALYs (Disability-Adjusted Life Years)	Global	Female	45-49 years	Pulmonary Arterial Hypertension	Number	1995	10863	14475.1	8313.57
DALYs (Disability-Adjusted Life Years)	Global	Female	45-49 years	Pulmonary Arterial Hypertension	Number	1996	11279.4	15198.9	8841.08
DALYs (Disability-Adjusted Life Years)	Global	Female	45-49 years	Pulmonary Arterial Hypertension	Number	1997	11452.1	15318.9	8969.79
DALYs (Disability-Adjusted Life Years)	Global	Female	45-49 years	Pulmonary Arterial Hypertension	Number	1998	11779.3	15885.5	9298.83
DALYs (Disability-Adjusted Life Years)	Global	Female	45-49 years	Pulmonary Arterial Hypertension	Number	1999	12075.3	16369.6	9558.45
DALYs (Disability-Adjusted Life Years)	Global	Female	45-49 years	Pulmonary Arterial Hypertension	Number	2000	12402.6	16394.6	9867.18
DALYs (Disability-Adjusted Life Years)	Global	Female	45-49 years	Pulmonary Arterial Hypertension	Number	2001	12622.2	17196.7	10089.1
DALYs (Disability-Adjusted Life Years)	Global	Female	45-49 years	Pulmonary Arterial Hypertension	Number	2002	12578.7	16698.6	10240.6
DALYs (Disability-Adjusted Life Years)	Global	Female	45-49 years	Pulmonary Arterial Hypertension	Number	2003	12774.7	16923.2	10440.8
DALYs (Disability-Adjusted Life Years)	Global	Female	45-49 years	Pulmonary Arterial Hypertension	Number	2004	12669.5	16926.4	10329.1
DALYs (Disability-Adjusted Life Years)	Global	Female	45-49 years	Pulmonary Arterial Hypertension	Number	2005	12768.4	16727.5	10516
DALYs (Disability-Adjusted Life Years)	Global	Female	45-49 years	Pulmonary Arterial Hypertension	Number	2006	12796.8	16351.5	10534
DALYs (Disability-Adjusted Life Years)	Global	Female	45-49 years	Pulmonary Arterial Hypertension	Number	2007	12955.2	16682.8	10739.7
DALYs (Disability-Adjusted Life Years)	Global	Female	45-49 years	Pulmonary Arterial Hypertension	Number	2008	13448.9	17432.6	10985.6
DALYs (Disability-Adjusted Life Years)	Global	Female	45-49 years	Pulmonary Arterial Hypertension	Number	2009	14190.1	18062.8	11298.7
DALYs (Disability-Adjusted Life Years)	Global	Female	45-49 years	Pulmonary Arterial Hypertension	Number	2010	14750.4	18280.7	11550.2
DALYs (Disability-Adjusted Life Years)	Global	Female	45-49 years	Pulmonary Arterial Hypertension	Number	2011	15027.5	18978.5	11534
DALYs (Disability-Adjusted Life Years)	Global	Female	45-49 years	Pulmonary Arterial Hypertension	Number	2012	15109.7	19146	11532.3
DALYs (Disability-Adjusted Life Years)	Global	Female	45-49 years	Pulmonary Arterial Hypertension	Number	2013	15043	19129.3	11492.2
DALYs (Disability-Adjusted Life Years)	Global	Female	45-49 years	Pulmonary Arterial Hypertension	Number	2014	14736.5	18861.6	11556.1
DALYs (Disability-Adjusted Life Years)	Global	Female	45-49 years	Pulmonary Arterial Hypertension	Number	2015	14401.6	18647.5	11310.5
DALYs (Disability-Adjusted Life Years)	Global	Female	45-49 years	Pulmonary Arterial Hypertension	Number	2016	14305.9	18629.2	11231.6
DALYs (Disability-Adjusted Life Years)	Global	Female	45-49 years	Pulmonary Arterial Hypertension	Number	2017	14281.8	18430	11375.5
DALYs (Disability-Adjusted Life Years)	Global	Female	45-49 years	Pulmonary Arterial Hypertension	Number	2018	14201.3	18523.1	11256.3
DALYs (Disability-Adjusted Life Years)	Global	Female	45-49 years	Pulmonary Arterial Hypertension	Number	2019	14191.4	18290.3	11285.9
DALYs (Disability-Adjusted Life Years)	Global	Female	45-49 years	Pulmonary Arterial Hypertension	Number	2020	14006.2	18143.1	11064.7
DALYs (Disability-Adjusted Life Years)	Global	Female	45-49 years	Pulmonary Arterial Hypertension	Number	2021	13868.1	17891.7	11379.6
Prevalence	Global	Female	15-19 years	Pulmonary Arterial Hypertension	Number	1990	2879.69	4312.5	1718.35
Prevalence	Global	Female	15-19 years	Pulmonary Arterial Hypertension	Number	1991	2885.47	4321.92	1723.27
Prevalence	Global	Female	15-19 years	Pulmonary Arterial Hypertension	Number	1992	2889.24	4328.33	1726.3
Prevalence	Global	Female	15-19 years	Pulmonary Arterial Hypertension	Number	1993	2896.62	4339.9	1730.98
Prevalence	Global	Female	15-19 years	Pulmonary Arterial Hypertension	Number	1994	2912.64	4363.95	1740.46
Prevalence	Global	Female	15-19 years	Pulmonary Arterial Hypertension	Number	1995	2939.82	4404.12	1756.39
Prevalence	Global	Female	15-19 years	Pulmonary Arterial Hypertension	Number	1996	2975.58	4458.22	1776.66
Prevalence	Global	Female	15-19 years	Pulmonary Arterial Hypertension	Number	1997	3017.95	4524.06	1800.27
Prevalence	Global	Female	15-19 years	Pulmonary Arterial Hypertension	Number	1998	3066.97	4600.89	1827.12
Prevalence	Global	Female	15-19 years	Pulmonary Arterial Hypertension	Number	1999	3121.95	4686.25	1857.05
Prevalence	Global	Female	15-19 years	Pulmonary Arterial Hypertension	Number	2000	3183.69	4780.36	1891.24
Prevalence	Global	Female	15-19 years	Pulmonary Arterial Hypertension	Number	2001	3257.65	4887.68	1934.15
Prevalence	Global	Female	15-19 years	Pulmonary Arterial Hypertension	Number	2002	3337.75	5002.11	1981.86
Prevalence	Global	Female	15-19 years	Pulmonary Arterial Hypertension	Number	2003	3412.05	5106.24	2026.19
Prevalence	Global	Female	15-19 years	Pulmonary Arterial Hypertension	Number	2004	3470.65	5186.66	2060.43
Prevalence	Global	Female	15-19 years	Pulmonary Arterial Hypertension	Number	2005	3505.25	5232.59	2079.16
Prevalence	Global	Female	15-19 years	Pulmonary Arterial Hypertension	Number	2006	3509.88	5241.55	2082.84
Prevalence	Global	Female	15-19 years	Pulmonary Arterial Hypertension	Number	2007	3492.46	5220.03	2073.28
Prevalence	Global	Female	15-19 years	Pulmonary Arterial Hypertension	Number	2008	3461.06	5179.43	2054.96
Prevalence	Global	Female	15-19 years	Pulmonary Arterial Hypertension	Number	2009	3423.31	5129.92	2032.41
Prevalence	Global	Female	15-19 years	Pulmonary Arterial Hypertension	Number	2010	3385.68	5079.91	2009.79
Prevalence	Global	Female	15-19 years	Pulmonary Arterial Hypertension	Number	2011	3356.09	5040.14	1992.53
Prevalence	Global	Female	15-19 years	Pulmonary Arterial Hypertension	Number	2012	3334.23	5009.93	1979.68
Prevalence	Global	Female	15-19 years	Pulmonary Arterial Hypertension	Number	2013	3317.86	4986.61	1969.63
Prevalence	Global	Female	15-19 years	Pulmonary Arterial Hypertension	Number	2014	3306.31	4969.97	1962.09
Prevalence	Global	Female	15-19 years	Pulmonary Arterial Hypertension	Number	2015	3301.48	4963.62	1958.59
Prevalence	Global	Female	15-19 years	Pulmonary Arterial Hypertension	Number	2016	3302.22	4969.72	1959.2
Prevalence	Global	Female	15-19 years	Pulmonary Arterial Hypertension	Number	2017	3308.16	4983.64	1962.16
Prevalence	Global	Female	15-19 years	Pulmonary Arterial Hypertension	Number	2018	3319.66	5005.05	1967.14
Prevalence	Global	Female	15-19 years	Pulmonary Arterial Hypertension	Number	2019	3336.02	5033.35	1974.43
Prevalence	Global	Female	15-19 years	Pulmonary Arterial Hypertension	Number	2020	3351.21	5053.58	1994.24
Prevalence	Global	Female	15-19 years	Pulmonary Arterial Hypertension	Number	2021	3368.31	5081.11	1997.23
Prevalence	Global	Female	20-24 years	Pulmonary Arterial Hypertension	Number	1990	3708.98	5329.17	2506.85
Prevalence	Global	Female	20-24 years	Pulmonary Arterial Hypertension	Number	1991	3748.63	5387.25	2535.57
Prevalence	Global	Female	20-24 years	Pulmonary Arterial Hypertension	Number	1992	3781.95	5437.39	2560.77
Prevalence	Global	Female	20-24 years	Pulmonary Arterial Hypertension	Number	1993	3810.47	5481.58	2581.9
Prevalence	Global	Female	20-24 years	Pulmonary Arterial Hypertension	Number	1994	3831.69	5515.56	2594.81
Prevalence	Global	Female	20-24 years	Pulmonary Arterial Hypertension	Number	1995	3846.35	5541.2	2603.33
Prevalence	Global	Female	20-24 years	Pulmonary Arterial Hypertension	Number	1996	3854.23	5551.43	2607.17
Prevalence	Global	Female	20-24 years	Pulmonary Arterial Hypertension	Number	1997	3858.57	5555.14	2609.35
Prevalence	Global	Female	20-24 years	Pulmonary Arterial Hypertension	Number	1998	3867.61	5564.36	2616.89
Prevalence	Global	Female	20-24 years	Pulmonary Arterial Hypertension	Number	1999	3889.3	5592.75	2633.17
Prevalence	Global	Female	20-24 years	Pulmonary Arterial Hypertension	Number	2000	3926.25	5643.4	2659.5
Prevalence	Global	Female	20-24 years	Pulmonary Arterial Hypertension	Number	2001	3977.26	5716.43	2690.01
Prevalence	Global	Female	20-24 years	Pulmonary Arterial Hypertension	Number	2002	4043.14	5809.55	2730.85
Prevalence	Global	Female	20-24 years	Pulmonary Arterial Hypertension	Number	2003	4121.71	5917.27	2780.17
Prevalence	Global	Female	20-24 years	Pulmonary Arterial Hypertension	Number	2004	4209.35	6037.87	2835.2
Prevalence	Global	Female	20-24 years	Pulmonary Arterial Hypertension	Number	2005	4303.01	6168.52	2894.18
Prevalence	Global	Female	20-24 years	Pulmonary Arterial Hypertension	Number	2006	4403.37	6321.15	2962.72
Prevalence	Global	Female	20-24 years	Pulmonary Arterial Hypertension	Number	2007	4502	6473.36	3030.94
Prevalence	Global	Female	20-24 years	Pulmonary Arterial Hypertension	Number	2008	4589.07	6616.62	3091.58
Prevalence	Global	Female	20-24 years	Pulmonary Arterial Hypertension	Number	2009	4655.57	6726.55	3138.41
Prevalence	Global	Female	20-24 years	Pulmonary Arterial Hypertension	Number	2010	4691.78	6792.17	3164.74
Prevalence	Global	Female	20-24 years	Pulmonary Arterial Hypertension	Number	2011	4690.66	6782.64	3166.29
Prevalence	Global	Female	20-24 years	Pulmonary Arterial Hypertension	Number	2012	4662.28	6733.64	3148.92
Prevalence	Global	Female	20-24 years	Pulmonary Arterial Hypertension	Number	2013	4616.57	6660.28	3119.42
Prevalence	Global	Female	20-24 years	Pulmonary Arterial Hypertension	Number	2014	4563.4	6575.91	3084.64
Prevalence	Global	Female	20-24 years	Pulmonary Arterial Hypertension	Number	2015	4512.65	6498.05	3051.4
Prevalence	Global	Female	20-24 years	Pulmonary Arterial Hypertension	Number	2016	4477.23	6448.16	3029.54
Prevalence	Global	Female	20-24 years	Pulmonary Arterial Hypertension	Number	2017	4455.81	6415.04	3015.69
Prevalence	Global	Female	20-24 years	Pulmonary Arterial Hypertension	Number	2018	4441.02	6393.65	3006.46
Prevalence	Global	Female	20-24 years	Pulmonary Arterial Hypertension	Number	2019	4428.55	6376.92	2996.56
Prevalence	Global	Female	20-24 years	Pulmonary Arterial Hypertension	Number	2020	4411.7	6351.42	2981
Prevalence	Global	Female	20-24 years	Pulmonary Arterial Hypertension	Number	2021	4397.24	6338.52	2959.67
Prevalence	Global	Female	25-29 years	Pulmonary Arterial Hypertension	Number	1990	4338.3	6257.66	2947.46
Prevalence	Global	Female	25-29 years	Pulmonary Arterial Hypertension	Number	1991	4466.62	6443.77	3031.6
Prevalence	Global	Female	25-29 years	Pulmonary Arterial Hypertension	Number	1992	4575.84	6601.73	3102.76
Prevalence	Global	Female	25-29 years	Pulmonary Arterial Hypertension	Number	1993	4651.46	6709.88	3152.36
Prevalence	Global	Female	25-29 years	Pulmonary Arterial Hypertension	Number	1994	4703.94	6782.88	3191.51
Prevalence	Global	Female	25-29 years	Pulmonary Arterial Hypertension	Number	1995	4744.88	6844.29	3224.27
Prevalence	Global	Female	25-29 years	Pulmonary Arterial Hypertension	Number	1996	4788.47	6909.18	3250.12
Prevalence	Global	Female	25-29 years	Pulmonary Arterial Hypertension	Number	1997	4826.84	6965.56	3271.98
Prevalence	Global	Female	25-29 years	Pulmonary Arterial Hypertension	Number	1998	4862.24	7022.71	3293.95
Prevalence	Global	Female	25-29 years	Pulmonary Arterial Hypertension	Number	1999	4891.6	7072.06	3314.2
Prevalence	Global	Female	25-29 years	Pulmonary Arterial Hypertension	Number	2000	4911.79	7107.1	3326.64
Prevalence	Global	Female	25-29 years	Pulmonary Arterial Hypertension	Number	2001	4924.34	7121.68	3334.11
Prevalence	Global	Female	25-29 years	Pulmonary Arterial Hypertension	Number	2002	4937.59	7139.61	3341.2
Prevalence	Global	Female	25-29 years	Pulmonary Arterial Hypertension	Number	2003	4959.35	7169.26	3357.74
Prevalence	Global	Female	25-29 years	Pulmonary Arterial Hypertension	Number	2004	4997.57	7223.72	3386.57
Prevalence	Global	Female	25-29 years	Pulmonary Arterial Hypertension	Number	2005	5052.23	7304.95	3425.6
Prevalence	Global	Female	25-29 years	Pulmonary Arterial Hypertension	Number	2006	5116.06	7394.67	3465.62
Prevalence	Global	Female	25-29 years	Pulmonary Arterial Hypertension	Number	2007	5191.3	7501.57	3514.49
Prevalence	Global	Female	25-29 years	Pulmonary Arterial Hypertension	Number	2008	5280.76	7627.73	3574.66
Prevalence	Global	Female	25-29 years	Pulmonary Arterial Hypertension	Number	2009	5382.5	7764.06	3642.43
Prevalence	Global	Female	25-29 years	Pulmonary Arterial Hypertension	Number	2010	5493.47	7918.77	3715.92
Prevalence	Global	Female	25-29 years	Pulmonary Arterial Hypertension	Number	2011	5615.27	8111.33	3797.1
Prevalence	Global	Female	25-29 years	Pulmonary Arterial Hypertension	Number	2012	5734.1	8289.5	3876.03
Prevalence	Global	Female	25-29 years	Pulmonary Arterial Hypertension	Number	2013	5834.18	8437.52	3942.4
Prevalence	Global	Female	25-29 years	Pulmonary Arterial Hypertension	Number	2014	5904.3	8542.79	3988.96
Prevalence	Global	Female	25-29 years	Pulmonary Arterial Hypertension	Number	2015	5937.91	8590.02	4011.63
Prevalence	Global	Female	25-29 years	Pulmonary Arterial Hypertension	Number	2016	5930.93	8576.73	4000.56
Prevalence	Global	Female	25-29 years	Pulmonary Arterial Hypertension	Number	2017	5895.13	8517.15	3969.57
Prevalence	Global	Female	25-29 years	Pulmonary Arterial Hypertension	Number	2018	5838.43	8433.02	3927.73
Prevalence	Global	Female	25-29 years	Pulmonary Arterial Hypertension	Number	2019	5768.14	8332.02	3878.08
Prevalence	Global	Female	25-29 years	Pulmonary Arterial Hypertension	Number	2020	5679.97	8205.71	3841.87
Prevalence	Global	Female	25-29 years	Pulmonary Arterial Hypertension	Number	2021	5624.84	8163.75	3793.86
Prevalence	Global	Female	30-34 years	Pulmonary Arterial Hypertension	Number	1990	4701.49	6866.82	3068.86
Prevalence	Global	Female	30-34 years	Pulmonary Arterial Hypertension	Number	1991	4779.33	6978.22	3117.57
Prevalence	Global	Female	30-34 years	Pulmonary Arterial Hypertension	Number	1992	4894.32	7146.19	3189.76
Prevalence	Global	Female	30-34 years	Pulmonary Arterial Hypertension	Number	1993	5055.92	7384.31	3293.34
Prevalence	Global	Female	30-34 years	Pulmonary Arterial Hypertension	Number	1994	5235.94	7649.92	3408.3
Prevalence	Global	Female	30-34 years	Pulmonary Arterial Hypertension	Number	1995	5410.56	7906.77	3519.79
Prevalence	Global	Female	30-34 years	Pulmonary Arterial Hypertension	Number	1996	5560.28	8134.17	3612.8
Prevalence	Global	Female	30-34 years	Pulmonary Arterial Hypertension	Number	1997	5684.25	8324.02	3689.65
Prevalence	Global	Female	30-34 years	Pulmonary Arterial Hypertension	Number	1998	5767.51	8457.4	3740.58
Prevalence	Global	Female	30-34 years	Pulmonary Arterial Hypertension	Number	1999	5826.13	8559.85	3776.01
Prevalence	Global	Female	30-34 years	Pulmonary Arterial Hypertension	Number	2000	5874.17	8644.84	3805.16
Prevalence	Global	Female	30-34 years	Pulmonary Arterial Hypertension	Number	2001	5933.82	8732.15	3842.56
Prevalence	Global	Female	30-34 years	Pulmonary Arterial Hypertension	Number	2002	5996.26	8821.64	3882.92
Prevalence	Global	Female	30-34 years	Pulmonary Arterial Hypertension	Number	2003	6059.58	8911.2	3924.74
Prevalence	Global	Female	30-34 years	Pulmonary Arterial Hypertension	Number	2004	6114.78	8988.41	3961.38
Prevalence	Global	Female	30-34 years	Pulmonary Arterial Hypertension	Number	2005	6151.64	9043.07	3984.81
Prevalence	Global	Female	30-34 years	Pulmonary Arterial Hypertension	Number	2006	6169.42	9070.05	3992.03
Prevalence	Global	Female	30-34 years	Pulmonary Arterial Hypertension	Number	2007	6179.61	9086.66	3997.27
Prevalence	Global	Female	30-34 years	Pulmonary Arterial Hypertension	Number	2008	6196.09	9113.59	4010.76
Prevalence	Global	Female	30-34 years	Pulmonary Arterial Hypertension	Number	2009	6231.94	9169.85	4036.75
Prevalence	Global	Female	30-34 years	Pulmonary Arterial Hypertension	Number	2010	6288.36	9255.98	4076.2
Prevalence	Global	Female	30-34 years	Pulmonary Arterial Hypertension	Number	2011	6354.21	9342.33	4115.69
Prevalence	Global	Female	30-34 years	Pulmonary Arterial Hypertension	Number	2012	6432.36	9448.84	4162.1
Prevalence	Global	Female	30-34 years	Pulmonary Arterial Hypertension	Number	2013	6526.65	9586.32	4218.21
Prevalence	Global	Female	30-34 years	Pulmonary Arterial Hypertension	Number	2014	6636.79	9748.07	4284.13
Prevalence	Global	Female	30-34 years	Pulmonary Arterial Hypertension	Number	2015	6765.59	9937.92	4362.32
Prevalence	Global	Female	30-34 years	Pulmonary Arterial Hypertension	Number	2016	6920.13	10166.4	4470.57
Prevalence	Global	Female	30-34 years	Pulmonary Arterial Hypertension	Number	2017	7078.81	10399.1	4581.67
Prevalence	Global	Female	30-34 years	Pulmonary Arterial Hypertension	Number	2018	7213.19	10596.4	4675.94
Prevalence	Global	Female	30-34 years	Pulmonary Arterial Hypertension	Number	2019	7300.17	10727.1	4738.38
Prevalence	Global	Female	30-34 years	Pulmonary Arterial Hypertension	Number	2020	7303.97	10747.9	4717.88
Prevalence	Global	Female	30-34 years	Pulmonary Arterial Hypertension	Number	2021	7277.58	10736.1	4704.83
Prevalence	Global	Female	35-39 years	Pulmonary Arterial Hypertension	Number	1990	5167.4	7229.52	3620.96
Prevalence	Global	Female	35-39 years	Pulmonary Arterial Hypertension	Number	1991	5302.87	7415.81	3714.04
Prevalence	Global	Female	35-39 years	Pulmonary Arterial Hypertension	Number	1992	5414.98	7567.91	3791.5
Prevalence	Global	Female	35-39 years	Pulmonary Arterial Hypertension	Number	1993	5493.96	7672.57	3847.04
Prevalence	Global	Female	35-39 years	Pulmonary Arterial Hypertension	Number	1994	5549.67	7745.22	3887
Prevalence	Global	Female	35-39 years	Pulmonary Arterial Hypertension	Number	1995	5601.41	7812.71	3924.1
Prevalence	Global	Female	35-39 years	Pulmonary Arterial Hypertension	Number	1996	5680.59	7931.19	3977.28
Prevalence	Global	Female	35-39 years	Pulmonary Arterial Hypertension	Number	1997	5805.28	8114.56	4061.34
Prevalence	Global	Female	35-39 years	Pulmonary Arterial Hypertension	Number	1998	5989.28	8380.86	4185.86
Prevalence	Global	Female	35-39 years	Pulmonary Arterial Hypertension	Number	1999	6202.39	8687.13	4330.45
Prevalence	Global	Female	35-39 years	Pulmonary Arterial Hypertension	Number	2000	6417.47	8994.72	4476.93
Prevalence	Global	Female	35-39 years	Pulmonary Arterial Hypertension	Number	2001	6612.93	9271.97	4612.2
Prevalence	Global	Female	35-39 years	Pulmonary Arterial Hypertension	Number	2002	6788.5	9520.01	4735.77
Prevalence	Global	Female	35-39 years	Pulmonary Arterial Hypertension	Number	2003	6919.82	9704.06	4829.67
Prevalence	Global	Female	35-39 years	Pulmonary Arterial Hypertension	Number	2004	7019.45	9842	4901.68
Prevalence	Global	Female	35-39 years	Pulmonary Arterial Hypertension	Number	2005	7095.99	9947.83	4956.65
Prevalence	Global	Female	35-39 years	Pulmonary Arterial Hypertension	Number	2006	7171.28	10057.6	5010.73
Prevalence	Global	Female	35-39 years	Pulmonary Arterial Hypertension	Number	2007	7238.51	10156.9	5060.2
Prevalence	Global	Female	35-39 years	Pulmonary Arterial Hypertension	Number	2008	7300.65	10247.5	5107
Prevalence	Global	Female	35-39 years	Pulmonary Arterial Hypertension	Number	2009	7351.1	10319.7	5145.72
Prevalence	Global	Female	35-39 years	Pulmonary Arterial Hypertension	Number	2010	7380.5	10361.2	5168.14
Prevalence	Global	Female	35-39 years	Pulmonary Arterial Hypertension	Number	2011	7386.32	10357.6	5170.47
Prevalence	Global	Female	35-39 years	Pulmonary Arterial Hypertension	Number	2012	7381.14	10338.9	5164.92
Prevalence	Global	Female	35-39 years	Pulmonary Arterial Hypertension	Number	2013	7383.05	10329.2	5164.47
Prevalence	Global	Female	35-39 years	Pulmonary Arterial Hypertension	Number	2014	7410.06	10353.6	5182.39
Prevalence	Global	Female	35-39 years	Pulmonary Arterial Hypertension	Number	2015	7468.61	10421.4	5223.58
Prevalence	Global	Female	35-39 years	Pulmonary Arterial Hypertension	Number	2016	7549.89	10537.8	5280.92
Prevalence	Global	Female	35-39 years	Pulmonary Arterial Hypertension	Number	2017	7653.73	10685.2	5353.66
Prevalence	Global	Female	35-39 years	Pulmonary Arterial Hypertension	Number	2018	7776.21	10860	5439.47
Prevalence	Global	Female	35-39 years	Pulmonary Arterial Hypertension	Number	2019	7908.01	11051.2	5531.57
Prevalence	Global	Female	35-39 years	Pulmonary Arterial Hypertension	Number	2020	8026.49	11247	5608.09
Prevalence	Global	Female	35-39 years	Pulmonary Arterial Hypertension	Number	2021	8179.25	11420.6	5695.95
Prevalence	Global	Female	40-44 years	Pulmonary Arterial Hypertension	Number	1990	4870.02	6684.17	3395.8
Prevalence	Global	Female	40-44 years	Pulmonary Arterial Hypertension	Number	1991	5123.65	7033.99	3568.38
Prevalence	Global	Female	40-44 years	Pulmonary Arterial Hypertension	Number	1992	5300.98	7281.69	3683.15
Prevalence	Global	Female	40-44 years	Pulmonary Arterial Hypertension	Number	1993	5492.62	7548.5	3808.16
Prevalence	Global	Female	40-44 years	Pulmonary Arterial Hypertension	Number	1994	5644.2	7760.03	3908.62
Prevalence	Global	Female	40-44 years	Pulmonary Arterial Hypertension	Number	1995	5851.73	8047.24	4047.52
Prevalence	Global	Female	40-44 years	Pulmonary Arterial Hypertension	Number	1996	5976.9	8224.82	4134.07
Prevalence	Global	Female	40-44 years	Pulmonary Arterial Hypertension	Number	1997	6076.08	8369.54	4202.98
Prevalence	Global	Female	40-44 years	Pulmonary Arterial Hypertension	Number	1998	6141.63	8469.65	4249.72
Prevalence	Global	Female	40-44 years	Pulmonary Arterial Hypertension	Number	1999	6189.06	8544.64	4284.71
Prevalence	Global	Female	40-44 years	Pulmonary Arterial Hypertension	Number	2000	6244.45	8628.51	4325.26
Prevalence	Global	Female	40-44 years	Pulmonary Arterial Hypertension	Number	2001	6351.51	8771.46	4402.65
Prevalence	Global	Female	40-44 years	Pulmonary Arterial Hypertension	Number	2002	6530.3	9010.79	4530.09
Prevalence	Global	Female	40-44 years	Pulmonary Arterial Hypertension	Number	2003	6786.65	9356.04	4710.33
Prevalence	Global	Female	40-44 years	Pulmonary Arterial Hypertension	Number	2004	7075.15	9749.15	4911.56
Prevalence	Global	Female	40-44 years	Pulmonary Arterial Hypertension	Number	2005	7352.37	10138	5103.51
Prevalence	Global	Female	40-44 years	Pulmonary Arterial Hypertension	Number	2006	7582.87	10457.1	5264.08
Prevalence	Global	Female	40-44 years	Pulmonary Arterial Hypertension	Number	2007	7771.75	10717.5	5397.12
Prevalence	Global	Female	40-44 years	Pulmonary Arterial Hypertension	Number	2008	7899.57	10895.3	5488.67
Prevalence	Global	Female	40-44 years	Pulmonary Arterial Hypertension	Number	2009	7990.31	11027.2	5554.77
Prevalence	Global	Female	40-44 years	Pulmonary Arterial Hypertension	Number	2010	8063.38	11135.1	5608.25
Prevalence	Global	Female	40-44 years	Pulmonary Arterial Hypertension	Number	2011	8147.12	11247.9	5660.99
Prevalence	Global	Female	40-44 years	Pulmonary Arterial Hypertension	Number	2012	8225.83	11352.2	5709.85
Prevalence	Global	Female	40-44 years	Pulmonary Arterial Hypertension	Number	2013	8299.42	11448.7	5754.78
Prevalence	Global	Female	40-44 years	Pulmonary Arterial Hypertension	Number	2014	8356.92	11524.1	5792.32
Prevalence	Global	Female	40-44 years	Pulmonary Arterial Hypertension	Number	2015	8387.52	11567.4	5814.82
Prevalence	Global	Female	40-44 years	Pulmonary Arterial Hypertension	Number	2016	8391.97	11576.6	5818.13
Prevalence	Global	Female	40-44 years	Pulmonary Arterial Hypertension	Number	2017	8386.75	11574.6	5814.46
Prevalence	Global	Female	40-44 years	Pulmonary Arterial Hypertension	Number	2018	8387.64	11581.8	5814.96
Prevalence	Global	Female	40-44 years	Pulmonary Arterial Hypertension	Number	2019	8411.26	11624.2	5834.71
Prevalence	Global	Female	40-44 years	Pulmonary Arterial Hypertension	Number	2020	8445.99	11641.2	5849.98
Prevalence	Global	Female	40-44 years	Pulmonary Arterial Hypertension	Number	2021	8491.93	11726.6	5878.81
Prevalence	Global	Female	45-49 years	Pulmonary Arterial Hypertension	Number	1990	4520.27	6523.85	2989.69
Prevalence	Global	Female	45-49 years	Pulmonary Arterial Hypertension	Number	1991	4574.74	6602.34	3024.25
Prevalence	Global	Female	45-49 years	Pulmonary Arterial Hypertension	Number	1992	4741.89	6838.98	3135.98
Prevalence	Global	Female	45-49 years	Pulmonary Arterial Hypertension	Number	1993	4932.85	7113.12	3264.92
Prevalence	Global	Female	45-49 years	Pulmonary Arterial Hypertension	Number	1994	5190.87	7485.73	3437.93
Prevalence	Global	Female	45-49 years	Pulmonary Arterial Hypertension	Number	1995	5411.32	7801.03	3584.47
Prevalence	Global	Female	45-49 years	Pulmonary Arterial Hypertension	Number	1996	5672.9	8189.55	3759.65
Prevalence	Global	Female	45-49 years	Pulmonary Arterial Hypertension	Number	1997	5846.41	8457.76	3869.4
Prevalence	Global	Female	45-49 years	Pulmonary Arterial Hypertension	Number	1998	6037.77	8755.66	3987.85
Prevalence	Global	Female	45-49 years	Pulmonary Arterial Hypertension	Number	1999	6191.69	8987.99	4081.5
Prevalence	Global	Female	45-49 years	Pulmonary Arterial Hypertension	Number	2000	6422.31	9319.49	4226.86
Prevalence	Global	Female	45-49 years	Pulmonary Arterial Hypertension	Number	2001	6583.61	9552.36	4337.33
Prevalence	Global	Female	45-49 years	Pulmonary Arterial Hypertension	Number	2002	6736.8	9770.33	4445.59
Prevalence	Global	Female	45-49 years	Pulmonary Arterial Hypertension	Number	2003	6862.56	9946.45	4538.01
Prevalence	Global	Female	45-49 years	Pulmonary Arterial Hypertension	Number	2004	6965.44	10085.9	4615.22
Prevalence	Global	Female	45-49 years	Pulmonary Arterial Hypertension	Number	2005	7058.99	10208.4	4683.44
Prevalence	Global	Female	45-49 years	Pulmonary Arterial Hypertension	Number	2006	7182.13	10388.9	4755.89
Prevalence	Global	Female	45-49 years	Pulmonary Arterial Hypertension	Number	2007	7365.13	10660.2	4866.39
Prevalence	Global	Female	45-49 years	Pulmonary Arterial Hypertension	Number	2008	7624.7	11045.7	5025.85
Prevalence	Global	Female	45-49 years	Pulmonary Arterial Hypertension	Number	2009	7919.91	11479.5	5207.39
Prevalence	Global	Female	45-49 years	Pulmonary Arterial Hypertension	Number	2010	8215.95	11907.9	5389.72
Prevalence	Global	Female	45-49 years	Pulmonary Arterial Hypertension	Number	2011	8480.04	12284.8	5568.54
Prevalence	Global	Female	45-49 years	Pulmonary Arterial Hypertension	Number	2012	8713.16	12619.8	5728.76
Prevalence	Global	Female	45-49 years	Pulmonary Arterial Hypertension	Number	2013	8882.89	12862.7	5847.16
Prevalence	Global	Female	45-49 years	Pulmonary Arterial Hypertension	Number	2014	9006.4	13040.4	5934.6
Prevalence	Global	Female	45-49 years	Pulmonary Arterial Hypertension	Number	2015	9097.88	13175.5	5999.9
Prevalence	Global	Female	45-49 years	Pulmonary Arterial Hypertension	Number	2016	9189.92	13310.2	6057.67
Prevalence	Global	Female	45-49 years	Pulmonary Arterial Hypertension	Number	2017	9267.7	13424.9	6103.69
Prevalence	Global	Female	45-49 years	Pulmonary Arterial Hypertension	Number	2018	9333.21	13517	6140.38
Prevalence	Global	Female	45-49 years	Pulmonary Arterial Hypertension	Number	2019	9375.7	13587.4	6154
Prevalence	Global	Female	45-49 years	Pulmonary Arterial Hypertension	Number	2020	9363.03	13597.1	6155.66
Prevalence	Global	Female	45-49 years	Pulmonary Arterial Hypertension	Number	2021	9291.22	13536.6	6087.29
Incidence	Global	Female	15-19 years	Pulmonary Arterial Hypertension	Number	1990	564.444	863.466	363.08
Incidence	Global	Female	15-19 years	Pulmonary Arterial Hypertension	Number	1991	568.654	869.57	365.874
Incidence	Global	Female	15-19 years	Pulmonary Arterial Hypertension	Number	1992	572.653	875.446	368.51
Incidence	Global	Female	15-19 years	Pulmonary Arterial Hypertension	Number	1993	577.289	882.247	371.517
Incidence	Global	Female	15-19 years	Pulmonary Arterial Hypertension	Number	1994	583.194	890.991	375.46
Incidence	Global	Female	15-19 years	Pulmonary Arterial Hypertension	Number	1995	590.731	900.924	380.634
Incidence	Global	Female	15-19 years	Pulmonary Arterial Hypertension	Number	1996	599.85	915.038	386.421
Incidence	Global	Female	15-19 years	Pulmonary Arterial Hypertension	Number	1997	610.319	931.287	392.987
Incidence	Global	Female	15-19 years	Pulmonary Arterial Hypertension	Number	1998	621.869	949.184	400.17
Incidence	Global	Female	15-19 years	Pulmonary Arterial Hypertension	Number	1999	634.263	968.643	408.064
Incidence	Global	Female	15-19 years	Pulmonary Arterial Hypertension	Number	2000	647.438	989.079	416.64
Incidence	Global	Female	15-19 years	Pulmonary Arterial Hypertension	Number	2001	661.061	1009.96	425.186
Incidence	Global	Female	15-19 years	Pulmonary Arterial Hypertension	Number	2002	673.824	1029.06	433.11
Incidence	Global	Female	15-19 years	Pulmonary Arterial Hypertension	Number	2003	684.847	1045.61	439.896
Incidence	Global	Female	15-19 years	Pulmonary Arterial Hypertension	Number	2004	693.618	1059.06	445.494
Incidence	Global	Female	15-19 years	Pulmonary Arterial Hypertension	Number	2005	699.936	1069.23	449.523
Incidence	Global	Female	15-19 years	Pulmonary Arterial Hypertension	Number	2006	702.818	1074.02	451.898
Incidence	Global	Female	15-19 years	Pulmonary Arterial Hypertension	Number	2007	702.646	1074.21	452.298
Incidence	Global	Female	15-19 years	Pulmonary Arterial Hypertension	Number	2008	700.79	1072.08	451.484
Incidence	Global	Female	15-19 years	Pulmonary Arterial Hypertension	Number	2009	698.378	1068.06	450.174
Incidence	Global	Female	15-19 years	Pulmonary Arterial Hypertension	Number	2010	696.366	1064.47	449.372
Incidence	Global	Female	15-19 years	Pulmonary Arterial Hypertension	Number	2011	695.379	1062.76	448.903
Incidence	Global	Female	15-19 years	Pulmonary Arterial Hypertension	Number	2012	695.025	1062.01	449.153
Incidence	Global	Female	15-19 years	Pulmonary Arterial Hypertension	Number	2013	695.155	1061.72	449.714
Incidence	Global	Female	15-19 years	Pulmonary Arterial Hypertension	Number	2014	695.982	1062.62	450.609
Incidence	Global	Female	15-19 years	Pulmonary Arterial Hypertension	Number	2015	698.127	1066.25	451.998
Incidence	Global	Female	15-19 years	Pulmonary Arterial Hypertension	Number	2016	700.521	1069.71	453.218
Incidence	Global	Female	15-19 years	Pulmonary Arterial Hypertension	Number	2017	702.581	1072.8	453.53
Incidence	Global	Female	15-19 years	Pulmonary Arterial Hypertension	Number	2018	705.406	1077.43	454.615
Incidence	Global	Female	15-19 years	Pulmonary Arterial Hypertension	Number	2019	709.882	1084.55	457.197
Incidence	Global	Female	15-19 years	Pulmonary Arterial Hypertension	Number	2020	716.194	1094.43	460.773
Incidence	Global	Female	15-19 years	Pulmonary Arterial Hypertension	Number	2021	725.42	1108.24	467.646
Incidence	Global	Female	20-24 years	Pulmonary Arterial Hypertension	Number	1990	664.887	982.844	431.048
Incidence	Global	Female	20-24 years	Pulmonary Arterial Hypertension	Number	1991	673.548	994.919	436.857
Incidence	Global	Female	20-24 years	Pulmonary Arterial Hypertension	Number	1992	681.658	1006.47	442.226
Incidence	Global	Female	20-24 years	Pulmonary Arterial Hypertension	Number	1993	689.302	1017.31	447.237
Incidence	Global	Female	20-24 years	Pulmonary Arterial Hypertension	Number	1994	695.877	1026.27	451.518
Incidence	Global	Female	20-24 years	Pulmonary Arterial Hypertension	Number	1995	701.545	1033.87	455.203
Incidence	Global	Female	20-24 years	Pulmonary Arterial Hypertension	Number	1996	706.365	1041.2	458.528
Incidence	Global	Female	20-24 years	Pulmonary Arterial Hypertension	Number	1997	710.668	1048.07	461.39
Incidence	Global	Female	20-24 years	Pulmonary Arterial Hypertension	Number	1998	715.707	1056.21	464.582
Incidence	Global	Female	20-24 years	Pulmonary Arterial Hypertension	Number	1999	722.67	1067.24	468.916
Incidence	Global	Female	20-24 years	Pulmonary Arterial Hypertension	Number	2000	731.804	1081.35	474.619
Incidence	Global	Female	20-24 years	Pulmonary Arterial Hypertension	Number	2001	741.724	1096.31	481.551
Incidence	Global	Female	20-24 years	Pulmonary Arterial Hypertension	Number	2002	752.137	1111.86	488.832
Incidence	Global	Female	20-24 years	Pulmonary Arterial Hypertension	Number	2003	763.675	1129.1	496.786
Incidence	Global	Female	20-24 years	Pulmonary Arterial Hypertension	Number	2004	776.851	1148.88	505.731
Incidence	Global	Female	20-24 years	Pulmonary Arterial Hypertension	Number	2005	792.382	1172.3	516.181
Incidence	Global	Female	20-24 years	Pulmonary Arterial Hypertension	Number	2006	810.032	1197.8	527.415
Incidence	Global	Female	20-24 years	Pulmonary Arterial Hypertension	Number	2007	827.402	1222.79	538.159
Incidence	Global	Female	20-24 years	Pulmonary Arterial Hypertension	Number	2008	843.049	1245.17	547.564
Incidence	Global	Female	20-24 years	Pulmonary Arterial Hypertension	Number	2009	855.754	1263.24	554.983
Incidence	Global	Female	20-24 years	Pulmonary Arterial Hypertension	Number	2010	864.065	1275.06	559.696
Incidence	Global	Female	20-24 years	Pulmonary Arterial Hypertension	Number	2011	866.639	1279.09	561.685
Incidence	Global	Female	20-24 years	Pulmonary Arterial Hypertension	Number	2012	865.007	1276.94	560.836
Incidence	Global	Female	20-24 years	Pulmonary Arterial Hypertension	Number	2013	861.25	1271.56	558.573
Incidence	Global	Female	20-24 years	Pulmonary Arterial Hypertension	Number	2014	857.016	1265.2	556.054
Incidence	Global	Female	20-24 years	Pulmonary Arterial Hypertension	Number	2015	854.02	1260.37	554.51
Incidence	Global	Female	20-24 years	Pulmonary Arterial Hypertension	Number	2016	853.011	1258.07	553.744
Incidence	Global	Female	20-24 years	Pulmonary Arterial Hypertension	Number	2017	852.941	1257.18	553.024
Incidence	Global	Female	20-24 years	Pulmonary Arterial Hypertension	Number	2018	853.58	1257.33	552.698
Incidence	Global	Female	20-24 years	Pulmonary Arterial Hypertension	Number	2019	855.283	1258.84	553.262
Incidence	Global	Female	20-24 years	Pulmonary Arterial Hypertension	Number	2020	857.786	1262.61	557.332
Incidence	Global	Female	20-24 years	Pulmonary Arterial Hypertension	Number	2021	864.602	1277.02	559.609
Incidence	Global	Female	25-29 years	Pulmonary Arterial Hypertension	Number	1990	710.267	1112.23	393.556
Incidence	Global	Female	25-29 years	Pulmonary Arterial Hypertension	Number	1991	733.395	1146.2	407.048
Incidence	Global	Female	25-29 years	Pulmonary Arterial Hypertension	Number	1992	753.469	1176.54	418.838
Incidence	Global	Female	25-29 years	Pulmonary Arterial Hypertension	Number	1993	768.539	1199.38	427.852
Incidence	Global	Female	25-29 years	Pulmonary Arterial Hypertension	Number	1994	780.006	1216.75	434.726
Incidence	Global	Female	25-29 years	Pulmonary Arterial Hypertension	Number	1995	789.636	1231.22	440.42
Incidence	Global	Female	25-29 years	Pulmonary Arterial Hypertension	Number	1996	799.278	1244.4	445.787
Incidence	Global	Female	25-29 years	Pulmonary Arterial Hypertension	Number	1997	808.55	1257.18	450.839
Incidence	Global	Female	25-29 years	Pulmonary Arterial Hypertension	Number	1998	817.599	1270.2	455.672
Incidence	Global	Female	25-29 years	Pulmonary Arterial Hypertension	Number	1999	825.853	1282.51	460.023
Incidence	Global	Female	25-29 years	Pulmonary Arterial Hypertension	Number	2000	832.801	1292.79	463.71
Incidence	Global	Female	25-29 years	Pulmonary Arterial Hypertension	Number	2001	837.16	1300.67	466.658
Incidence	Global	Female	25-29 years	Pulmonary Arterial Hypertension	Number	2002	839.386	1305.39	467.895
Incidence	Global	Female	25-29 years	Pulmonary Arterial Hypertension	Number	2003	841.933	1310.99	469.303
Incidence	Global	Female	25-29 years	Pulmonary Arterial Hypertension	Number	2004	847.122	1321.06	472.248
Incidence	Global	Female	25-29 years	Pulmonary Arterial Hypertension	Number	2005	856.237	1337.34	477.363
Incidence	Global	Female	25-29 years	Pulmonary Arterial Hypertension	Number	2006	868.282	1353.4	484.115
Incidence	Global	Female	25-29 years	Pulmonary Arterial Hypertension	Number	2007	882.337	1372.9	491.84
Incidence	Global	Female	25-29 years	Pulmonary Arterial Hypertension	Number	2008	898.639	1396.47	500.702
Incidence	Global	Female	25-29 years	Pulmonary Arterial Hypertension	Number	2009	916.875	1423.68	510.579
Incidence	Global	Female	25-29 years	Pulmonary Arterial Hypertension	Number	2010	936.35	1453.11	521.155
Incidence	Global	Female	25-29 years	Pulmonary Arterial Hypertension	Number	2011	956.436	1483.48	532.234
Incidence	Global	Female	25-29 years	Pulmonary Arterial Hypertension	Number	2012	975.14	1512.28	542.358
Incidence	Global	Female	25-29 years	Pulmonary Arterial Hypertension	Number	2013	990.874	1536.88	550.755
Incidence	Global	Female	25-29 years	Pulmonary Arterial Hypertension	Number	2014	1002.71	1555.77	557.065
Incidence	Global	Female	25-29 years	Pulmonary Arterial Hypertension	Number	2015	1010.48	1568.36	561.394
Incidence	Global	Female	25-29 years	Pulmonary Arterial Hypertension	Number	2016	1013.08	1571.56	562.741
Incidence	Global	Female	25-29 years	Pulmonary Arterial Hypertension	Number	2017	1011.38	1568.66	561.711
Incidence	Global	Female	25-29 years	Pulmonary Arterial Hypertension	Number	2018	1007.41	1563.08	559.412
Incidence	Global	Female	25-29 years	Pulmonary Arterial Hypertension	Number	2019	1002.98	1556.74	556.973
Incidence	Global	Female	25-29 years	Pulmonary Arterial Hypertension	Number	2020	998.44	1545.12	554.089
Incidence	Global	Female	25-29 years	Pulmonary Arterial Hypertension	Number	2021	1002.72	1561.53	557.067
Incidence	Global	Female	30-34 years	Pulmonary Arterial Hypertension	Number	1990	751.914	1103.77	483.097
Incidence	Global	Female	30-34 years	Pulmonary Arterial Hypertension	Number	1991	766.16	1124.74	492.044
Incidence	Global	Female	30-34 years	Pulmonary Arterial Hypertension	Number	1992	786.353	1154.73	505.007
Incidence	Global	Female	30-34 years	Pulmonary Arterial Hypertension	Number	1993	813.826	1195.65	522.774
Incidence	Global	Female	30-34 years	Pulmonary Arterial Hypertension	Number	1994	844.268	1241.02	542.528
Incidence	Global	Female	30-34 years	Pulmonary Arterial Hypertension	Number	1995	874.05	1286.11	561.926
Incidence	Global	Female	30-34 years	Pulmonary Arterial Hypertension	Number	1996	900.953	1327.22	579.217
Incidence	Global	Female	30-34 years	Pulmonary Arterial Hypertension	Number	1997	923.964	1362.73	594.053
Incidence	Global	Female	30-34 years	Pulmonary Arterial Hypertension	Number	1998	940.948	1389.43	605.106
Incidence	Global	Female	30-34 years	Pulmonary Arterial Hypertension	Number	1999	954.088	1410.13	613.74
Incidence	Global	Female	30-34 years	Pulmonary Arterial Hypertension	Number	2000	965.469	1428.04	621.23
Incidence	Global	Female	30-34 years	Pulmonary Arterial Hypertension	Number	2001	976.286	1442.22	628.334
Incidence	Global	Female	30-34 years	Pulmonary Arterial Hypertension	Number	2002	985.461	1453.04	634.255
Incidence	Global	Female	30-34 years	Pulmonary Arterial Hypertension	Number	2003	993.734	1462.7	639.237
Incidence	Global	Female	30-34 years	Pulmonary Arterial Hypertension	Number	2004	1001.12	1471.2	642.964
Incidence	Global	Female	30-34 years	Pulmonary Arterial Hypertension	Number	2005	1008.02	1478.82	647.016
Incidence	Global	Female	30-34 years	Pulmonary Arterial Hypertension	Number	2006	1013.99	1488.17	651.678
Incidence	Global	Female	30-34 years	Pulmonary Arterial Hypertension	Number	2007	1019.03	1496.22	655.891
Incidence	Global	Female	30-34 years	Pulmonary Arterial Hypertension	Number	2008	1025.31	1506.15	659.702
Incidence	Global	Female	30-34 years	Pulmonary Arterial Hypertension	Number	2009	1034.74	1520.76	665.431
Incidence	Global	Female	30-34 years	Pulmonary Arterial Hypertension	Number	2010	1047.3	1540.01	673.294
Incidence	Global	Female	30-34 years	Pulmonary Arterial Hypertension	Number	2011	1061.04	1560.3	682.591
Incidence	Global	Female	30-34 years	Pulmonary Arterial Hypertension	Number	2012	1076.04	1582.9	692.633
Incidence	Global	Female	30-34 years	Pulmonary Arterial Hypertension	Number	2013	1092.98	1608.91	703.8
Incidence	Global	Female	30-34 years	Pulmonary Arterial Hypertension	Number	2014	1112.2	1637.01	716.382
Incidence	Global	Female	30-34 years	Pulmonary Arterial Hypertension	Number	2015	1134.4	1668.36	731.371
Incidence	Global	Female	30-34 years	Pulmonary Arterial Hypertension	Number	2016	1159.15	1707.11	746.906
Incidence	Global	Female	30-34 years	Pulmonary Arterial Hypertension	Number	2017	1183.13	1744.71	761.584
Incidence	Global	Female	30-34 years	Pulmonary Arterial Hypertension	Number	2018	1204.14	1776.54	774.193
Incidence	Global	Female	30-34 years	Pulmonary Arterial Hypertension	Number	2019	1220.62	1799.28	784.149
Incidence	Global	Female	30-34 years	Pulmonary Arterial Hypertension	Number	2020	1230.27	1811.71	791.991
Incidence	Global	Female	30-34 years	Pulmonary Arterial Hypertension	Number	2021	1239	1822.01	797.205
Incidence	Global	Female	35-39 years	Pulmonary Arterial Hypertension	Number	1990	852.179	1238.57	571.806
Incidence	Global	Female	35-39 years	Pulmonary Arterial Hypertension	Number	1991	873.538	1270.37	586.561
Incidence	Global	Female	35-39 years	Pulmonary Arterial Hypertension	Number	1992	892.047	1297.66	599.301
Incidence	Global	Female	35-39 years	Pulmonary Arterial Hypertension	Number	1993	905.896	1317.14	608.852
Incidence	Global	Female	35-39 years	Pulmonary Arterial Hypertension	Number	1994	916.852	1333.28	616.174
Incidence	Global	Female	35-39 years	Pulmonary Arterial Hypertension	Number	1995	928.307	1350.46	623.684
Incidence	Global	Female	35-39 years	Pulmonary Arterial Hypertension	Number	1996	945.198	1373.48	634.459
Incidence	Global	Female	35-39 years	Pulmonary Arterial Hypertension	Number	1997	970.083	1408.31	650.208
Incidence	Global	Female	35-39 years	Pulmonary Arterial Hypertension	Number	1998	1004.16	1457.26	671.893
Incidence	Global	Female	35-39 years	Pulmonary Arterial Hypertension	Number	1999	1042.15	1512.59	696.488
Incidence	Global	Female	35-39 years	Pulmonary Arterial Hypertension	Number	2000	1079.25	1566.7	720.927
Incidence	Global	Female	35-39 years	Pulmonary Arterial Hypertension	Number	2001	1111.16	1612.63	741.831
Incidence	Global	Female	35-39 years	Pulmonary Arterial Hypertension	Number	2002	1136.62	1649.59	758.247
Incidence	Global	Female	35-39 years	Pulmonary Arterial Hypertension	Number	2003	1154.23	1675.99	770.376
Incidence	Global	Female	35-39 years	Pulmonary Arterial Hypertension	Number	2004	1167.64	1697.25	779.966
Incidence	Global	Female	35-39 years	Pulmonary Arterial Hypertension	Number	2005	1180.17	1717.7	789.213
Incidence	Global	Female	35-39 years	Pulmonary Arterial Hypertension	Number	2006	1194.02	1735.57	797.755
Incidence	Global	Female	35-39 years	Pulmonary Arterial Hypertension	Number	2007	1207.49	1753.14	806.136
Incidence	Global	Female	35-39 years	Pulmonary Arterial Hypertension	Number	2008	1220.71	1770.93	815.927
Incidence	Global	Female	35-39 years	Pulmonary Arterial Hypertension	Number	2009	1232.79	1787.41	824.658
Incidence	Global	Female	35-39 years	Pulmonary Arterial Hypertension	Number	2010	1242.59	1800.26	831.875
Incidence	Global	Female	35-39 years	Pulmonary Arterial Hypertension	Number	2011	1249	1809.49	835.98
Incidence	Global	Female	35-39 years	Pulmonary Arterial Hypertension	Number	2012	1253.22	1815.9	838.473
Incidence	Global	Female	35-39 years	Pulmonary Arterial Hypertension	Number	2013	1258.36	1824.72	841.348
Incidence	Global	Female	35-39 years	Pulmonary Arterial Hypertension	Number	2014	1267.33	1840.2	846.601
Incidence	Global	Female	35-39 years	Pulmonary Arterial Hypertension	Number	2015	1281.48	1863.52	855.288
Incidence	Global	Female	35-39 years	Pulmonary Arterial Hypertension	Number	2016	1298.36	1886.12	867.08
Incidence	Global	Female	35-39 years	Pulmonary Arterial Hypertension	Number	2017	1317.1	1912.77	880.843
Incidence	Global	Female	35-39 years	Pulmonary Arterial Hypertension	Number	2018	1338.78	1943.87	896.294
Incidence	Global	Female	35-39 years	Pulmonary Arterial Hypertension	Number	2019	1364.26	1977.28	914.218
Incidence	Global	Female	35-39 years	Pulmonary Arterial Hypertension	Number	2020	1393.37	2019.36	928.591
Incidence	Global	Female	35-39 years	Pulmonary Arterial Hypertension	Number	2021	1430.5	2067.48	957.764
Incidence	Global	Female	40-44 years	Pulmonary Arterial Hypertension	Number	1990	820.227	1306.95	451.66
Incidence	Global	Female	40-44 years	Pulmonary Arterial Hypertension	Number	1991	860.239	1372.98	474.408
Incidence	Global	Female	40-44 years	Pulmonary Arterial Hypertension	Number	1992	892.359	1424.51	492.625
Incidence	Global	Female	40-44 years	Pulmonary Arterial Hypertension	Number	1993	927.549	1480.01	512.29
Incidence	Global	Female	40-44 years	Pulmonary Arterial Hypertension	Number	1994	956.786	1525.64	528.488
Incidence	Global	Female	40-44 years	Pulmonary Arterial Hypertension	Number	1995	995.143	1585.33	549.587
Incidence	Global	Female	40-44 years	Pulmonary Arterial Hypertension	Number	1996	1017.93	1622.46	562.022
Incidence	Global	Female	40-44 years	Pulmonary Arterial Hypertension	Number	1997	1038.11	1655.51	572.927
Incidence	Global	Female	40-44 years	Pulmonary Arterial Hypertension	Number	1998	1053.38	1680.28	580.954
Incidence	Global	Female	40-44 years	Pulmonary Arterial Hypertension	Number	1999	1065.81	1699.4	587.261
Incidence	Global	Female	40-44 years	Pulmonary Arterial Hypertension	Number	2000	1078.94	1720.94	593.851
Incidence	Global	Female	40-44 years	Pulmonary Arterial Hypertension	Number	2001	1097.13	1747.62	603.982
Incidence	Global	Female	40-44 years	Pulmonary Arterial Hypertension	Number	2002	1123.07	1786.68	618.249
Incidence	Global	Female	40-44 years	Pulmonary Arterial Hypertension	Number	2003	1159.21	1842.25	638.083
Incidence	Global	Female	40-44 years	Pulmonary Arterial Hypertension	Number	2004	1200.49	1906.38	661.004
Incidence	Global	Female	40-44 years	Pulmonary Arterial Hypertension	Number	2005	1242.27	1971.54	685.078
Incidence	Global	Female	40-44 years	Pulmonary Arterial Hypertension	Number	2006	1280.15	2031.9	704.847
Incidence	Global	Female	40-44 years	Pulmonary Arterial Hypertension	Number	2007	1312.25	2082.99	722.218
Incidence	Global	Female	40-44 years	Pulmonary Arterial Hypertension	Number	2008	1336.06	2122.01	735.377
Incidence	Global	Female	40-44 years	Pulmonary Arterial Hypertension	Number	2009	1354.87	2154.16	745.72
Incidence	Global	Female	40-44 years	Pulmonary Arterial Hypertension	Number	2010	1371.42	2181.16	754.582
Incidence	Global	Female	40-44 years	Pulmonary Arterial Hypertension	Number	2011	1388.02	2207.87	764.288
Incidence	Global	Female	40-44 years	Pulmonary Arterial Hypertension	Number	2012	1403.44	2231.45	772.771
Incidence	Global	Female	40-44 years	Pulmonary Arterial Hypertension	Number	2013	1418.07	2253.23	780.42
Incidence	Global	Female	40-44 years	Pulmonary Arterial Hypertension	Number	2014	1431.17	2271.9	787.152
Incidence	Global	Female	40-44 years	Pulmonary Arterial Hypertension	Number	2015	1442.23	2287.3	793.228
Incidence	Global	Female	40-44 years	Pulmonary Arterial Hypertension	Number	2016	1449.87	2303.48	798.634
Incidence	Global	Female	40-44 years	Pulmonary Arterial Hypertension	Number	2017	1454.93	2314.66	802.688
Incidence	Global	Female	40-44 years	Pulmonary Arterial Hypertension	Number	2018	1461.46	2326.03	807.256
Incidence	Global	Female	40-44 years	Pulmonary Arterial Hypertension	Number	2019	1473.73	2345.11	814.415
Incidence	Global	Female	40-44 years	Pulmonary Arterial Hypertension	Number	2020	1493.11	2365.17	821.985
Incidence	Global	Female	40-44 years	Pulmonary Arterial Hypertension	Number	2021	1519.66	2410.57	838.742
Incidence	Global	Female	45-49 years	Pulmonary Arterial Hypertension	Number	1990	829.097	1220.96	515.802
Incidence	Global	Female	45-49 years	Pulmonary Arterial Hypertension	Number	1991	843.823	1242.53	525.339
Incidence	Global	Female	45-49 years	Pulmonary Arterial Hypertension	Number	1992	871.355	1283.4	542.378
Incidence	Global	Female	45-49 years	Pulmonary Arterial Hypertension	Number	1993	901.314	1327.88	560.628
Incidence	Global	Female	45-49 years	Pulmonary Arterial Hypertension	Number	1994	942.738	1389.26	585.672
Incidence	Global	Female	45-49 years	Pulmonary Arterial Hypertension	Number	1995	976.633	1439.65	606.015
Incidence	Global	Female	45-49 years	Pulmonary Arterial Hypertension	Number	1996	1024	1509.93	635.349
Incidence	Global	Female	45-49 years	Pulmonary Arterial Hypertension	Number	1997	1061.97	1566.37	658.95
Incidence	Global	Female	45-49 years	Pulmonary Arterial Hypertension	Number	1998	1103.82	1628.59	684.712
Incidence	Global	Female	45-49 years	Pulmonary Arterial Hypertension	Number	1999	1138.44	1680.05	705.822
Incidence	Global	Female	45-49 years	Pulmonary Arterial Hypertension	Number	2000	1184.06	1747.51	733.503
Incidence	Global	Female	45-49 years	Pulmonary Arterial Hypertension	Number	2001	1210.82	1786.45	750.912
Incidence	Global	Female	45-49 years	Pulmonary Arterial Hypertension	Number	2002	1232.64	1817.67	764.741
Incidence	Global	Female	45-49 years	Pulmonary Arterial Hypertension	Number	2003	1247.87	1838.85	774.316
Incidence	Global	Female	45-49 years	Pulmonary Arterial Hypertension	Number	2004	1259.9	1855.17	782.162
Incidence	Global	Female	45-49 years	Pulmonary Arterial Hypertension	Number	2005	1274.09	1874.95	791.544
Incidence	Global	Female	45-49 years	Pulmonary Arterial Hypertension	Number	2006	1296.35	1908.32	805.197
Incidence	Global	Female	45-49 years	Pulmonary Arterial Hypertension	Number	2007	1329.46	1958.04	824.847
Incidence	Global	Female	45-49 years	Pulmonary Arterial Hypertension	Number	2008	1375.95	2027.25	852.115
Incidence	Global	Female	45-49 years	Pulmonary Arterial Hypertension	Number	2009	1428.78	2105.33	884.314
Incidence	Global	Female	45-49 years	Pulmonary Arterial Hypertension	Number	2010	1481.26	2182.26	917.262
Incidence	Global	Female	45-49 years	Pulmonary Arterial Hypertension	Number	2011	1527.68	2249.11	945.462
Incidence	Global	Female	45-49 years	Pulmonary Arterial Hypertension	Number	2012	1566.76	2305.04	969.135
Incidence	Global	Female	45-49 years	Pulmonary Arterial Hypertension	Number	2013	1595.49	2347.84	987.04
Incidence	Global	Female	45-49 years	Pulmonary Arterial Hypertension	Number	2014	1617.93	2383.01	1001.25
Incidence	Global	Female	45-49 years	Pulmonary Arterial Hypertension	Number	2015	1638.04	2413.66	1014.09
Incidence	Global	Female	45-49 years	Pulmonary Arterial Hypertension	Number	2016	1658.74	2441.25	1027.57
Incidence	Global	Female	45-49 years	Pulmonary Arterial Hypertension	Number	2017	1678.06	2470.96	1040.14
Incidence	Global	Female	45-49 years	Pulmonary Arterial Hypertension	Number	2018	1696.98	2501.24	1053.3
Incidence	Global	Female	45-49 years	Pulmonary Arterial Hypertension	Number	2019	1715.3	2529.65	1065.33
Incidence	Global	Female	45-49 years	Pulmonary Arterial Hypertension	Number	2020	1733.58	2550.57	1073.85
Incidence	Global	Female	45-49 years	Pulmonary Arterial Hypertension	Number	2021	1750.98	2572.98	1086.76
Deaths	High-middle SDI	Female	15-19 years	Pulmonary Arterial Hypertension	Number	1990	32.5269	46.6487	24.331
Deaths	High-middle SDI	Female	15-19 years	Pulmonary Arterial Hypertension	Number	1991	31.2341	43.9905	24.3614
Deaths	High-middle SDI	Female	15-19 years	Pulmonary Arterial Hypertension	Number	1992	30.7807	43.5197	24.3064
Deaths	High-middle SDI	Female	15-19 years	Pulmonary Arterial Hypertension	Number	1993	30.6016	42.4673	24.3577
Deaths	High-middle SDI	Female	15-19 years	Pulmonary Arterial Hypertension	Number	1994	29.9391	41.5484	23.8788
Deaths	High-middle SDI	Female	15-19 years	Pulmonary Arterial Hypertension	Number	1995	29.5375	39.8871	23.7945
Deaths	High-middle SDI	Female	15-19 years	Pulmonary Arterial Hypertension	Number	1996	29.0007	39.0169	23.3611
Deaths	High-middle SDI	Female	15-19 years	Pulmonary Arterial Hypertension	Number	1997	28.224	38.0603	22.8774
Deaths	High-middle SDI	Female	15-19 years	Pulmonary Arterial Hypertension	Number	1998	28.482	37.6655	23.2058
Deaths	High-middle SDI	Female	15-19 years	Pulmonary Arterial Hypertension	Number	1999	28.4057	38.3626	23.0522
Deaths	High-middle SDI	Female	15-19 years	Pulmonary Arterial Hypertension	Number	2000	28.4258	38.3872	23.3638
Deaths	High-middle SDI	Female	15-19 years	Pulmonary Arterial Hypertension	Number	2001	27.4094	37.2135	22.5151
Deaths	High-middle SDI	Female	15-19 years	Pulmonary Arterial Hypertension	Number	2002	27.2339	37.6307	22.7275
Deaths	High-middle SDI	Female	15-19 years	Pulmonary Arterial Hypertension	Number	2003	27.5311	38.3279	23.0511
Deaths	High-middle SDI	Female	15-19 years	Pulmonary Arterial Hypertension	Number	2004	27.4969	38.5308	23.0921
Deaths	High-middle SDI	Female	15-19 years	Pulmonary Arterial Hypertension	Number	2005	27.0508	38.1168	22.6374
Deaths	High-middle SDI	Female	15-19 years	Pulmonary Arterial Hypertension	Number	2006	26.2586	35.04	22.2738
Deaths	High-middle SDI	Female	15-19 years	Pulmonary Arterial Hypertension	Number	2007	25.3851	33.2582	21.7106
Deaths	High-middle SDI	Female	15-19 years	Pulmonary Arterial Hypertension	Number	2008	24.6966	31.7051	21.0387
Deaths	High-middle SDI	Female	15-19 years	Pulmonary Arterial Hypertension	Number	2009	23.6576	29.6138	20.2649
Deaths	High-middle SDI	Female	15-19 years	Pulmonary Arterial Hypertension	Number	2010	22.1703	27.7248	18.6422
Deaths	High-middle SDI	Female	15-19 years	Pulmonary Arterial Hypertension	Number	2011	20.7191	25.836	17.0639
Deaths	High-middle SDI	Female	15-19 years	Pulmonary Arterial Hypertension	Number	2012	19.7789	24.5202	16.3622
Deaths	High-middle SDI	Female	15-19 years	Pulmonary Arterial Hypertension	Number	2013	18.5314	23.0287	14.9931
Deaths	High-middle SDI	Female	15-19 years	Pulmonary Arterial Hypertension	Number	2014	18.0079	21.8929	14.7298
Deaths	High-middle SDI	Female	15-19 years	Pulmonary Arterial Hypertension	Number	2015	17.5678	21.8666	14.4778
Deaths	High-middle SDI	Female	15-19 years	Pulmonary Arterial Hypertension	Number	2016	16.9241	21.0984	14.0011
Deaths	High-middle SDI	Female	15-19 years	Pulmonary Arterial Hypertension	Number	2017	16.0989	20.1629	13.3694
Deaths	High-middle SDI	Female	15-19 years	Pulmonary Arterial Hypertension	Number	2018	15.149	19.4606	12.4839
Deaths	High-middle SDI	Female	15-19 years	Pulmonary Arterial Hypertension	Number	2019	14.7432	19.0554	12.0346
Deaths	High-middle SDI	Female	15-19 years	Pulmonary Arterial Hypertension	Number	2020	13.992	18.191	11.2193
Deaths	High-middle SDI	Female	15-19 years	Pulmonary Arterial Hypertension	Number	2021	13.8652	18.4423	11.0763
Deaths	High-middle SDI	Female	20-24 years	Pulmonary Arterial Hypertension	Number	1990	40.5046	58.9376	30.2004
Deaths	High-middle SDI	Female	20-24 years	Pulmonary Arterial Hypertension	Number	1991	40.0103	58.8991	30.1456
Deaths	High-middle SDI	Female	20-24 years	Pulmonary Arterial Hypertension	Number	1992	40.2128	59.6763	30.9038
Deaths	High-middle SDI	Female	20-24 years	Pulmonary Arterial Hypertension	Number	1993	40.6028	60.6437	31.0038
Deaths	High-middle SDI	Female	20-24 years	Pulmonary Arterial Hypertension	Number	1994	38.6424	55.8066	29.6133
Deaths	High-middle SDI	Female	20-24 years	Pulmonary Arterial Hypertension	Number	1995	37.1546	50.5376	29.153
Deaths	High-middle SDI	Female	20-24 years	Pulmonary Arterial Hypertension	Number	1996	36.2212	49.6536	28.833
Deaths	High-middle SDI	Female	20-24 years	Pulmonary Arterial Hypertension	Number	1997	35.0074	47.0551	28.1161
Deaths	High-middle SDI	Female	20-24 years	Pulmonary Arterial Hypertension	Number	1998	34.02	45.6247	27.6505
Deaths	High-middle SDI	Female	20-24 years	Pulmonary Arterial Hypertension	Number	1999	34.1759	44.8063	27.8322
Deaths	High-middle SDI	Female	20-24 years	Pulmonary Arterial Hypertension	Number	2000	33.667	44.8654	27.8564
Deaths	High-middle SDI	Female	20-24 years	Pulmonary Arterial Hypertension	Number	2001	32.2002	44.5636	26.7708
Deaths	High-middle SDI	Female	20-24 years	Pulmonary Arterial Hypertension	Number	2002	32.3213	43.5677	27.065
Deaths	High-middle SDI	Female	20-24 years	Pulmonary Arterial Hypertension	Number	2003	33.2446	45.8718	27.6703
Deaths	High-middle SDI	Female	20-24 years	Pulmonary Arterial Hypertension	Number	2004	32.9762	45.3656	27.5243
Deaths	High-middle SDI	Female	20-24 years	Pulmonary Arterial Hypertension	Number	2005	34.0957	47.2371	28.4977
Deaths	High-middle SDI	Female	20-24 years	Pulmonary Arterial Hypertension	Number	2006	34.844	47.2735	29.5441
Deaths	High-middle SDI	Female	20-24 years	Pulmonary Arterial Hypertension	Number	2007	35.9285	48.778	30.7466
Deaths	High-middle SDI	Female	20-24 years	Pulmonary Arterial Hypertension	Number	2008	37.5938	50.4657	31.9213
Deaths	High-middle SDI	Female	20-24 years	Pulmonary Arterial Hypertension	Number	2009	38.1621	51.1628	31.8586
Deaths	High-middle SDI	Female	20-24 years	Pulmonary Arterial Hypertension	Number	2010	38.0701	48.2926	30.9911
Deaths	High-middle SDI	Female	20-24 years	Pulmonary Arterial Hypertension	Number	2011	36.2586	47.2471	28.7088
Deaths	High-middle SDI	Female	20-24 years	Pulmonary Arterial Hypertension	Number	2012	33.3072	43.1912	26.73
Deaths	High-middle SDI	Female	20-24 years	Pulmonary Arterial Hypertension	Number	2013	30.7261	40.5319	24.317
Deaths	High-middle SDI	Female	20-24 years	Pulmonary Arterial Hypertension	Number	2014	28.9846	37.7418	22.8163
Deaths	High-middle SDI	Female	20-24 years	Pulmonary Arterial Hypertension	Number	2015	26.976	36.1874	21.748
Deaths	High-middle SDI	Female	20-24 years	Pulmonary Arterial Hypertension	Number	2016	25.2015	33.1391	20.6765
Deaths	High-middle SDI	Female	20-24 years	Pulmonary Arterial Hypertension	Number	2017	23.6219	31.8597	19.2116
Deaths	High-middle SDI	Female	20-24 years	Pulmonary Arterial Hypertension	Number	2018	22.0118	30.2573	17.7895
Deaths	High-middle SDI	Female	20-24 years	Pulmonary Arterial Hypertension	Number	2019	20.9973	27.9771	16.7839
Deaths	High-middle SDI	Female	20-24 years	Pulmonary Arterial Hypertension	Number	2020	19.4489	26.4754	15.3259
Deaths	High-middle SDI	Female	20-24 years	Pulmonary Arterial Hypertension	Number	2021	19.5503	26.6339	15.2291
Deaths	High-middle SDI	Female	25-29 years	Pulmonary Arterial Hypertension	Number	1990	49.4707	66.2578	38.1557
Deaths	High-middle SDI	Female	25-29 years	Pulmonary Arterial Hypertension	Number	1991	49.4611	68.0297	39.2353
Deaths	High-middle SDI	Female	25-29 years	Pulmonary Arterial Hypertension	Number	1992	49.694	69.2204	39.6655
Deaths	High-middle SDI	Female	25-29 years	Pulmonary Arterial Hypertension	Number	1993	50.4687	70.5342	40.3143
Deaths	High-middle SDI	Female	25-29 years	Pulmonary Arterial Hypertension	Number	1994	48.8542	69.9911	38.4492
Deaths	High-middle SDI	Female	25-29 years	Pulmonary Arterial Hypertension	Number	1995	47.2724	66.0299	37.5968
Deaths	High-middle SDI	Female	25-29 years	Pulmonary Arterial Hypertension	Number	1996	46.3947	63.9715	37.6371
Deaths	High-middle SDI	Female	25-29 years	Pulmonary Arterial Hypertension	Number	1997	45.3088	61.5094	37.2915
Deaths	High-middle SDI	Female	25-29 years	Pulmonary Arterial Hypertension	Number	1998	44.7244	60.6611	37.1177
Deaths	High-middle SDI	Female	25-29 years	Pulmonary Arterial Hypertension	Number	1999	45.0511	60.8479	37.3676
Deaths	High-middle SDI	Female	25-29 years	Pulmonary Arterial Hypertension	Number	2000	44.6401	60.2718	37.6833
Deaths	High-middle SDI	Female	25-29 years	Pulmonary Arterial Hypertension	Number	2001	42.9067	56.8459	36.3434
Deaths	High-middle SDI	Female	25-29 years	Pulmonary Arterial Hypertension	Number	2002	42.0716	57.1643	36.1198
Deaths	High-middle SDI	Female	25-29 years	Pulmonary Arterial Hypertension	Number	2003	41.973	57.1047	35.8648
Deaths	High-middle SDI	Female	25-29 years	Pulmonary Arterial Hypertension	Number	2004	41.3339	56.2758	35.8342
Deaths	High-middle SDI	Female	25-29 years	Pulmonary Arterial Hypertension	Number	2005	41.2377	55.4702	35.9167
Deaths	High-middle SDI	Female	25-29 years	Pulmonary Arterial Hypertension	Number	2006	40.5262	51.9979	35.6107
Deaths	High-middle SDI	Female	25-29 years	Pulmonary Arterial Hypertension	Number	2007	40.4692	51.7465	35.7401
Deaths	High-middle SDI	Female	25-29 years	Pulmonary Arterial Hypertension	Number	2008	42.4566	53.6057	37.476
Deaths	High-middle SDI	Female	25-29 years	Pulmonary Arterial Hypertension	Number	2009	43.9324	54.5699	37.6287
Deaths	High-middle SDI	Female	25-29 years	Pulmonary Arterial Hypertension	Number	2010	45.0674	56.8428	37.5465
Deaths	High-middle SDI	Female	25-29 years	Pulmonary Arterial Hypertension	Number	2011	45.4162	57.7448	36.204
Deaths	High-middle SDI	Female	25-29 years	Pulmonary Arterial Hypertension	Number	2012	44.9346	57.8179	35.7901
Deaths	High-middle SDI	Female	25-29 years	Pulmonary Arterial Hypertension	Number	2013	44.222	58.3566	34.7235
Deaths	High-middle SDI	Female	25-29 years	Pulmonary Arterial Hypertension	Number	2014	42.7299	56.9665	33.2636
Deaths	High-middle SDI	Female	25-29 years	Pulmonary Arterial Hypertension	Number	2015	39.9577	55.0063	31.5994
Deaths	High-middle SDI	Female	25-29 years	Pulmonary Arterial Hypertension	Number	2016	37.6242	49.5784	30.2758
Deaths	High-middle SDI	Female	25-29 years	Pulmonary Arterial Hypertension	Number	2017	35.1209	47.6115	28.1041
Deaths	High-middle SDI	Female	25-29 years	Pulmonary Arterial Hypertension	Number	2018	32.5642	45.4394	25.8971
Deaths	High-middle SDI	Female	25-29 years	Pulmonary Arterial Hypertension	Number	2019	30.2764	41.985	24.5097
Deaths	High-middle SDI	Female	25-29 years	Pulmonary Arterial Hypertension	Number	2020	26.9343	36.5738	21.924
Deaths	High-middle SDI	Female	25-29 years	Pulmonary Arterial Hypertension	Number	2021	25.5772	34.53	20.6944
Deaths	High-middle SDI	Female	30-34 years	Pulmonary Arterial Hypertension	Number	1990	45.1354	63.037	33.8713
Deaths	High-middle SDI	Female	30-34 years	Pulmonary Arterial Hypertension	Number	1991	44.4301	61.2254	34.6145
Deaths	High-middle SDI	Female	30-34 years	Pulmonary Arterial Hypertension	Number	1992	44.689	61.4456	35.467
Deaths	High-middle SDI	Female	30-34 years	Pulmonary Arterial Hypertension	Number	1993	46.3066	65.1434	37.144
Deaths	High-middle SDI	Female	30-34 years	Pulmonary Arterial Hypertension	Number	1994	46.7108	66.584	36.8519
Deaths	High-middle SDI	Female	30-34 years	Pulmonary Arterial Hypertension	Number	1995	46.6506	65.2937	37.501
Deaths	High-middle SDI	Female	30-34 years	Pulmonary Arterial Hypertension	Number	1996	46.3788	67.5476	37.3018
Deaths	High-middle SDI	Female	30-34 years	Pulmonary Arterial Hypertension	Number	1997	45.1824	64.9462	36.8896
Deaths	High-middle SDI	Female	30-34 years	Pulmonary Arterial Hypertension	Number	1998	44.3045	61.7956	36.0124
Deaths	High-middle SDI	Female	30-34 years	Pulmonary Arterial Hypertension	Number	1999	44.47	62.6045	36.6375
Deaths	High-middle SDI	Female	30-34 years	Pulmonary Arterial Hypertension	Number	2000	43.6551	60.8001	36.0434
Deaths	High-middle SDI	Female	30-34 years	Pulmonary Arterial Hypertension	Number	2001	42.4352	61.4657	35.1642
Deaths	High-middle SDI	Female	30-34 years	Pulmonary Arterial Hypertension	Number	2002	42.2742	59.7635	35.4657
Deaths	High-middle SDI	Female	30-34 years	Pulmonary Arterial Hypertension	Number	2003	42.568	61.9828	35.644
Deaths	High-middle SDI	Female	30-34 years	Pulmonary Arterial Hypertension	Number	2004	42.2198	60.5822	35.8131
Deaths	High-middle SDI	Female	30-34 years	Pulmonary Arterial Hypertension	Number	2005	42.4863	60.5347	36.1647
Deaths	High-middle SDI	Female	30-34 years	Pulmonary Arterial Hypertension	Number	2006	41.3348	55.891	35.5478
Deaths	High-middle SDI	Female	30-34 years	Pulmonary Arterial Hypertension	Number	2007	40.4827	53.7141	34.8089
Deaths	High-middle SDI	Female	30-34 years	Pulmonary Arterial Hypertension	Number	2008	41.6144	53.2436	35.4965
Deaths	High-middle SDI	Female	30-34 years	Pulmonary Arterial Hypertension	Number	2009	42.9735	54.5985	35.4369
Deaths	High-middle SDI	Female	30-34 years	Pulmonary Arterial Hypertension	Number	2010	43.8464	56.2709	35.6714
Deaths	High-middle SDI	Female	30-34 years	Pulmonary Arterial Hypertension	Number	2011	43.1278	54.9733	35.0701
Deaths	High-middle SDI	Female	30-34 years	Pulmonary Arterial Hypertension	Number	2012	41.131	51.8853	33.4167
Deaths	High-middle SDI	Female	30-34 years	Pulmonary Arterial Hypertension	Number	2013	39.9125	49.9797	32.1772
Deaths	High-middle SDI	Female	30-34 years	Pulmonary Arterial Hypertension	Number	2014	38.826	49.0266	31.6793
Deaths	High-middle SDI	Female	30-34 years	Pulmonary Arterial Hypertension	Number	2015	37.2453	48.7987	29.1177
Deaths	High-middle SDI	Female	30-34 years	Pulmonary Arterial Hypertension	Number	2016	36.4861	47.7712	29.0823
Deaths	High-middle SDI	Female	30-34 years	Pulmonary Arterial Hypertension	Number	2017	36.0303	48.565	28.0146
Deaths	High-middle SDI	Female	30-34 years	Pulmonary Arterial Hypertension	Number	2018	35.6142	48.7559	28.3955
Deaths	High-middle SDI	Female	30-34 years	Pulmonary Arterial Hypertension	Number	2019	35.0681	49.0298	26.9625
Deaths	High-middle SDI	Female	30-34 years	Pulmonary Arterial Hypertension	Number	2020	32.9415	44.7153	26.0189
Deaths	High-middle SDI	Female	30-34 years	Pulmonary Arterial Hypertension	Number	2021	31.6174	43.6346	24.6614
Deaths	High-middle SDI	Female	35-39 years	Pulmonary Arterial Hypertension	Number	1990	54.5069	78.5023	40.9234
Deaths	High-middle SDI	Female	35-39 years	Pulmonary Arterial Hypertension	Number	1991	55.5852	77.9127	42.0084
Deaths	High-middle SDI	Female	35-39 years	Pulmonary Arterial Hypertension	Number	1992	56.8961	80.7991	44.4273
Deaths	High-middle SDI	Female	35-39 years	Pulmonary Arterial Hypertension	Number	1993	58.4221	80.41	45.9864
Deaths	High-middle SDI	Female	35-39 years	Pulmonary Arterial Hypertension	Number	1994	58.479	84.5196	45.5252
Deaths	High-middle SDI	Female	35-39 years	Pulmonary Arterial Hypertension	Number	1995	57.3002	81.0812	45.6469
Deaths	High-middle SDI	Female	35-39 years	Pulmonary Arterial Hypertension	Number	1996	55.8649	77.2579	45.5531
Deaths	High-middle SDI	Female	35-39 years	Pulmonary Arterial Hypertension	Number	1997	54.631	75.329	45.1203
Deaths	High-middle SDI	Female	35-39 years	Pulmonary Arterial Hypertension	Number	1998	54.8965	75.4258	45.3043
Deaths	High-middle SDI	Female	35-39 years	Pulmonary Arterial Hypertension	Number	1999	56.7593	81.173	46.8179
Deaths	High-middle SDI	Female	35-39 years	Pulmonary Arterial Hypertension	Number	2000	57.1713	81.1529	47.6791
Deaths	High-middle SDI	Female	35-39 years	Pulmonary Arterial Hypertension	Number	2001	57.1148	82.3825	47.4964
Deaths	High-middle SDI	Female	35-39 years	Pulmonary Arterial Hypertension	Number	2002	56.9174	84.8505	47.6379
Deaths	High-middle SDI	Female	35-39 years	Pulmonary Arterial Hypertension	Number	2003	56.6986	81.9829	46.9742
Deaths	High-middle SDI	Female	35-39 years	Pulmonary Arterial Hypertension	Number	2004	55.6524	82.3474	46.5655
Deaths	High-middle SDI	Female	35-39 years	Pulmonary Arterial Hypertension	Number	2005	55.5736	80.6358	46.7401
Deaths	High-middle SDI	Female	35-39 years	Pulmonary Arterial Hypertension	Number	2006	55.2052	76.3078	46.769
Deaths	High-middle SDI	Female	35-39 years	Pulmonary Arterial Hypertension	Number	2007	55.0167	75.697	46.6854
Deaths	High-middle SDI	Female	35-39 years	Pulmonary Arterial Hypertension	Number	2008	55.2944	71.2397	46.425
Deaths	High-middle SDI	Female	35-39 years	Pulmonary Arterial Hypertension	Number	2009	54.7732	69.2269	44.389
Deaths	High-middle SDI	Female	35-39 years	Pulmonary Arterial Hypertension	Number	2010	54.8295	68.1218	44.4212
Deaths	High-middle SDI	Female	35-39 years	Pulmonary Arterial Hypertension	Number	2011	53.1097	67.007	42.4924
Deaths	High-middle SDI	Female	35-39 years	Pulmonary Arterial Hypertension	Number	2012	50.6731	62.6605	40.6739
Deaths	High-middle SDI	Female	35-39 years	Pulmonary Arterial Hypertension	Number	2013	48.517	61.0486	39.4982
Deaths	High-middle SDI	Female	35-39 years	Pulmonary Arterial Hypertension	Number	2014	46.6059	59.5101	38.7342
Deaths	High-middle SDI	Female	35-39 years	Pulmonary Arterial Hypertension	Number	2015	44.9148	58.1473	36.274
Deaths	High-middle SDI	Female	35-39 years	Pulmonary Arterial Hypertension	Number	2016	43.3377	55.4326	35.631
Deaths	High-middle SDI	Female	35-39 years	Pulmonary Arterial Hypertension	Number	2017	41.9455	54.9531	34.2513
Deaths	High-middle SDI	Female	35-39 years	Pulmonary Arterial Hypertension	Number	2018	40.8735	56.4434	33.6379
Deaths	High-middle SDI	Female	35-39 years	Pulmonary Arterial Hypertension	Number	2019	40.0481	53.7446	32.3531
Deaths	High-middle SDI	Female	35-39 years	Pulmonary Arterial Hypertension	Number	2020	39.2843	53.9978	31.3638
Deaths	High-middle SDI	Female	35-39 years	Pulmonary Arterial Hypertension	Number	2021	40.5513	56.4643	31.3315
Deaths	High-middle SDI	Female	40-44 years	Pulmonary Arterial Hypertension	Number	1990	58.5377	81.0347	44.6161
Deaths	High-middle SDI	Female	40-44 years	Pulmonary Arterial Hypertension	Number	1991	61.9675	84.2516	48.8034
Deaths	High-middle SDI	Female	40-44 years	Pulmonary Arterial Hypertension	Number	1992	64.9987	90.6738	50.8223
Deaths	High-middle SDI	Female	40-44 years	Pulmonary Arterial Hypertension	Number	1993	69.6392	97.8836	55.7861
Deaths	High-middle SDI	Female	40-44 years	Pulmonary Arterial Hypertension	Number	1994	71.5561	102.878	55.8655
Deaths	High-middle SDI	Female	40-44 years	Pulmonary Arterial Hypertension	Number	1995	72.1475	102.229	57.4737
Deaths	High-middle SDI	Female	40-44 years	Pulmonary Arterial Hypertension	Number	1996	72.2109	101.948	58.4646
Deaths	High-middle SDI	Female	40-44 years	Pulmonary Arterial Hypertension	Number	1997	71.816	101.422	59.2667
Deaths	High-middle SDI	Female	40-44 years	Pulmonary Arterial Hypertension	Number	1998	71.3143	98.6669	59.9059
Deaths	High-middle SDI	Female	40-44 years	Pulmonary Arterial Hypertension	Number	1999	71.9337	98.266	60.2812
Deaths	High-middle SDI	Female	40-44 years	Pulmonary Arterial Hypertension	Number	2000	70.2192	93.0646	59.0411
Deaths	High-middle SDI	Female	40-44 years	Pulmonary Arterial Hypertension	Number	2001	68.2534	90.5805	58.3741
Deaths	High-middle SDI	Female	40-44 years	Pulmonary Arterial Hypertension	Number	2002	67.7812	89.4682	58.3329
Deaths	High-middle SDI	Female	40-44 years	Pulmonary Arterial Hypertension	Number	2003	68.5159	92.8474	57.9057
Deaths	High-middle SDI	Female	40-44 years	Pulmonary Arterial Hypertension	Number	2004	68.8246	92.0434	59.3904
Deaths	High-middle SDI	Female	40-44 years	Pulmonary Arterial Hypertension	Number	2005	72.1685	100.751	62.0185
Deaths	High-middle SDI	Female	40-44 years	Pulmonary Arterial Hypertension	Number	2006	75.6688	103.706	64.3508
Deaths	High-middle SDI	Female	40-44 years	Pulmonary Arterial Hypertension	Number	2007	77.6827	107.562	65.6297
Deaths	High-middle SDI	Female	40-44 years	Pulmonary Arterial Hypertension	Number	2008	76.8355	103.051	62.7856
Deaths	High-middle SDI	Female	40-44 years	Pulmonary Arterial Hypertension	Number	2009	74.3133	96.0791	60.299
Deaths	High-middle SDI	Female	40-44 years	Pulmonary Arterial Hypertension	Number	2010	72.5986	93.0269	58.6856
Deaths	High-middle SDI	Female	40-44 years	Pulmonary Arterial Hypertension	Number	2011	72.5716	91.4866	57.1228
Deaths	High-middle SDI	Female	40-44 years	Pulmonary Arterial Hypertension	Number	2012	70.553	89.054	55.3798
Deaths	High-middle SDI	Female	40-44 years	Pulmonary Arterial Hypertension	Number	2013	68.3912	88.2432	53.8134
Deaths	High-middle SDI	Female	40-44 years	Pulmonary Arterial Hypertension	Number	2014	66.6988	86.3209	53.7603
Deaths	High-middle SDI	Female	40-44 years	Pulmonary Arterial Hypertension	Number	2015	63.9371	86.1385	51.5148
Deaths	High-middle SDI	Female	40-44 years	Pulmonary Arterial Hypertension	Number	2016	61.2044	80.7154	50.2565
Deaths	High-middle SDI	Female	40-44 years	Pulmonary Arterial Hypertension	Number	2017	58.8618	80.2092	47.3705
Deaths	High-middle SDI	Female	40-44 years	Pulmonary Arterial Hypertension	Number	2018	56.6376	78.3408	46.6283
Deaths	High-middle SDI	Female	40-44 years	Pulmonary Arterial Hypertension	Number	2019	54.8418	74.424	44.8251
Deaths	High-middle SDI	Female	40-44 years	Pulmonary Arterial Hypertension	Number	2020	52.5403	72.1253	42.7935
Deaths	High-middle SDI	Female	40-44 years	Pulmonary Arterial Hypertension	Number	2021	52.1369	71.4468	41.4749
Deaths	High-middle SDI	Female	45-49 years	Pulmonary Arterial Hypertension	Number	1990	42.0957	55.4347	31.4198
Deaths	High-middle SDI	Female	45-49 years	Pulmonary Arterial Hypertension	Number	1991	41.6887	55.2142	31.9462
Deaths	High-middle SDI	Female	45-49 years	Pulmonary Arterial Hypertension	Number	1992	42.7621	58.6782	33.0133
Deaths	High-middle SDI	Female	45-49 years	Pulmonary Arterial Hypertension	Number	1993	44.833	59.8174	35.19
Deaths	High-middle SDI	Female	45-49 years	Pulmonary Arterial Hypertension	Number	1994	48.4905	66.0759	37.7749
Deaths	High-middle SDI	Female	45-49 years	Pulmonary Arterial Hypertension	Number	1995	51.7046	70.6474	41.7646
Deaths	High-middle SDI	Female	45-49 years	Pulmonary Arterial Hypertension	Number	1996	53.9975	73.9147	44.1515
Deaths	High-middle SDI	Female	45-49 years	Pulmonary Arterial Hypertension	Number	1997	54.9594	73.8563	45.3596
Deaths	High-middle SDI	Female	45-49 years	Pulmonary Arterial Hypertension	Number	1998	57.243	77.4689	47.6081
Deaths	High-middle SDI	Female	45-49 years	Pulmonary Arterial Hypertension	Number	1999	59.2434	81.4294	49.3899
Deaths	High-middle SDI	Female	45-49 years	Pulmonary Arterial Hypertension	Number	2000	60.2124	84.1992	50.537
Deaths	High-middle SDI	Female	45-49 years	Pulmonary Arterial Hypertension	Number	2001	60.3261	82.7827	51.039
Deaths	High-middle SDI	Female	45-49 years	Pulmonary Arterial Hypertension	Number	2002	59.4304	81.9009	50.5002
Deaths	High-middle SDI	Female	45-49 years	Pulmonary Arterial Hypertension	Number	2003	58.7332	77.6127	50.5971
Deaths	High-middle SDI	Female	45-49 years	Pulmonary Arterial Hypertension	Number	2004	57.226	74.7911	49.5029
Deaths	High-middle SDI	Female	45-49 years	Pulmonary Arterial Hypertension	Number	2005	56.5396	73.9451	49.1427
Deaths	High-middle SDI	Female	45-49 years	Pulmonary Arterial Hypertension	Number	2006	55.402	69.4375	47.7683
Deaths	High-middle SDI	Female	45-49 years	Pulmonary Arterial Hypertension	Number	2007	55.5435	68.3258	47.0524
Deaths	High-middle SDI	Female	45-49 years	Pulmonary Arterial Hypertension	Number	2008	59.1853	73.0485	49.7193
Deaths	High-middle SDI	Female	45-49 years	Pulmonary Arterial Hypertension	Number	2009	64.1514	79.9813	50.7695
Deaths	High-middle SDI	Female	45-49 years	Pulmonary Arterial Hypertension	Number	2010	66.6032	84.0054	51.3438
Deaths	High-middle SDI	Female	45-49 years	Pulmonary Arterial Hypertension	Number	2011	67.166	86.9578	50.7148
Deaths	High-middle SDI	Female	45-49 years	Pulmonary Arterial Hypertension	Number	2012	65.217	84.3879	49.9102
Deaths	High-middle SDI	Female	45-49 years	Pulmonary Arterial Hypertension	Number	2013	63.4786	84.0766	47.1193
Deaths	High-middle SDI	Female	45-49 years	Pulmonary Arterial Hypertension	Number	2014	61.1671	80.4727	47.2092
Deaths	High-middle SDI	Female	45-49 years	Pulmonary Arterial Hypertension	Number	2015	57.8143	80.6165	44.7692
Deaths	High-middle SDI	Female	45-49 years	Pulmonary Arterial Hypertension	Number	2016	55.9983	75.9492	44.8179
Deaths	High-middle SDI	Female	45-49 years	Pulmonary Arterial Hypertension	Number	2017	54.8119	75.2529	43.1591
Deaths	High-middle SDI	Female	45-49 years	Pulmonary Arterial Hypertension	Number	2018	53.6079	77.4129	42.507
Deaths	High-middle SDI	Female	45-49 years	Pulmonary Arterial Hypertension	Number	2019	52.2906	71.092	41.1129
Deaths	High-middle SDI	Female	45-49 years	Pulmonary Arterial Hypertension	Number	2020	49.805	68.1017	39.1657
Deaths	High-middle SDI	Female	45-49 years	Pulmonary Arterial Hypertension	Number	2021	48.6591	67.7891	38.8841
DALYs (Disability-Adjusted Life Years)	High-middle SDI	Female	15-19 years	Pulmonary Arterial Hypertension	Number	1990	2415.59	3447.69	1829.93
DALYs (Disability-Adjusted Life Years)	High-middle SDI	Female	15-19 years	Pulmonary Arterial Hypertension	Number	1991	2320.91	3247.08	1814.87
DALYs (Disability-Adjusted Life Years)	High-middle SDI	Female	15-19 years	Pulmonary Arterial Hypertension	Number	1992	2287.24	3205.47	1813.35
DALYs (Disability-Adjusted Life Years)	High-middle SDI	Female	15-19 years	Pulmonary Arterial Hypertension	Number	1993	2273.58	3131.05	1810.62
DALYs (Disability-Adjusted Life Years)	High-middle SDI	Female	15-19 years	Pulmonary Arterial Hypertension	Number	1994	2225.28	3066.41	1785.06
DALYs (Disability-Adjusted Life Years)	High-middle SDI	Female	15-19 years	Pulmonary Arterial Hypertension	Number	1995	2196.14	2954.22	1777.27
DALYs (Disability-Adjusted Life Years)	High-middle SDI	Female	15-19 years	Pulmonary Arterial Hypertension	Number	1996	2157.06	2883.2	1745.16
DALYs (Disability-Adjusted Life Years)	High-middle SDI	Female	15-19 years	Pulmonary Arterial Hypertension	Number	1997	2100.56	2805.27	1699.71
DALYs (Disability-Adjusted Life Years)	High-middle SDI	Female	15-19 years	Pulmonary Arterial Hypertension	Number	1998	2119.64	2793.38	1729.23
DALYs (Disability-Adjusted Life Years)	High-middle SDI	Female	15-19 years	Pulmonary Arterial Hypertension	Number	1999	2115.04	2844.21	1730.69
DALYs (Disability-Adjusted Life Years)	High-middle SDI	Female	15-19 years	Pulmonary Arterial Hypertension	Number	2000	2117.71	2840.58	1749.9
DALYs (Disability-Adjusted Life Years)	High-middle SDI	Female	15-19 years	Pulmonary Arterial Hypertension	Number	2001	2045.83	2760.35	1695.88
DALYs (Disability-Adjusted Life Years)	High-middle SDI	Female	15-19 years	Pulmonary Arterial Hypertension	Number	2002	2034.75	2780.7	1711.18
DALYs (Disability-Adjusted Life Years)	High-middle SDI	Female	15-19 years	Pulmonary Arterial Hypertension	Number	2003	2057.25	2848.57	1730.95
DALYs (Disability-Adjusted Life Years)	High-middle SDI	Female	15-19 years	Pulmonary Arterial Hypertension	Number	2004	2054.91	2850.73	1731.47
DALYs (Disability-Adjusted Life Years)	High-middle SDI	Female	15-19 years	Pulmonary Arterial Hypertension	Number	2005	2021.62	2813.6	1701.76
DALYs (Disability-Adjusted Life Years)	High-middle SDI	Female	15-19 years	Pulmonary Arterial Hypertension	Number	2006	1962.36	2603.73	1671.59
DALYs (Disability-Adjusted Life Years)	High-middle SDI	Female	15-19 years	Pulmonary Arterial Hypertension	Number	2007	1896.69	2474.66	1625.56
DALYs (Disability-Adjusted Life Years)	High-middle SDI	Female	15-19 years	Pulmonary Arterial Hypertension	Number	2008	1844.33	2340.42	1586.61
DALYs (Disability-Adjusted Life Years)	High-middle SDI	Female	15-19 years	Pulmonary Arterial Hypertension	Number	2009	1766.52	2194.68	1519.94
DALYs (Disability-Adjusted Life Years)	High-middle SDI	Female	15-19 years	Pulmonary Arterial Hypertension	Number	2010	1656.37	2059.32	1402.32
DALYs (Disability-Adjusted Life Years)	High-middle SDI	Female	15-19 years	Pulmonary Arterial Hypertension	Number	2011	1549.39	1922.13	1274.69
DALYs (Disability-Adjusted Life Years)	High-middle SDI	Female	15-19 years	Pulmonary Arterial Hypertension	Number	2012	1479.87	1834.72	1221.64
DALYs (Disability-Adjusted Life Years)	High-middle SDI	Female	15-19 years	Pulmonary Arterial Hypertension	Number	2013	1388.29	1718.38	1130.8
DALYs (Disability-Adjusted Life Years)	High-middle SDI	Female	15-19 years	Pulmonary Arterial Hypertension	Number	2014	1349.37	1639.18	1112.39
DALYs (Disability-Adjusted Life Years)	High-middle SDI	Female	15-19 years	Pulmonary Arterial Hypertension	Number	2015	1316.63	1618.27	1089.76
DALYs (Disability-Adjusted Life Years)	High-middle SDI	Female	15-19 years	Pulmonary Arterial Hypertension	Number	2016	1269.32	1571.95	1057.23
DALYs (Disability-Adjusted Life Years)	High-middle SDI	Female	15-19 years	Pulmonary Arterial Hypertension	Number	2017	1209	1501.2	1003.76
DALYs (Disability-Adjusted Life Years)	High-middle SDI	Female	15-19 years	Pulmonary Arterial Hypertension	Number	2018	1139.95	1458.91	940.093
DALYs (Disability-Adjusted Life Years)	High-middle SDI	Female	15-19 years	Pulmonary Arterial Hypertension	Number	2019	1110.55	1415.06	908.667
DALYs (Disability-Adjusted Life Years)	High-middle SDI	Female	15-19 years	Pulmonary Arterial Hypertension	Number	2020	1056.31	1368.73	855.041
DALYs (Disability-Adjusted Life Years)	High-middle SDI	Female	15-19 years	Pulmonary Arterial Hypertension	Number	2021	1047.61	1388.28	843.495
DALYs (Disability-Adjusted Life Years)	High-middle SDI	Female	20-24 years	Pulmonary Arterial Hypertension	Number	1990	2815.12	4043.88	2119.78
DALYs (Disability-Adjusted Life Years)	High-middle SDI	Female	20-24 years	Pulmonary Arterial Hypertension	Number	1991	2781.53	4063.77	2112.4
DALYs (Disability-Adjusted Life Years)	High-middle SDI	Female	20-24 years	Pulmonary Arterial Hypertension	Number	1992	2795.24	4124.43	2177.36
DALYs (Disability-Adjusted Life Years)	High-middle SDI	Female	20-24 years	Pulmonary Arterial Hypertension	Number	1993	2821.48	4189.74	2168.66
DALYs (Disability-Adjusted Life Years)	High-middle SDI	Female	20-24 years	Pulmonary Arterial Hypertension	Number	1994	2688.33	3836.12	2082.87
DALYs (Disability-Adjusted Life Years)	High-middle SDI	Female	20-24 years	Pulmonary Arterial Hypertension	Number	1995	2587.02	3504.65	2047.99
DALYs (Disability-Adjusted Life Years)	High-middle SDI	Female	20-24 years	Pulmonary Arterial Hypertension	Number	1996	2523.13	3424.52	2019.87
DALYs (Disability-Adjusted Life Years)	High-middle SDI	Female	20-24 years	Pulmonary Arterial Hypertension	Number	1997	2440.02	3259.77	1985.47
DALYs (Disability-Adjusted Life Years)	High-middle SDI	Female	20-24 years	Pulmonary Arterial Hypertension	Number	1998	2372.39	3143.9	1945.5
DALYs (Disability-Adjusted Life Years)	High-middle SDI	Female	20-24 years	Pulmonary Arterial Hypertension	Number	1999	2382.45	3101	1955.38
DALYs (Disability-Adjusted Life Years)	High-middle SDI	Female	20-24 years	Pulmonary Arterial Hypertension	Number	2000	2347.97	3104.16	1961.72
DALYs (Disability-Adjusted Life Years)	High-middle SDI	Female	20-24 years	Pulmonary Arterial Hypertension	Number	2001	2248.83	3080.25	1874.56
DALYs (Disability-Adjusted Life Years)	High-middle SDI	Female	20-24 years	Pulmonary Arterial Hypertension	Number	2002	2257.5	3014.42	1893.97
DALYs (Disability-Adjusted Life Years)	High-middle SDI	Female	20-24 years	Pulmonary Arterial Hypertension	Number	2003	2321.27	3174.15	1928.66
DALYs (Disability-Adjusted Life Years)	High-middle SDI	Female	20-24 years	Pulmonary Arterial Hypertension	Number	2004	2305.12	3147.89	1926.79
DALYs (Disability-Adjusted Life Years)	High-middle SDI	Female	20-24 years	Pulmonary Arterial Hypertension	Number	2005	2383.42	3268.96	1994.64
DALYs (Disability-Adjusted Life Years)	High-middle SDI	Female	20-24 years	Pulmonary Arterial Hypertension	Number	2006	2436.87	3278.73	2064.5
DALYs (Disability-Adjusted Life Years)	High-middle SDI	Female	20-24 years	Pulmonary Arterial Hypertension	Number	2007	2512.53	3375.85	2149.23
DALYs (Disability-Adjusted Life Years)	High-middle SDI	Female	20-24 years	Pulmonary Arterial Hypertension	Number	2008	2626.39	3481.99	2227.46
DALYs (Disability-Adjusted Life Years)	High-middle SDI	Female	20-24 years	Pulmonary Arterial Hypertension	Number	2009	2664.29	3532.51	2241.37
DALYs (Disability-Adjusted Life Years)	High-middle SDI	Female	20-24 years	Pulmonary Arterial Hypertension	Number	2010	2656.65	3351.82	2172.91
DALYs (Disability-Adjusted Life Years)	High-middle SDI	Female	20-24 years	Pulmonary Arterial Hypertension	Number	2011	2531.59	3260.12	2018.12
DALYs (Disability-Adjusted Life Years)	High-middle SDI	Female	20-24 years	Pulmonary Arterial Hypertension	Number	2012	2328.63	3012.82	1872.37
DALYs (Disability-Adjusted Life Years)	High-middle SDI	Female	20-24 years	Pulmonary Arterial Hypertension	Number	2013	2150.37	2817.97	1722.82
DALYs (Disability-Adjusted Life Years)	High-middle SDI	Female	20-24 years	Pulmonary Arterial Hypertension	Number	2014	2029.51	2633.81	1610.89
DALYs (Disability-Adjusted Life Years)	High-middle SDI	Female	20-24 years	Pulmonary Arterial Hypertension	Number	2015	1890.9	2520.28	1538.01
DALYs (Disability-Adjusted Life Years)	High-middle SDI	Female	20-24 years	Pulmonary Arterial Hypertension	Number	2016	1768.39	2307.64	1458.85
DALYs (Disability-Adjusted Life Years)	High-middle SDI	Female	20-24 years	Pulmonary Arterial Hypertension	Number	2017	1659.41	2209.77	1354.31
DALYs (Disability-Adjusted Life Years)	High-middle SDI	Female	20-24 years	Pulmonary Arterial Hypertension	Number	2018	1548.76	2120.39	1265
DALYs (Disability-Adjusted Life Years)	High-middle SDI	Female	20-24 years	Pulmonary Arterial Hypertension	Number	2019	1478.71	1942.55	1182.43
DALYs (Disability-Adjusted Life Years)	High-middle SDI	Female	20-24 years	Pulmonary Arterial Hypertension	Number	2020	1372.68	1852.15	1096.6
DALYs (Disability-Adjusted Life Years)	High-middle SDI	Female	20-24 years	Pulmonary Arterial Hypertension	Number	2021	1378.49	1854.52	1093.92
DALYs (Disability-Adjusted Life Years)	High-middle SDI	Female	25-29 years	Pulmonary Arterial Hypertension	Number	1990	3193.8	4259.07	2491.67
DALYs (Disability-Adjusted Life Years)	High-middle SDI	Female	25-29 years	Pulmonary Arterial Hypertension	Number	1991	3194.14	4369.72	2553.75
DALYs (Disability-Adjusted Life Years)	High-middle SDI	Female	25-29 years	Pulmonary Arterial Hypertension	Number	1992	3209.04	4420.13	2580.47
DALYs (Disability-Adjusted Life Years)	High-middle SDI	Female	25-29 years	Pulmonary Arterial Hypertension	Number	1993	3257.83	4514.44	2642.6
DALYs (Disability-Adjusted Life Years)	High-middle SDI	Female	25-29 years	Pulmonary Arterial Hypertension	Number	1994	3156.68	4474.14	2506.94
DALYs (Disability-Adjusted Life Years)	High-middle SDI	Female	25-29 years	Pulmonary Arterial Hypertension	Number	1995	3057.81	4241.11	2442.41
DALYs (Disability-Adjusted Life Years)	High-middle SDI	Female	25-29 years	Pulmonary Arterial Hypertension	Number	1996	3002.8	4103.53	2446.04
DALYs (Disability-Adjusted Life Years)	High-middle SDI	Female	25-29 years	Pulmonary Arterial Hypertension	Number	1997	2934.68	3938.89	2427.11
DALYs (Disability-Adjusted Life Years)	High-middle SDI	Female	25-29 years	Pulmonary Arterial Hypertension	Number	1998	2898.06	3886.96	2425.27
DALYs (Disability-Adjusted Life Years)	High-middle SDI	Female	25-29 years	Pulmonary Arterial Hypertension	Number	1999	2918.24	3888.62	2456.71
DALYs (Disability-Adjusted Life Years)	High-middle SDI	Female	25-29 years	Pulmonary Arterial Hypertension	Number	2000	2891.6	3868.23	2443.6
DALYs (Disability-Adjusted Life Years)	High-middle SDI	Female	25-29 years	Pulmonary Arterial Hypertension	Number	2001	2782.25	3659.95	2358.81
DALYs (Disability-Adjusted Life Years)	High-middle SDI	Female	25-29 years	Pulmonary Arterial Hypertension	Number	2002	2729.09	3668.38	2346.23
DALYs (Disability-Adjusted Life Years)	High-middle SDI	Female	25-29 years	Pulmonary Arterial Hypertension	Number	2003	2722.22	3654.87	2354.81
DALYs (Disability-Adjusted Life Years)	High-middle SDI	Female	25-29 years	Pulmonary Arterial Hypertension	Number	2004	2682.12	3612.34	2342.15
DALYs (Disability-Adjusted Life Years)	High-middle SDI	Female	25-29 years	Pulmonary Arterial Hypertension	Number	2005	2676.45	3567.42	2354.08
DALYs (Disability-Adjusted Life Years)	High-middle SDI	Female	25-29 years	Pulmonary Arterial Hypertension	Number	2006	2632.07	3339.97	2324.66
DALYs (Disability-Adjusted Life Years)	High-middle SDI	Female	25-29 years	Pulmonary Arterial Hypertension	Number	2007	2629	3325.62	2339.35
DALYs (Disability-Adjusted Life Years)	High-middle SDI	Female	25-29 years	Pulmonary Arterial Hypertension	Number	2008	2754.6	3457.19	2431.74
DALYs (Disability-Adjusted Life Years)	High-middle SDI	Female	25-29 years	Pulmonary Arterial Hypertension	Number	2009	2849.28	3495.72	2436.45
DALYs (Disability-Adjusted Life Years)	High-middle SDI	Female	25-29 years	Pulmonary Arterial Hypertension	Number	2010	2923.77	3673.95	2440.95
DALYs (Disability-Adjusted Life Years)	High-middle SDI	Female	25-29 years	Pulmonary Arterial Hypertension	Number	2011	2949.16	3714.36	2355.63
DALYs (Disability-Adjusted Life Years)	High-middle SDI	Female	25-29 years	Pulmonary Arterial Hypertension	Number	2012	2921.74	3742.2	2331.92
DALYs (Disability-Adjusted Life Years)	High-middle SDI	Female	25-29 years	Pulmonary Arterial Hypertension	Number	2013	2878.49	3753.46	2278.69
DALYs (Disability-Adjusted Life Years)	High-middle SDI	Female	25-29 years	Pulmonary Arterial Hypertension	Number	2014	2784.93	3662.62	2169.88
DALYs (Disability-Adjusted Life Years)	High-middle SDI	Female	25-29 years	Pulmonary Arterial Hypertension	Number	2015	2609.65	3554.47	2063.49
DALYs (Disability-Adjusted Life Years)	High-middle SDI	Female	25-29 years	Pulmonary Arterial Hypertension	Number	2016	2459.86	3205.34	1990.79
DALYs (Disability-Adjusted Life Years)	High-middle SDI	Female	25-29 years	Pulmonary Arterial Hypertension	Number	2017	2298.45	3074.47	1851.19
DALYs (Disability-Adjusted Life Years)	High-middle SDI	Female	25-29 years	Pulmonary Arterial Hypertension	Number	2018	2133.23	2968.84	1701.15
DALYs (Disability-Adjusted Life Years)	High-middle SDI	Female	25-29 years	Pulmonary Arterial Hypertension	Number	2019	1985.22	2725.35	1608.2
DALYs (Disability-Adjusted Life Years)	High-middle SDI	Female	25-29 years	Pulmonary Arterial Hypertension	Number	2020	1771.54	2368.52	1457.3
DALYs (Disability-Adjusted Life Years)	High-middle SDI	Female	25-29 years	Pulmonary Arterial Hypertension	Number	2021	1683.06	2242.04	1373.95
DALYs (Disability-Adjusted Life Years)	High-middle SDI	Female	30-34 years	Pulmonary Arterial Hypertension	Number	1990	2708.89	3742.06	2060.05
DALYs (Disability-Adjusted Life Years)	High-middle SDI	Female	30-34 years	Pulmonary Arterial Hypertension	Number	1991	2669.03	3645.67	2099.06
DALYs (Disability-Adjusted Life Years)	High-middle SDI	Female	30-34 years	Pulmonary Arterial Hypertension	Number	1992	2685.89	3677.86	2166.46
DALYs (Disability-Adjusted Life Years)	High-middle SDI	Female	30-34 years	Pulmonary Arterial Hypertension	Number	1993	2781.96	3857.82	2225.78
DALYs (Disability-Adjusted Life Years)	High-middle SDI	Female	30-34 years	Pulmonary Arterial Hypertension	Number	1994	2808.06	3940.94	2254.32
DALYs (Disability-Adjusted Life Years)	High-middle SDI	Female	30-34 years	Pulmonary Arterial Hypertension	Number	1995	2806.83	3885.67	2292.14
DALYs (Disability-Adjusted Life Years)	High-middle SDI	Female	30-34 years	Pulmonary Arterial Hypertension	Number	1996	2792.39	4004.67	2283.87
DALYs (Disability-Adjusted Life Years)	High-middle SDI	Female	30-34 years	Pulmonary Arterial Hypertension	Number	1997	2723.51	3865.05	2238.61
DALYs (Disability-Adjusted Life Years)	High-middle SDI	Female	30-34 years	Pulmonary Arterial Hypertension	Number	1998	2673.06	3672.85	2196.22
DALYs (Disability-Adjusted Life Years)	High-middle SDI	Female	30-34 years	Pulmonary Arterial Hypertension	Number	1999	2682.85	3727.76	2219.21
DALYs (Disability-Adjusted Life Years)	High-middle SDI	Female	30-34 years	Pulmonary Arterial Hypertension	Number	2000	2635.9	3609.83	2205.11
DALYs (Disability-Adjusted Life Years)	High-middle SDI	Female	30-34 years	Pulmonary Arterial Hypertension	Number	2001	2566.13	3625.32	2147.08
DALYs (Disability-Adjusted Life Years)	High-middle SDI	Female	30-34 years	Pulmonary Arterial Hypertension	Number	2002	2558.05	3565.73	2172.87
DALYs (Disability-Adjusted Life Years)	High-middle SDI	Female	30-34 years	Pulmonary Arterial Hypertension	Number	2003	2576.63	3671.08	2170.4
DALYs (Disability-Adjusted Life Years)	High-middle SDI	Female	30-34 years	Pulmonary Arterial Hypertension	Number	2004	2557.57	3599.22	2187.64
DALYs (Disability-Adjusted Life Years)	High-middle SDI	Female	30-34 years	Pulmonary Arterial Hypertension	Number	2005	2572.42	3605.86	2206.05
DALYs (Disability-Adjusted Life Years)	High-middle SDI	Female	30-34 years	Pulmonary Arterial Hypertension	Number	2006	2505.07	3317.94	2165.45
DALYs (Disability-Adjusted Life Years)	High-middle SDI	Female	30-34 years	Pulmonary Arterial Hypertension	Number	2007	2454.81	3202.82	2128.86
DALYs (Disability-Adjusted Life Years)	High-middle SDI	Female	30-34 years	Pulmonary Arterial Hypertension	Number	2008	2519.37	3191.35	2165.24
DALYs (Disability-Adjusted Life Years)	High-middle SDI	Female	30-34 years	Pulmonary Arterial Hypertension	Number	2009	2597.46	3268.59	2204.65
DALYs (Disability-Adjusted Life Years)	High-middle SDI	Female	30-34 years	Pulmonary Arterial Hypertension	Number	2010	2647.81	3371.8	2228.04
DALYs (Disability-Adjusted Life Years)	High-middle SDI	Female	30-34 years	Pulmonary Arterial Hypertension	Number	2011	2606.22	3297.14	2148.48
DALYs (Disability-Adjusted Life Years)	High-middle SDI	Female	30-34 years	Pulmonary Arterial Hypertension	Number	2012	2491.01	3092.17	2062.66
DALYs (Disability-Adjusted Life Years)	High-middle SDI	Female	30-34 years	Pulmonary Arterial Hypertension	Number	2013	2421.71	3014.65	1990.73
DALYs (Disability-Adjusted Life Years)	High-middle SDI	Female	30-34 years	Pulmonary Arterial Hypertension	Number	2014	2361.09	2966.18	1963.87
DALYs (Disability-Adjusted Life Years)	High-middle SDI	Female	30-34 years	Pulmonary Arterial Hypertension	Number	2015	2273.16	2934.11	1840.22
DALYs (Disability-Adjusted Life Years)	High-middle SDI	Female	30-34 years	Pulmonary Arterial Hypertension	Number	2016	2233.57	2871.76	1803.82
DALYs (Disability-Adjusted Life Years)	High-middle SDI	Female	30-34 years	Pulmonary Arterial Hypertension	Number	2017	2211.1	2939.86	1784.97
DALYs (Disability-Adjusted Life Years)	High-middle SDI	Female	30-34 years	Pulmonary Arterial Hypertension	Number	2018	2189.32	2955.23	1756.79
DALYs (Disability-Adjusted Life Years)	High-middle SDI	Female	30-34 years	Pulmonary Arterial Hypertension	Number	2019	2157.85	2937.06	1687.35
DALYs (Disability-Adjusted Life Years)	High-middle SDI	Female	30-34 years	Pulmonary Arterial Hypertension	Number	2020	2032.91	2716.3	1631.57
DALYs (Disability-Adjusted Life Years)	High-middle SDI	Female	30-34 years	Pulmonary Arterial Hypertension	Number	2021	1951.82	2642.13	1547.55
DALYs (Disability-Adjusted Life Years)	High-middle SDI	Female	35-39 years	Pulmonary Arterial Hypertension	Number	1990	2996.21	4275.44	2262.4
DALYs (Disability-Adjusted Life Years)	High-middle SDI	Female	35-39 years	Pulmonary Arterial Hypertension	Number	1991	3055.77	4226.62	2322.39
DALYs (Disability-Adjusted Life Years)	High-middle SDI	Female	35-39 years	Pulmonary Arterial Hypertension	Number	1992	3125.66	4377.75	2457.08
DALYs (Disability-Adjusted Life Years)	High-middle SDI	Female	35-39 years	Pulmonary Arterial Hypertension	Number	1993	3205.25	4375.27	2539.01
DALYs (Disability-Adjusted Life Years)	High-middle SDI	Female	35-39 years	Pulmonary Arterial Hypertension	Number	1994	3206.82	4597.45	2518.51
DALYs (Disability-Adjusted Life Years)	High-middle SDI	Female	35-39 years	Pulmonary Arterial Hypertension	Number	1995	3144.42	4384.56	2525.56
DALYs (Disability-Adjusted Life Years)	High-middle SDI	Female	35-39 years	Pulmonary Arterial Hypertension	Number	1996	3069.55	4193.35	2508.14
DALYs (Disability-Adjusted Life Years)	High-middle SDI	Female	35-39 years	Pulmonary Arterial Hypertension	Number	1997	3006.27	4117.72	2495.78
DALYs (Disability-Adjusted Life Years)	High-middle SDI	Female	35-39 years	Pulmonary Arterial Hypertension	Number	1998	3023.44	4128.48	2518.5
DALYs (Disability-Adjusted Life Years)	High-middle SDI	Female	35-39 years	Pulmonary Arterial Hypertension	Number	1999	3124.89	4419.71	2607.09
DALYs (Disability-Adjusted Life Years)	High-middle SDI	Female	35-39 years	Pulmonary Arterial Hypertension	Number	2000	3149.86	4423.38	2633.54
DALYs (Disability-Adjusted Life Years)	High-middle SDI	Female	35-39 years	Pulmonary Arterial Hypertension	Number	2001	3149.83	4481.5	2623.16
DALYs (Disability-Adjusted Life Years)	High-middle SDI	Female	35-39 years	Pulmonary Arterial Hypertension	Number	2002	3141.74	4604.1	2643.38
DALYs (Disability-Adjusted Life Years)	High-middle SDI	Female	35-39 years	Pulmonary Arterial Hypertension	Number	2003	3132.94	4451.35	2611.66
DALYs (Disability-Adjusted Life Years)	High-middle SDI	Female	35-39 years	Pulmonary Arterial Hypertension	Number	2004	3079.52	4499.55	2594.9
DALYs (Disability-Adjusted Life Years)	High-middle SDI	Female	35-39 years	Pulmonary Arterial Hypertension	Number	2005	3076.08	4390.95	2604.23
DALYs (Disability-Adjusted Life Years)	High-middle SDI	Female	35-39 years	Pulmonary Arterial Hypertension	Number	2006	3056.59	4180.5	2601.01
DALYs (Disability-Adjusted Life Years)	High-middle SDI	Female	35-39 years	Pulmonary Arterial Hypertension	Number	2007	3047.59	4105.15	2600.27
DALYs (Disability-Adjusted Life Years)	High-middle SDI	Female	35-39 years	Pulmonary Arterial Hypertension	Number	2008	3064.58	3910.59	2586.95
DALYs (Disability-Adjusted Life Years)	High-middle SDI	Female	35-39 years	Pulmonary Arterial Hypertension	Number	2009	3039.13	3796.61	2508.5
DALYs (Disability-Adjusted Life Years)	High-middle SDI	Female	35-39 years	Pulmonary Arterial Hypertension	Number	2010	3041.42	3734.86	2489.74
DALYs (Disability-Adjusted Life Years)	High-middle SDI	Female	35-39 years	Pulmonary Arterial Hypertension	Number	2011	2948.53	3685.48	2376.93
DALYs (Disability-Adjusted Life Years)	High-middle SDI	Female	35-39 years	Pulmonary Arterial Hypertension	Number	2012	2817.55	3463.93	2288.98
DALYs (Disability-Adjusted Life Years)	High-middle SDI	Female	35-39 years	Pulmonary Arterial Hypertension	Number	2013	2702.02	3356.57	2194.86
DALYs (Disability-Adjusted Life Years)	High-middle SDI	Female	35-39 years	Pulmonary Arterial Hypertension	Number	2014	2600.03	3263.79	2154.08
DALYs (Disability-Adjusted Life Years)	High-middle SDI	Female	35-39 years	Pulmonary Arterial Hypertension	Number	2015	2510.27	3213.35	2083.91
DALYs (Disability-Adjusted Life Years)	High-middle SDI	Female	35-39 years	Pulmonary Arterial Hypertension	Number	2016	2426.76	3057.51	2018.06
DALYs (Disability-Adjusted Life Years)	High-middle SDI	Female	35-39 years	Pulmonary Arterial Hypertension	Number	2017	2353.3	3019.91	1941.88
DALYs (Disability-Adjusted Life Years)	High-middle SDI	Female	35-39 years	Pulmonary Arterial Hypertension	Number	2018	2297.9	3102.42	1895.74
DALYs (Disability-Adjusted Life Years)	High-middle SDI	Female	35-39 years	Pulmonary Arterial Hypertension	Number	2019	2256.97	2953.65	1823.91
DALYs (Disability-Adjusted Life Years)	High-middle SDI	Female	35-39 years	Pulmonary Arterial Hypertension	Number	2020	2220.89	2973.23	1796.1
DALYs (Disability-Adjusted Life Years)	High-middle SDI	Female	35-39 years	Pulmonary Arterial Hypertension	Number	2021	2292.2	3126.67	1808.61
DALYs (Disability-Adjusted Life Years)	High-middle SDI	Female	40-44 years	Pulmonary Arterial Hypertension	Number	1990	2915.23	3996.64	2243.71
DALYs (Disability-Adjusted Life Years)	High-middle SDI	Female	40-44 years	Pulmonary Arterial Hypertension	Number	1991	3085.11	4155.12	2445.85
DALYs (Disability-Adjusted Life Years)	High-middle SDI	Female	40-44 years	Pulmonary Arterial Hypertension	Number	1992	3234.32	4487.74	2568.13
DALYs (Disability-Adjusted Life Years)	High-middle SDI	Female	40-44 years	Pulmonary Arterial Hypertension	Number	1993	3459.74	4793.14	2788.21
DALYs (Disability-Adjusted Life Years)	High-middle SDI	Female	40-44 years	Pulmonary Arterial Hypertension	Number	1994	3554.91	5081.53	2785.4
DALYs (Disability-Adjusted Life Years)	High-middle SDI	Female	40-44 years	Pulmonary Arterial Hypertension	Number	1995	3587.16	5011.27	2879.79
DALYs (Disability-Adjusted Life Years)	High-middle SDI	Female	40-44 years	Pulmonary Arterial Hypertension	Number	1996	3592.05	5013.78	2937.57
DALYs (Disability-Adjusted Life Years)	High-middle SDI	Female	40-44 years	Pulmonary Arterial Hypertension	Number	1997	3572.25	5021.62	2956.64
DALYs (Disability-Adjusted Life Years)	High-middle SDI	Female	40-44 years	Pulmonary Arterial Hypertension	Number	1998	3545.72	4849.24	2981.13
DALYs (Disability-Adjusted Life Years)	High-middle SDI	Female	40-44 years	Pulmonary Arterial Hypertension	Number	1999	3573.1	4837.61	3017.66
DALYs (Disability-Adjusted Life Years)	High-middle SDI	Female	40-44 years	Pulmonary Arterial Hypertension	Number	2000	3490.65	4582.03	2969.83
DALYs (Disability-Adjusted Life Years)	High-middle SDI	Female	40-44 years	Pulmonary Arterial Hypertension	Number	2001	3399.26	4492.91	2906.22
DALYs (Disability-Adjusted Life Years)	High-middle SDI	Female	40-44 years	Pulmonary Arterial Hypertension	Number	2002	3382.1	4458.26	2916.52
DALYs (Disability-Adjusted Life Years)	High-middle SDI	Female	40-44 years	Pulmonary Arterial Hypertension	Number	2003	3424.34	4569.69	2915.93
DALYs (Disability-Adjusted Life Years)	High-middle SDI	Female	40-44 years	Pulmonary Arterial Hypertension	Number	2004	3446.54	4567.53	2980.87
DALYs (Disability-Adjusted Life Years)	High-middle SDI	Female	40-44 years	Pulmonary Arterial Hypertension	Number	2005	3613.01	4959.97	3126.82
DALYs (Disability-Adjusted Life Years)	High-middle SDI	Female	40-44 years	Pulmonary Arterial Hypertension	Number	2006	3785.35	5131.26	3259.41
DALYs (Disability-Adjusted Life Years)	High-middle SDI	Female	40-44 years	Pulmonary Arterial Hypertension	Number	2007	3884.42	5315.92	3277.03
DALYs (Disability-Adjusted Life Years)	High-middle SDI	Female	40-44 years	Pulmonary Arterial Hypertension	Number	2008	3844.29	5080.7	3204.42
DALYs (Disability-Adjusted Life Years)	High-middle SDI	Female	40-44 years	Pulmonary Arterial Hypertension	Number	2009	3722.64	4770.81	3022.32
DALYs (Disability-Adjusted Life Years)	High-middle SDI	Female	40-44 years	Pulmonary Arterial Hypertension	Number	2010	3641.41	4642	2960.23
DALYs (Disability-Adjusted Life Years)	High-middle SDI	Female	40-44 years	Pulmonary Arterial Hypertension	Number	2011	3641.45	4522.71	2896.43
DALYs (Disability-Adjusted Life Years)	High-middle SDI	Female	40-44 years	Pulmonary Arterial Hypertension	Number	2012	3546.81	4415.79	2842.39
DALYs (Disability-Adjusted Life Years)	High-middle SDI	Female	40-44 years	Pulmonary Arterial Hypertension	Number	2013	3444.72	4388.78	2726.54
DALYs (Disability-Adjusted Life Years)	High-middle SDI	Female	40-44 years	Pulmonary Arterial Hypertension	Number	2014	3364.1	4323.94	2695.31
DALYs (Disability-Adjusted Life Years)	High-middle SDI	Female	40-44 years	Pulmonary Arterial Hypertension	Number	2015	3230.87	4299.35	2597.7
DALYs (Disability-Adjusted Life Years)	High-middle SDI	Female	40-44 years	Pulmonary Arterial Hypertension	Number	2016	3097.61	4032.08	2548.65
DALYs (Disability-Adjusted Life Years)	High-middle SDI	Female	40-44 years	Pulmonary Arterial Hypertension	Number	2017	2982.5	3983.93	2417.99
DALYs (Disability-Adjusted Life Years)	High-middle SDI	Female	40-44 years	Pulmonary Arterial Hypertension	Number	2018	2873.44	3907.38	2362.02
DALYs (Disability-Adjusted Life Years)	High-middle SDI	Female	40-44 years	Pulmonary Arterial Hypertension	Number	2019	2785.96	3678.38	2303.29
DALYs (Disability-Adjusted Life Years)	High-middle SDI	Female	40-44 years	Pulmonary Arterial Hypertension	Number	2020	2675.61	3618.43	2188.15
DALYs (Disability-Adjusted Life Years)	High-middle SDI	Female	40-44 years	Pulmonary Arterial Hypertension	Number	2021	2654.51	3550.34	2135.52
DALYs (Disability-Adjusted Life Years)	High-middle SDI	Female	45-49 years	Pulmonary Arterial Hypertension	Number	1990	1905.19	2468.75	1453.89
DALYs (Disability-Adjusted Life Years)	High-middle SDI	Female	45-49 years	Pulmonary Arterial Hypertension	Number	1991	1888.89	2449.83	1471.22
DALYs (Disability-Adjusted Life Years)	High-middle SDI	Female	45-49 years	Pulmonary Arterial Hypertension	Number	1992	1941.89	2627.37	1519.94
DALYs (Disability-Adjusted Life Years)	High-middle SDI	Female	45-49 years	Pulmonary Arterial Hypertension	Number	1993	2036.97	2695.72	1615.4
DALYs (Disability-Adjusted Life Years)	High-middle SDI	Female	45-49 years	Pulmonary Arterial Hypertension	Number	1994	2203.42	2972.9	1733.44
DALYs (Disability-Adjusted Life Years)	High-middle SDI	Female	45-49 years	Pulmonary Arterial Hypertension	Number	1995	2347.67	3157.51	1921.55
DALYs (Disability-Adjusted Life Years)	High-middle SDI	Female	45-49 years	Pulmonary Arterial Hypertension	Number	1996	2451.46	3291.88	2030.1
DALYs (Disability-Adjusted Life Years)	High-middle SDI	Female	45-49 years	Pulmonary Arterial Hypertension	Number	1997	2496.2	3333.32	2088.52
DALYs (Disability-Adjusted Life Years)	High-middle SDI	Female	45-49 years	Pulmonary Arterial Hypertension	Number	1998	2597.4	3456.95	2171.97
DALYs (Disability-Adjusted Life Years)	High-middle SDI	Female	45-49 years	Pulmonary Arterial Hypertension	Number	1999	2686.66	3659.33	2257.1
DALYs (Disability-Adjusted Life Years)	High-middle SDI	Female	45-49 years	Pulmonary Arterial Hypertension	Number	2000	2732.76	3751.13	2336.94
DALYs (Disability-Adjusted Life Years)	High-middle SDI	Female	45-49 years	Pulmonary Arterial Hypertension	Number	2001	2741.12	3716.17	2337.86
DALYs (Disability-Adjusted Life Years)	High-middle SDI	Female	45-49 years	Pulmonary Arterial Hypertension	Number	2002	2705.07	3663.06	2335.45
DALYs (Disability-Adjusted Life Years)	High-middle SDI	Female	45-49 years	Pulmonary Arterial Hypertension	Number	2003	2676.39	3461.69	2332.8
DALYs (Disability-Adjusted Life Years)	High-middle SDI	Female	45-49 years	Pulmonary Arterial Hypertension	Number	2004	2612.44	3373.12	2281.11
DALYs (Disability-Adjusted Life Years)	High-middle SDI	Female	45-49 years	Pulmonary Arterial Hypertension	Number	2005	2584.29	3336.16	2253.53
DALYs (Disability-Adjusted Life Years)	High-middle SDI	Female	45-49 years	Pulmonary Arterial Hypertension	Number	2006	2538.13	3143.48	2198.18
DALYs (Disability-Adjusted Life Years)	High-middle SDI	Female	45-49 years	Pulmonary Arterial Hypertension	Number	2007	2549.5	3086.58	2166.15
DALYs (Disability-Adjusted Life Years)	High-middle SDI	Female	45-49 years	Pulmonary Arterial Hypertension	Number	2008	2714.34	3332.68	2272.86
DALYs (Disability-Adjusted Life Years)	High-middle SDI	Female	45-49 years	Pulmonary Arterial Hypertension	Number	2009	2936.57	3626.14	2363.55
DALYs (Disability-Adjusted Life Years)	High-middle SDI	Female	45-49 years	Pulmonary Arterial Hypertension	Number	2010	3048.66	3778.51	2389.09
DALYs (Disability-Adjusted Life Years)	High-middle SDI	Female	45-49 years	Pulmonary Arterial Hypertension	Number	2011	3077.12	3942.51	2339.24
DALYs (Disability-Adjusted Life Years)	High-middle SDI	Female	45-49 years	Pulmonary Arterial Hypertension	Number	2012	2996.39	3832.38	2316.12
DALYs (Disability-Adjusted Life Years)	High-middle SDI	Female	45-49 years	Pulmonary Arterial Hypertension	Number	2013	2924.05	3847.68	2248.67
DALYs (Disability-Adjusted Life Years)	High-middle SDI	Female	45-49 years	Pulmonary Arterial Hypertension	Number	2014	2825.75	3660.03	2231.33
DALYs (Disability-Adjusted Life Years)	High-middle SDI	Female	45-49 years	Pulmonary Arterial Hypertension	Number	2015	2682.33	3671.53	2130.5
DALYs (Disability-Adjusted Life Years)	High-middle SDI	Female	45-49 years	Pulmonary Arterial Hypertension	Number	2016	2604.66	3444.82	2117.45
DALYs (Disability-Adjusted Life Years)	High-middle SDI	Female	45-49 years	Pulmonary Arterial Hypertension	Number	2017	2554.34	3444.91	2072.49
DALYs (Disability-Adjusted Life Years)	High-middle SDI	Female	45-49 years	Pulmonary Arterial Hypertension	Number	2018	2503.14	3523.93	2009.26
DALYs (Disability-Adjusted Life Years)	High-middle SDI	Female	45-49 years	Pulmonary Arterial Hypertension	Number	2019	2445.86	3276.17	1954.98
DALYs (Disability-Adjusted Life Years)	High-middle SDI	Female	45-49 years	Pulmonary Arterial Hypertension	Number	2020	2336.51	3083.34	1868.03
DALYs (Disability-Adjusted Life Years)	High-middle SDI	Female	45-49 years	Pulmonary Arterial Hypertension	Number	2021	2282.23	3099.9	1865.11
Prevalence	High-middle SDI	Female	15-19 years	Pulmonary Arterial Hypertension	Number	1990	605.284	875.098	383.935
Prevalence	High-middle SDI	Female	15-19 years	Pulmonary Arterial Hypertension	Number	1991	600.217	863.905	379.95
Prevalence	High-middle SDI	Female	15-19 years	Pulmonary Arterial Hypertension	Number	1992	593.534	850.542	374.934
Prevalence	High-middle SDI	Female	15-19 years	Pulmonary Arterial Hypertension	Number	1993	587.237	838.234	370.96
Prevalence	High-middle SDI	Female	15-19 years	Pulmonary Arterial Hypertension	Number	1994	582.797	831.701	368.022
Prevalence	High-middle SDI	Female	15-19 years	Pulmonary Arterial Hypertension	Number	1995	580.42	830.592	366.252
Prevalence	High-middle SDI	Female	15-19 years	Pulmonary Arterial Hypertension	Number	1996	578.34	828.228	363.519
Prevalence	High-middle SDI	Female	15-19 years	Pulmonary Arterial Hypertension	Number	1997	577.078	829.753	360.963
Prevalence	High-middle SDI	Female	15-19 years	Pulmonary Arterial Hypertension	Number	1998	578.896	836.469	360.143
Prevalence	High-middle SDI	Female	15-19 years	Pulmonary Arterial Hypertension	Number	1999	584.615	848.75	362.446
Prevalence	High-middle SDI	Female	15-19 years	Pulmonary Arterial Hypertension	Number	2000	595.617	868.802	368.562
Prevalence	High-middle SDI	Female	15-19 years	Pulmonary Arterial Hypertension	Number	2001	613.386	894.375	379.065
Prevalence	High-middle SDI	Female	15-19 years	Pulmonary Arterial Hypertension	Number	2002	633.625	923.094	391.869
Prevalence	High-middle SDI	Female	15-19 years	Pulmonary Arterial Hypertension	Number	2003	650.346	946.6	403.363
Prevalence	High-middle SDI	Female	15-19 years	Pulmonary Arterial Hypertension	Number	2004	659.862	959.532	410.765
Prevalence	High-middle SDI	Female	15-19 years	Pulmonary Arterial Hypertension	Number	2005	658.366	957.105	410.863
Prevalence	High-middle SDI	Female	15-19 years	Pulmonary Arterial Hypertension	Number	2006	645.251	939.159	403.798
Prevalence	High-middle SDI	Female	15-19 years	Pulmonary Arterial Hypertension	Number	2007	624.553	910.273	392.153
Prevalence	High-middle SDI	Female	15-19 years	Pulmonary Arterial Hypertension	Number	2008	599.05	874.032	377.452
Prevalence	High-middle SDI	Female	15-19 years	Pulmonary Arterial Hypertension	Number	2009	571.149	833.896	361.059
Prevalence	High-middle SDI	Female	15-19 years	Pulmonary Arterial Hypertension	Number	2010	543.815	794.116	344.8
Prevalence	High-middle SDI	Female	15-19 years	Pulmonary Arterial Hypertension	Number	2011	520.349	758.416	329.218
Prevalence	High-middle SDI	Female	15-19 years	Pulmonary Arterial Hypertension	Number	2012	501.225	728.487	317.025
Prevalence	High-middle SDI	Female	15-19 years	Pulmonary Arterial Hypertension	Number	2013	485.805	704.178	307.361
Prevalence	High-middle SDI	Female	15-19 years	Pulmonary Arterial Hypertension	Number	2014	473.276	684.298	299.407
Prevalence	High-middle SDI	Female	15-19 years	Pulmonary Arterial Hypertension	Number	2015	463.409	668.443	293.142
Prevalence	High-middle SDI	Female	15-19 years	Pulmonary Arterial Hypertension	Number	2016	455.625	657.847	288.632
Prevalence	High-middle SDI	Female	15-19 years	Pulmonary Arterial Hypertension	Number	2017	450.12	650.659	285.417
Prevalence	High-middle SDI	Female	15-19 years	Pulmonary Arterial Hypertension	Number	2018	446.944	646.927	283.504
Prevalence	High-middle SDI	Female	15-19 years	Pulmonary Arterial Hypertension	Number	2019	446.19	646.791	283.063
Prevalence	High-middle SDI	Female	15-19 years	Pulmonary Arterial Hypertension	Number	2020	446.799	646.85	282.75
Prevalence	High-middle SDI	Female	15-19 years	Pulmonary Arterial Hypertension	Number	2021	451.157	645.028	286.232
Prevalence	High-middle SDI	Female	20-24 years	Pulmonary Arterial Hypertension	Number	1990	804.735	1152.32	544.602
Prevalence	High-middle SDI	Female	20-24 years	Pulmonary Arterial Hypertension	Number	1991	804.461	1153.88	544.749
Prevalence	High-middle SDI	Female	20-24 years	Pulmonary Arterial Hypertension	Number	1992	804.737	1156.28	544.945
Prevalence	High-middle SDI	Female	20-24 years	Pulmonary Arterial Hypertension	Number	1993	803.916	1157.09	542.754
Prevalence	High-middle SDI	Female	20-24 years	Pulmonary Arterial Hypertension	Number	1994	802.204	1156.73	540.894
Prevalence	High-middle SDI	Female	20-24 years	Pulmonary Arterial Hypertension	Number	1995	798.766	1153.81	537.093
Prevalence	High-middle SDI	Female	20-24 years	Pulmonary Arterial Hypertension	Number	1996	791.605	1143.74	532.876
Prevalence	High-middle SDI	Female	20-24 years	Pulmonary Arterial Hypertension	Number	1997	780.287	1127.32	525.117
Prevalence	High-middle SDI	Female	20-24 years	Pulmonary Arterial Hypertension	Number	1998	769.345	1109.79	517.551
Prevalence	High-middle SDI	Female	20-24 years	Pulmonary Arterial Hypertension	Number	1999	762.235	1097.64	512.605
Prevalence	High-middle SDI	Female	20-24 years	Pulmonary Arterial Hypertension	Number	2000	760.194	1092.31	511.131
Prevalence	High-middle SDI	Female	20-24 years	Pulmonary Arterial Hypertension	Number	2001	762.442	1098.28	511.503
Prevalence	High-middle SDI	Female	20-24 years	Pulmonary Arterial Hypertension	Number	2002	769.533	1110.74	515.38
Prevalence	High-middle SDI	Female	20-24 years	Pulmonary Arterial Hypertension	Number	2003	782.167	1131.06	523.019
Prevalence	High-middle SDI	Female	20-24 years	Pulmonary Arterial Hypertension	Number	2004	799.462	1155.86	533.607
Prevalence	High-middle SDI	Female	20-24 years	Pulmonary Arterial Hypertension	Number	2005	820.326	1186.28	547.711
Prevalence	High-middle SDI	Female	20-24 years	Pulmonary Arterial Hypertension	Number	2006	845.91	1224.75	565.023
Prevalence	High-middle SDI	Female	20-24 years	Pulmonary Arterial Hypertension	Number	2007	872.658	1263.53	584.27
Prevalence	High-middle SDI	Female	20-24 years	Pulmonary Arterial Hypertension	Number	2008	893.54	1291.23	599.811
Prevalence	High-middle SDI	Female	20-24 years	Pulmonary Arterial Hypertension	Number	2009	904.454	1304.37	608.833
Prevalence	High-middle SDI	Female	20-24 years	Pulmonary Arterial Hypertension	Number	2010	901.44	1297.69	608.575
Prevalence	High-middle SDI	Female	20-24 years	Pulmonary Arterial Hypertension	Number	2011	882.858	1273.43	596.459
Prevalence	High-middle SDI	Female	20-24 years	Pulmonary Arterial Hypertension	Number	2012	852.531	1231.8	575.631
Prevalence	High-middle SDI	Female	20-24 years	Pulmonary Arterial Hypertension	Number	2013	815.534	1181.93	550.384
Prevalence	High-middle SDI	Female	20-24 years	Pulmonary Arterial Hypertension	Number	2014	776.275	1127.78	523.703
Prevalence	High-middle SDI	Female	20-24 years	Pulmonary Arterial Hypertension	Number	2015	738.305	1072.19	497.928
Prevalence	High-middle SDI	Female	20-24 years	Pulmonary Arterial Hypertension	Number	2016	705.506	1022.62	475.694
Prevalence	High-middle SDI	Female	20-24 years	Pulmonary Arterial Hypertension	Number	2017	678.65	980.756	457.443
Prevalence	High-middle SDI	Female	20-24 years	Pulmonary Arterial Hypertension	Number	2018	656.899	946.462	443.622
Prevalence	High-middle SDI	Female	20-24 years	Pulmonary Arterial Hypertension	Number	2019	638.744	918.692	432.196
Prevalence	High-middle SDI	Female	20-24 years	Pulmonary Arterial Hypertension	Number	2020	622.426	896.959	420.262
Prevalence	High-middle SDI	Female	20-24 years	Pulmonary Arterial Hypertension	Number	2021	609.359	873.776	413.09
Prevalence	High-middle SDI	Female	25-29 years	Pulmonary Arterial Hypertension	Number	1990	1001.35	1420.96	695.309
Prevalence	High-middle SDI	Female	25-29 years	Pulmonary Arterial Hypertension	Number	1991	1020.12	1447.38	708.756
Prevalence	High-middle SDI	Female	25-29 years	Pulmonary Arterial Hypertension	Number	1992	1032.53	1464.92	716.009
Prevalence	High-middle SDI	Female	25-29 years	Pulmonary Arterial Hypertension	Number	1993	1037.42	1471.67	717.753
Prevalence	High-middle SDI	Female	25-29 years	Pulmonary Arterial Hypertension	Number	1994	1037.28	1471.02	716.146
Prevalence	High-middle SDI	Female	25-29 years	Pulmonary Arterial Hypertension	Number	1995	1035.89	1470.76	713.849
Prevalence	High-middle SDI	Female	25-29 years	Pulmonary Arterial Hypertension	Number	1996	1034.46	1468.07	711.506
Prevalence	High-middle SDI	Female	25-29 years	Pulmonary Arterial Hypertension	Number	1997	1033.02	1466.1	708.156
Prevalence	High-middle SDI	Female	25-29 years	Pulmonary Arterial Hypertension	Number	1998	1030.18	1462.79	701.922
Prevalence	High-middle SDI	Female	25-29 years	Pulmonary Arterial Hypertension	Number	1999	1027.34	1459.02	695.82
Prevalence	High-middle SDI	Female	25-29 years	Pulmonary Arterial Hypertension	Number	2000	1023.68	1453.82	689.656
Prevalence	High-middle SDI	Female	25-29 years	Pulmonary Arterial Hypertension	Number	2001	1019.12	1449.31	688.834
Prevalence	High-middle SDI	Female	25-29 years	Pulmonary Arterial Hypertension	Number	2002	1013.33	1442.85	687.732
Prevalence	High-middle SDI	Female	25-29 years	Pulmonary Arterial Hypertension	Number	2003	1008.87	1437.25	687.609
Prevalence	High-middle SDI	Female	25-29 years	Pulmonary Arterial Hypertension	Number	2004	1007.54	1434.98	689.284
Prevalence	High-middle SDI	Female	25-29 years	Pulmonary Arterial Hypertension	Number	2005	1007.77	1435.57	691.335
Prevalence	High-middle SDI	Female	25-29 years	Pulmonary Arterial Hypertension	Number	2006	1007.95	1435.89	693.188
Prevalence	High-middle SDI	Female	25-29 years	Pulmonary Arterial Hypertension	Number	2007	1012.71	1441.9	698.245
Prevalence	High-middle SDI	Female	25-29 years	Pulmonary Arterial Hypertension	Number	2008	1024.67	1456.6	707.668
Prevalence	High-middle SDI	Female	25-29 years	Pulmonary Arterial Hypertension	Number	2009	1043.19	1480.77	720.612
Prevalence	High-middle SDI	Female	25-29 years	Pulmonary Arterial Hypertension	Number	2010	1068.52	1514.9	738.311
Prevalence	High-middle SDI	Female	25-29 years	Pulmonary Arterial Hypertension	Number	2011	1101.61	1562.33	761.047
Prevalence	High-middle SDI	Female	25-29 years	Pulmonary Arterial Hypertension	Number	2012	1134.77	1610.14	783.771
Prevalence	High-middle SDI	Female	25-29 years	Pulmonary Arterial Hypertension	Number	2013	1159.09	1643.83	800.211
Prevalence	High-middle SDI	Female	25-29 years	Pulmonary Arterial Hypertension	Number	2014	1170.07	1656.36	807.18
Prevalence	High-middle SDI	Female	25-29 years	Pulmonary Arterial Hypertension	Number	2015	1162.37	1645.73	800.971
Prevalence	High-middle SDI	Female	25-29 years	Pulmonary Arterial Hypertension	Number	2016	1133.88	1606.2	783.734
Prevalence	High-middle SDI	Female	25-29 years	Pulmonary Arterial Hypertension	Number	2017	1090.77	1546.31	755.969
Prevalence	High-middle SDI	Female	25-29 years	Pulmonary Arterial Hypertension	Number	2018	1039.7	1472.01	719.858
Prevalence	High-middle SDI	Female	25-29 years	Pulmonary Arterial Hypertension	Number	2019	985.587	1393.1	679.98
Prevalence	High-middle SDI	Female	25-29 years	Pulmonary Arterial Hypertension	Number	2020	931.293	1318.49	641.945
Prevalence	High-middle SDI	Female	25-29 years	Pulmonary Arterial Hypertension	Number	2021	886.193	1257.66	609.89
Prevalence	High-middle SDI	Female	30-34 years	Pulmonary Arterial Hypertension	Number	1990	1154.87	1670.45	774.113
Prevalence	High-middle SDI	Female	30-34 years	Pulmonary Arterial Hypertension	Number	1991	1157.44	1674.63	773.724
Prevalence	High-middle SDI	Female	30-34 years	Pulmonary Arterial Hypertension	Number	1992	1168.69	1695.88	777.363
Prevalence	High-middle SDI	Female	30-34 years	Pulmonary Arterial Hypertension	Number	1993	1193.17	1738.25	788.566
Prevalence	High-middle SDI	Female	30-34 years	Pulmonary Arterial Hypertension	Number	1994	1223.13	1788.08	803.059
Prevalence	High-middle SDI	Female	30-34 years	Pulmonary Arterial Hypertension	Number	1995	1251.59	1831.53	818.924
Prevalence	High-middle SDI	Female	30-34 years	Pulmonary Arterial Hypertension	Number	1996	1272.85	1868.92	832.903
Prevalence	High-middle SDI	Female	30-34 years	Pulmonary Arterial Hypertension	Number	1997	1284.4	1887.09	840.482
Prevalence	High-middle SDI	Female	30-34 years	Pulmonary Arterial Hypertension	Number	1998	1286.95	1891.6	841.043
Prevalence	High-middle SDI	Female	30-34 years	Pulmonary Arterial Hypertension	Number	1999	1285.49	1890.03	839.483
Prevalence	High-middle SDI	Female	30-34 years	Pulmonary Arterial Hypertension	Number	2000	1286.06	1890.64	840.859
Prevalence	High-middle SDI	Female	30-34 years	Pulmonary Arterial Hypertension	Number	2001	1294.08	1901.24	847.158
Prevalence	High-middle SDI	Female	30-34 years	Pulmonary Arterial Hypertension	Number	2002	1308.83	1920.7	856.489
Prevalence	High-middle SDI	Female	30-34 years	Pulmonary Arterial Hypertension	Number	2003	1323.74	1940.35	865.353
Prevalence	High-middle SDI	Female	30-34 years	Pulmonary Arterial Hypertension	Number	2004	1335.79	1956.79	871.986
Prevalence	High-middle SDI	Female	30-34 years	Pulmonary Arterial Hypertension	Number	2005	1338.02	1963.88	871.544
Prevalence	High-middle SDI	Female	30-34 years	Pulmonary Arterial Hypertension	Number	2006	1331.38	1953.88	869.443
Prevalence	High-middle SDI	Female	30-34 years	Pulmonary Arterial Hypertension	Number	2007	1319.89	1938.69	865.722
Prevalence	High-middle SDI	Female	30-34 years	Pulmonary Arterial Hypertension	Number	2008	1308.43	1923.45	861.807
Prevalence	High-middle SDI	Female	30-34 years	Pulmonary Arterial Hypertension	Number	2009	1300.51	1913.03	858.386
Prevalence	High-middle SDI	Female	30-34 years	Pulmonary Arterial Hypertension	Number	2010	1296.27	1907.81	856.166
Prevalence	High-middle SDI	Female	30-34 years	Pulmonary Arterial Hypertension	Number	2011	1292.22	1900.91	852.971
Prevalence	High-middle SDI	Female	30-34 years	Pulmonary Arterial Hypertension	Number	2012	1292.02	1900.13	852.127
Prevalence	High-middle SDI	Female	30-34 years	Pulmonary Arterial Hypertension	Number	2013	1300.58	1912.58	856.768
Prevalence	High-middle SDI	Female	30-34 years	Pulmonary Arterial Hypertension	Number	2014	1318.83	1939.55	867.976
Prevalence	High-middle SDI	Female	30-34 years	Pulmonary Arterial Hypertension	Number	2015	1347.98	1982.47	886.658
Prevalence	High-middle SDI	Female	30-34 years	Pulmonary Arterial Hypertension	Number	2016	1389.4	2042.79	914.517
Prevalence	High-middle SDI	Female	30-34 years	Pulmonary Arterial Hypertension	Number	2017	1432.39	2108.28	945.125
Prevalence	High-middle SDI	Female	30-34 years	Pulmonary Arterial Hypertension	Number	2018	1464.06	2157.99	967.797
Prevalence	High-middle SDI	Female	30-34 years	Pulmonary Arterial Hypertension	Number	2019	1476.59	2175.49	974.444
Prevalence	High-middle SDI	Female	30-34 years	Pulmonary Arterial Hypertension	Number	2020	1458.01	2148.65	961.879
Prevalence	High-middle SDI	Female	30-34 years	Pulmonary Arterial Hypertension	Number	2021	1413.06	2074.29	931.277
Prevalence	High-middle SDI	Female	35-39 years	Pulmonary Arterial Hypertension	Number	1990	1312.58	1849.89	924.706
Prevalence	High-middle SDI	Female	35-39 years	Pulmonary Arterial Hypertension	Number	1991	1344.93	1892.36	946.056
Prevalence	High-middle SDI	Female	35-39 years	Pulmonary Arterial Hypertension	Number	1992	1367.89	1927.73	960.872
Prevalence	High-middle SDI	Female	35-39 years	Pulmonary Arterial Hypertension	Number	1993	1375.83	1941.91	964.94
Prevalence	High-middle SDI	Female	35-39 years	Pulmonary Arterial Hypertension	Number	1994	1372.26	1939.89	961.741
Prevalence	High-middle SDI	Female	35-39 years	Pulmonary Arterial Hypertension	Number	1995	1363.78	1932.8	955.775
Prevalence	High-middle SDI	Female	35-39 years	Pulmonary Arterial Hypertension	Number	1996	1358.07	1919.9	949.439
Prevalence	High-middle SDI	Female	35-39 years	Pulmonary Arterial Hypertension	Number	1997	1362.1	1920.47	951.783
Prevalence	High-middle SDI	Female	35-39 years	Pulmonary Arterial Hypertension	Number	1998	1385.06	1949.3	966.698
Prevalence	High-middle SDI	Female	35-39 years	Pulmonary Arterial Hypertension	Number	1999	1420.76	1997.25	990.348
Prevalence	High-middle SDI	Female	35-39 years	Pulmonary Arterial Hypertension	Number	2000	1462.83	2054.13	1019.03
Prevalence	High-middle SDI	Female	35-39 years	Pulmonary Arterial Hypertension	Number	2001	1507.2	2119.99	1050.34
Prevalence	High-middle SDI	Female	35-39 years	Pulmonary Arterial Hypertension	Number	2002	1548.13	2182.31	1079.8
Prevalence	High-middle SDI	Female	35-39 years	Pulmonary Arterial Hypertension	Number	2003	1579.09	2230.98	1102.56
Prevalence	High-middle SDI	Female	35-39 years	Pulmonary Arterial Hypertension	Number	2004	1599.8	2266.38	1117.98
Prevalence	High-middle SDI	Female	35-39 years	Pulmonary Arterial Hypertension	Number	2005	1611.53	2288.35	1126.65
Prevalence	High-middle SDI	Female	35-39 years	Pulmonary Arterial Hypertension	Number	2006	1621.9	2304.52	1135.88
Prevalence	High-middle SDI	Female	35-39 years	Pulmonary Arterial Hypertension	Number	2007	1636.87	2324.35	1148.54
Prevalence	High-middle SDI	Female	35-39 years	Pulmonary Arterial Hypertension	Number	2008	1649.74	2339.19	1159.62
Prevalence	High-middle SDI	Female	35-39 years	Pulmonary Arterial Hypertension	Number	2009	1657.76	2346.45	1164.46
Prevalence	High-middle SDI	Female	35-39 years	Pulmonary Arterial Hypertension	Number	2010	1654.82	2338.01	1160.9
Prevalence	High-middle SDI	Female	35-39 years	Pulmonary Arterial Hypertension	Number	2011	1640.21	2314.61	1150.37
Prevalence	High-middle SDI	Female	35-39 years	Pulmonary Arterial Hypertension	Number	2012	1616.08	2276.53	1133.55
Prevalence	High-middle SDI	Female	35-39 years	Pulmonary Arterial Hypertension	Number	2013	1591.26	2238.15	1115.7
Prevalence	High-middle SDI	Female	35-39 years	Pulmonary Arterial Hypertension	Number	2014	1572.56	2212.02	1102.34
Prevalence	High-middle SDI	Female	35-39 years	Pulmonary Arterial Hypertension	Number	2015	1561.87	2196.68	1094.2
Prevalence	High-middle SDI	Female	35-39 years	Pulmonary Arterial Hypertension	Number	2016	1554.75	2188.72	1090.71
Prevalence	High-middle SDI	Female	35-39 years	Pulmonary Arterial Hypertension	Number	2017	1554.4	2191.5	1089.86
Prevalence	High-middle SDI	Female	35-39 years	Pulmonary Arterial Hypertension	Number	2018	1565.3	2211.66	1097.06
Prevalence	High-middle SDI	Female	35-39 years	Pulmonary Arterial Hypertension	Number	2019	1586.8	2248.81	1113.02
Prevalence	High-middle SDI	Female	35-39 years	Pulmonary Arterial Hypertension	Number	2020	1614.16	2281.71	1128.19
Prevalence	High-middle SDI	Female	35-39 years	Pulmonary Arterial Hypertension	Number	2021	1651.39	2329.18	1149.01
Prevalence	High-middle SDI	Female	40-44 years	Pulmonary Arterial Hypertension	Number	1990	1198.06	1627.71	854.034
Prevalence	High-middle SDI	Female	40-44 years	Pulmonary Arterial Hypertension	Number	1991	1272.64	1732.19	906.496
Prevalence	High-middle SDI	Female	40-44 years	Pulmonary Arterial Hypertension	Number	1992	1322.05	1802.94	940.252
Prevalence	High-middle SDI	Female	40-44 years	Pulmonary Arterial Hypertension	Number	1993	1383.29	1890.29	979.449
Prevalence	High-middle SDI	Female	40-44 years	Pulmonary Arterial Hypertension	Number	1994	1422.08	1947.54	1002.9
Prevalence	High-middle SDI	Female	40-44 years	Pulmonary Arterial Hypertension	Number	1995	1469.47	2016.72	1030.31
Prevalence	High-middle SDI	Female	40-44 years	Pulmonary Arterial Hypertension	Number	1996	1494.2	2050.35	1047.87
Prevalence	High-middle SDI	Female	40-44 years	Pulmonary Arterial Hypertension	Number	1997	1505.01	2065.8	1053.59
Prevalence	High-middle SDI	Female	40-44 years	Pulmonary Arterial Hypertension	Number	1998	1499.53	2060.65	1048.32
Prevalence	High-middle SDI	Female	40-44 years	Pulmonary Arterial Hypertension	Number	1999	1486.33	2043.91	1040.35
Prevalence	High-middle SDI	Female	40-44 years	Pulmonary Arterial Hypertension	Number	2000	1477.77	2034.57	1036.4
Prevalence	High-middle SDI	Female	40-44 years	Pulmonary Arterial Hypertension	Number	2001	1488.84	2047.73	1045.47
Prevalence	High-middle SDI	Female	40-44 years	Pulmonary Arterial Hypertension	Number	2002	1525.23	2097.32	1071.94
Prevalence	High-middle SDI	Female	40-44 years	Pulmonary Arterial Hypertension	Number	2003	1589.68	2185.94	1118.02
Prevalence	High-middle SDI	Female	40-44 years	Pulmonary Arterial Hypertension	Number	2004	1666.04	2291.25	1174.12
Prevalence	High-middle SDI	Female	40-44 years	Pulmonary Arterial Hypertension	Number	2005	1737.16	2389.93	1224.49
Prevalence	High-middle SDI	Female	40-44 years	Pulmonary Arterial Hypertension	Number	2006	1796.22	2466.26	1266.06
Prevalence	High-middle SDI	Female	40-44 years	Pulmonary Arterial Hypertension	Number	2007	1843.51	2526.36	1299.61
Prevalence	High-middle SDI	Female	40-44 years	Pulmonary Arterial Hypertension	Number	2008	1874.01	2566.33	1321.38
Prevalence	High-middle SDI	Female	40-44 years	Pulmonary Arterial Hypertension	Number	2009	1891.26	2589.94	1332.88
Prevalence	High-middle SDI	Female	40-44 years	Pulmonary Arterial Hypertension	Number	2010	1901.12	2600.07	1339.52
Prevalence	High-middle SDI	Female	40-44 years	Pulmonary Arterial Hypertension	Number	2011	1910.35	2611.36	1345.72
Prevalence	High-middle SDI	Female	40-44 years	Pulmonary Arterial Hypertension	Number	2012	1921.77	2621.89	1353.74
Prevalence	High-middle SDI	Female	40-44 years	Pulmonary Arterial Hypertension	Number	2013	1929.04	2630.99	1358.97
Prevalence	High-middle SDI	Female	40-44 years	Pulmonary Arterial Hypertension	Number	2014	1931	2637.73	1360.43
Prevalence	High-middle SDI	Female	40-44 years	Pulmonary Arterial Hypertension	Number	2015	1921.68	2629.01	1353.82
Prevalence	High-middle SDI	Female	40-44 years	Pulmonary Arterial Hypertension	Number	2016	1900.34	2597.79	1338.53
Prevalence	High-middle SDI	Female	40-44 years	Pulmonary Arterial Hypertension	Number	2017	1868.6	2555.45	1317.06
Prevalence	High-middle SDI	Female	40-44 years	Pulmonary Arterial Hypertension	Number	2018	1836.2	2514.68	1294.81
Prevalence	High-middle SDI	Female	40-44 years	Pulmonary Arterial Hypertension	Number	2019	1810.63	2473.55	1275.81
Prevalence	High-middle SDI	Female	40-44 years	Pulmonary Arterial Hypertension	Number	2020	1788.19	2452.24	1264.84
Prevalence	High-middle SDI	Female	40-44 years	Pulmonary Arterial Hypertension	Number	2021	1763.14	2413.02	1247.46
Prevalence	High-middle SDI	Female	45-49 years	Pulmonary Arterial Hypertension	Number	1990	1093.12	1567.32	738.308
Prevalence	High-middle SDI	Female	45-49 years	Pulmonary Arterial Hypertension	Number	1991	1077.98	1548.98	728.545
Prevalence	High-middle SDI	Female	45-49 years	Pulmonary Arterial Hypertension	Number	1992	1109.31	1596.38	749.058
Prevalence	High-middle SDI	Female	45-49 years	Pulmonary Arterial Hypertension	Number	1993	1158.74	1669.67	780.686
Prevalence	High-middle SDI	Female	45-49 years	Pulmonary Arterial Hypertension	Number	1994	1245.64	1797.29	838.391
Prevalence	High-middle SDI	Female	45-49 years	Pulmonary Arterial Hypertension	Number	1995	1324.51	1913.28	891.38
Prevalence	High-middle SDI	Female	45-49 years	Pulmonary Arterial Hypertension	Number	1996	1397.1	2018.22	938.429
Prevalence	High-middle SDI	Female	45-49 years	Pulmonary Arterial Hypertension	Number	1997	1437.23	2078.48	963.812
Prevalence	High-middle SDI	Female	45-49 years	Pulmonary Arterial Hypertension	Number	1998	1491.45	2162.23	998.168
Prevalence	High-middle SDI	Female	45-49 years	Pulmonary Arterial Hypertension	Number	1999	1525.6	2224.19	1019.71
Prevalence	High-middle SDI	Female	45-49 years	Pulmonary Arterial Hypertension	Number	2000	1579.93	2313.3	1052.54
Prevalence	High-middle SDI	Female	45-49 years	Pulmonary Arterial Hypertension	Number	2001	1624.09	2374.89	1082.31
Prevalence	High-middle SDI	Female	45-49 years	Pulmonary Arterial Hypertension	Number	2002	1666.75	2430.88	1108.6
Prevalence	High-middle SDI	Female	45-49 years	Pulmonary Arterial Hypertension	Number	2003	1696.29	2465.74	1126.31
Prevalence	High-middle SDI	Female	45-49 years	Pulmonary Arterial Hypertension	Number	2004	1713.01	2484.09	1135.01
Prevalence	High-middle SDI	Female	45-49 years	Pulmonary Arterial Hypertension	Number	2005	1720.4	2496.72	1138.75
Prevalence	High-middle SDI	Female	45-49 years	Pulmonary Arterial Hypertension	Number	2006	1736.07	2512.74	1149.98
Prevalence	High-middle SDI	Female	45-49 years	Pulmonary Arterial Hypertension	Number	2007	1776.36	2566.58	1177.92
Prevalence	High-middle SDI	Female	45-49 years	Pulmonary Arterial Hypertension	Number	2008	1845.68	2665.39	1226.38
Prevalence	High-middle SDI	Female	45-49 years	Pulmonary Arterial Hypertension	Number	2009	1927.59	2783.31	1283.56
Prevalence	High-middle SDI	Female	45-49 years	Pulmonary Arterial Hypertension	Number	2010	2007.07	2898.38	1335.85
Prevalence	High-middle SDI	Female	45-49 years	Pulmonary Arterial Hypertension	Number	2011	2075.11	2993.22	1385.36
Prevalence	High-middle SDI	Female	45-49 years	Pulmonary Arterial Hypertension	Number	2012	2127.55	3065.62	1421.2
Prevalence	High-middle SDI	Female	45-49 years	Pulmonary Arterial Hypertension	Number	2013	2159.04	3106.73	1442.69
Prevalence	High-middle SDI	Female	45-49 years	Pulmonary Arterial Hypertension	Number	2014	2174.21	3123.13	1452.38
Prevalence	High-middle SDI	Female	45-49 years	Pulmonary Arterial Hypertension	Number	2015	2180.23	3128.44	1454.63
Prevalence	High-middle SDI	Female	45-49 years	Pulmonary Arterial Hypertension	Number	2016	2185.3	3133.79	1456.12
Prevalence	High-middle SDI	Female	45-49 years	Pulmonary Arterial Hypertension	Number	2017	2192.52	3144.92	1454.93
Prevalence	High-middle SDI	Female	45-49 years	Pulmonary Arterial Hypertension	Number	2018	2194.81	3149.84	1450.63
Prevalence	High-middle SDI	Female	45-49 years	Pulmonary Arterial Hypertension	Number	2019	2189.95	3145.84	1447.15
Prevalence	High-middle SDI	Female	45-49 years	Pulmonary Arterial Hypertension	Number	2020	2160.62	3138.47	1434.5
Prevalence	High-middle SDI	Female	45-49 years	Pulmonary Arterial Hypertension	Number	2021	2108.82	3059.49	1395.77
Incidence	High-middle SDI	Female	15-19 years	Pulmonary Arterial Hypertension	Number	1990	77.9276	118.288	48.3094
Incidence	High-middle SDI	Female	15-19 years	Pulmonary Arterial Hypertension	Number	1991	77.1063	117.088	47.7456
Incidence	High-middle SDI	Female	15-19 years	Pulmonary Arterial Hypertension	Number	1992	76.205	115.843	47.1681
Incidence	High-middle SDI	Female	15-19 years	Pulmonary Arterial Hypertension	Number	1993	75.4954	114.968	46.7138
Incidence	High-middle SDI	Female	15-19 years	Pulmonary Arterial Hypertension	Number	1994	75.2063	114.743	46.5246
Incidence	High-middle SDI	Female	15-19 years	Pulmonary Arterial Hypertension	Number	1995	75.3642	114.699	46.6792
Incidence	High-middle SDI	Female	15-19 years	Pulmonary Arterial Hypertension	Number	1996	75.9863	115.708	47.0564
Incidence	High-middle SDI	Female	15-19 years	Pulmonary Arterial Hypertension	Number	1997	77.1921	117.395	47.8322
Incidence	High-middle SDI	Female	15-19 years	Pulmonary Arterial Hypertension	Number	1998	78.9254	120.019	48.9563
Incidence	High-middle SDI	Female	15-19 years	Pulmonary Arterial Hypertension	Number	1999	80.9556	123.159	50.2558
Incidence	High-middle SDI	Female	15-19 years	Pulmonary Arterial Hypertension	Number	2000	83.0575	126.382	51.5683
Incidence	High-middle SDI	Female	15-19 years	Pulmonary Arterial Hypertension	Number	2001	85.0507	129.254	52.8217
Incidence	High-middle SDI	Female	15-19 years	Pulmonary Arterial Hypertension	Number	2002	86.5457	131.335	53.7536
Incidence	High-middle SDI	Female	15-19 years	Pulmonary Arterial Hypertension	Number	2003	87.2143	132.403	54.1777
Incidence	High-middle SDI	Female	15-19 years	Pulmonary Arterial Hypertension	Number	2004	87.0554	132.077	54.1048
Incidence	High-middle SDI	Female	15-19 years	Pulmonary Arterial Hypertension	Number	2005	86.1079	130.461	53.4254
Incidence	High-middle SDI	Female	15-19 years	Pulmonary Arterial Hypertension	Number	2006	84.0863	127.498	52.3144
Incidence	High-middle SDI	Female	15-19 years	Pulmonary Arterial Hypertension	Number	2007	81.032	123.147	50.4764
Incidence	High-middle SDI	Female	15-19 years	Pulmonary Arterial Hypertension	Number	2008	77.3911	117.612	48.2465
Incidence	High-middle SDI	Female	15-19 years	Pulmonary Arterial Hypertension	Number	2009	73.5064	111.651	45.8581
Incidence	High-middle SDI	Female	15-19 years	Pulmonary Arterial Hypertension	Number	2010	69.7362	106.173	43.5247
Incidence	High-middle SDI	Female	15-19 years	Pulmonary Arterial Hypertension	Number	2011	66.4793	101.076	41.3103
Incidence	High-middle SDI	Female	15-19 years	Pulmonary Arterial Hypertension	Number	2012	63.8019	96.9625	39.511
Incidence	High-middle SDI	Female	15-19 years	Pulmonary Arterial Hypertension	Number	2013	61.6328	93.7439	38.0621
Incidence	High-middle SDI	Female	15-19 years	Pulmonary Arterial Hypertension	Number	2014	59.894	91.1938	36.8798
Incidence	High-middle SDI	Female	15-19 years	Pulmonary Arterial Hypertension	Number	2015	58.5603	89.0765	35.9677
Incidence	High-middle SDI	Female	15-19 years	Pulmonary Arterial Hypertension	Number	2016	57.5041	87.7115	35.3086
Incidence	High-middle SDI	Female	15-19 years	Pulmonary Arterial Hypertension	Number	2017	56.7323	86.4354	34.8323
Incidence	High-middle SDI	Female	15-19 years	Pulmonary Arterial Hypertension	Number	2018	56.2714	85.8869	34.5683
Incidence	High-middle SDI	Female	15-19 years	Pulmonary Arterial Hypertension	Number	2019	56.1642	85.9375	34.5698
Incidence	High-middle SDI	Female	15-19 years	Pulmonary Arterial Hypertension	Number	2020	56.6405	85.9695	35.2849
Incidence	High-middle SDI	Female	15-19 years	Pulmonary Arterial Hypertension	Number	2021	57.664	87.7086	35.8079
Incidence	High-middle SDI	Female	20-24 years	Pulmonary Arterial Hypertension	Number	1990	100.591	149.7	64.0588
Incidence	High-middle SDI	Female	20-24 years	Pulmonary Arterial Hypertension	Number	1991	100.864	149.759	64.1957
Incidence	High-middle SDI	Female	20-24 years	Pulmonary Arterial Hypertension	Number	1992	101.274	150.249	64.4019
Incidence	High-middle SDI	Female	20-24 years	Pulmonary Arterial Hypertension	Number	1993	101.642	150.895	64.5805
Incidence	High-middle SDI	Female	20-24 years	Pulmonary Arterial Hypertension	Number	1994	101.913	151.415	64.7086
Incidence	High-middle SDI	Female	20-24 years	Pulmonary Arterial Hypertension	Number	1995	101.891	151.536	64.6636
Incidence	High-middle SDI	Female	20-24 years	Pulmonary Arterial Hypertension	Number	1996	101.68	151.11	64.4053
Incidence	High-middle SDI	Female	20-24 years	Pulmonary Arterial Hypertension	Number	1997	101.413	150.66	64.0857
Incidence	High-middle SDI	Female	20-24 years	Pulmonary Arterial Hypertension	Number	1998	101.292	150.53	63.9903
Incidence	High-middle SDI	Female	20-24 years	Pulmonary Arterial Hypertension	Number	1999	101.415	150.848	64.1364
Incidence	High-middle SDI	Female	20-24 years	Pulmonary Arterial Hypertension	Number	2000	101.569	151.249	64.2498
Incidence	High-middle SDI	Female	20-24 years	Pulmonary Arterial Hypertension	Number	2001	101.142	150.55	63.886
Incidence	High-middle SDI	Female	20-24 years	Pulmonary Arterial Hypertension	Number	2002	100.457	149.469	63.3474
Incidence	High-middle SDI	Female	20-24 years	Pulmonary Arterial Hypertension	Number	2003	100.205	149.072	63.1176
Incidence	High-middle SDI	Female	20-24 years	Pulmonary Arterial Hypertension	Number	2004	100.875	150.113	63.4595
Incidence	High-middle SDI	Female	20-24 years	Pulmonary Arterial Hypertension	Number	2005	102.891	153.223	64.6564
Incidence	High-middle SDI	Female	20-24 years	Pulmonary Arterial Hypertension	Number	2006	106.118	158.053	66.6581
Incidence	High-middle SDI	Female	20-24 years	Pulmonary Arterial Hypertension	Number	2007	109.402	162.876	68.8639
Incidence	High-middle SDI	Female	20-24 years	Pulmonary Arterial Hypertension	Number	2008	111.834	166.409	70.614
Incidence	High-middle SDI	Female	20-24 years	Pulmonary Arterial Hypertension	Number	2009	112.903	167.955	71.4939
Incidence	High-middle SDI	Female	20-24 years	Pulmonary Arterial Hypertension	Number	2010	112.168	166.905	71.0629
Incidence	High-middle SDI	Female	20-24 years	Pulmonary Arterial Hypertension	Number	2011	109.378	162.824	69.3962
Incidence	High-middle SDI	Female	20-24 years	Pulmonary Arterial Hypertension	Number	2012	105.067	156.458	66.6385
Incidence	High-middle SDI	Female	20-24 years	Pulmonary Arterial Hypertension	Number	2013	100.023	148.956	63.3661
Incidence	High-middle SDI	Female	20-24 years	Pulmonary Arterial Hypertension	Number	2014	94.8958	141.286	60.0371
Incidence	High-middle SDI	Female	20-24 years	Pulmonary Arterial Hypertension	Number	2015	90.1464	134.145	56.9543
Incidence	High-middle SDI	Female	20-24 years	Pulmonary Arterial Hypertension	Number	2016	86.2058	128.408	54.4356
Incidence	High-middle SDI	Female	20-24 years	Pulmonary Arterial Hypertension	Number	2017	83.0582	123.941	52.403
Incidence	High-middle SDI	Female	20-24 years	Pulmonary Arterial Hypertension	Number	2018	80.5553	120.376	50.7734
Incidence	High-middle SDI	Female	20-24 years	Pulmonary Arterial Hypertension	Number	2019	78.4912	116.967	49.57
Incidence	High-middle SDI	Female	20-24 years	Pulmonary Arterial Hypertension	Number	2020	76.9563	115.24	48.5283
Incidence	High-middle SDI	Female	20-24 years	Pulmonary Arterial Hypertension	Number	2021	75.8343	112.671	48.1831
Incidence	High-middle SDI	Female	25-29 years	Pulmonary Arterial Hypertension	Number	1990	115.035	187.171	62.4819
Incidence	High-middle SDI	Female	25-29 years	Pulmonary Arterial Hypertension	Number	1991	118.721	192.46	64.7292
Incidence	High-middle SDI	Female	25-29 years	Pulmonary Arterial Hypertension	Number	1992	121.611	196.504	66.556
Incidence	High-middle SDI	Female	25-29 years	Pulmonary Arterial Hypertension	Number	1993	123.4	198.813	67.7909
Incidence	High-middle SDI	Female	25-29 years	Pulmonary Arterial Hypertension	Number	1994	124.438	201.214	68.4076
Incidence	High-middle SDI	Female	25-29 years	Pulmonary Arterial Hypertension	Number	1995	125.197	202.571	68.8826
Incidence	High-middle SDI	Female	25-29 years	Pulmonary Arterial Hypertension	Number	1996	126.271	204.518	69.5238
Incidence	High-middle SDI	Female	25-29 years	Pulmonary Arterial Hypertension	Number	1997	127.834	206.412	70.2554
Incidence	High-middle SDI	Female	25-29 years	Pulmonary Arterial Hypertension	Number	1998	129.331	208.34	70.8268
Incidence	High-middle SDI	Female	25-29 years	Pulmonary Arterial Hypertension	Number	1999	130.38	209.888	71.1521
Incidence	High-middle SDI	Female	25-29 years	Pulmonary Arterial Hypertension	Number	2000	130.301	209.779	70.9306
Incidence	High-middle SDI	Female	25-29 years	Pulmonary Arterial Hypertension	Number	2001	128.614	207.131	70.2709
Incidence	High-middle SDI	Female	25-29 years	Pulmonary Arterial Hypertension	Number	2002	125.653	202.539	68.6661
Incidence	High-middle SDI	Female	25-29 years	Pulmonary Arterial Hypertension	Number	2003	122.472	197.857	66.958
Incidence	High-middle SDI	Female	25-29 years	Pulmonary Arterial Hypertension	Number	2004	120.036	194.71	65.6007
Incidence	High-middle SDI	Female	25-29 years	Pulmonary Arterial Hypertension	Number	2005	118.854	193.459	64.857
Incidence	High-middle SDI	Female	25-29 years	Pulmonary Arterial Hypertension	Number	2006	118.422	192.751	64.6681
Incidence	High-middle SDI	Female	25-29 years	Pulmonary Arterial Hypertension	Number	2007	118.527	192.816	64.7671
Incidence	High-middle SDI	Female	25-29 years	Pulmonary Arterial Hypertension	Number	2008	119.49	194.291	65.3333
Incidence	High-middle SDI	Female	25-29 years	Pulmonary Arterial Hypertension	Number	2009	121.295	197.314	66.3521
Incidence	High-middle SDI	Female	25-29 years	Pulmonary Arterial Hypertension	Number	2010	124.013	202.018	67.7755
Incidence	High-middle SDI	Female	25-29 years	Pulmonary Arterial Hypertension	Number	2011	127.639	207.343	69.9304
Incidence	High-middle SDI	Female	25-29 years	Pulmonary Arterial Hypertension	Number	2012	131.137	212.154	71.701
Incidence	High-middle SDI	Female	25-29 years	Pulmonary Arterial Hypertension	Number	2013	133.552	215.286	72.7724
Incidence	High-middle SDI	Female	25-29 years	Pulmonary Arterial Hypertension	Number	2014	134.459	216.08	73.0103
Incidence	High-middle SDI	Female	25-29 years	Pulmonary Arterial Hypertension	Number	2015	133.403	214.287	72.2161
Incidence	High-middle SDI	Female	25-29 years	Pulmonary Arterial Hypertension	Number	2016	130.208	209.832	70.5686
Incidence	High-middle SDI	Female	25-29 years	Pulmonary Arterial Hypertension	Number	2017	125.493	203.21	68.2365
Incidence	High-middle SDI	Female	25-29 years	Pulmonary Arterial Hypertension	Number	2018	119.911	195.043	65.3008
Incidence	High-middle SDI	Female	25-29 years	Pulmonary Arterial Hypertension	Number	2019	113.945	185.719	61.991
Incidence	High-middle SDI	Female	25-29 years	Pulmonary Arterial Hypertension	Number	2020	108.301	174.713	58.6951
Incidence	High-middle SDI	Female	25-29 years	Pulmonary Arterial Hypertension	Number	2021	103.808	169.326	56.8069
Incidence	High-middle SDI	Female	30-34 years	Pulmonary Arterial Hypertension	Number	1990	130.92	195.878	83.7496
Incidence	High-middle SDI	Female	30-34 years	Pulmonary Arterial Hypertension	Number	1991	131.649	197.142	84.2326
Incidence	High-middle SDI	Female	30-34 years	Pulmonary Arterial Hypertension	Number	1992	133.943	200.003	85.7237
Incidence	High-middle SDI	Female	30-34 years	Pulmonary Arterial Hypertension	Number	1993	138.489	206.292	88.6785
Incidence	High-middle SDI	Female	30-34 years	Pulmonary Arterial Hypertension	Number	1994	144.126	214.167	92.2229
Incidence	High-middle SDI	Female	30-34 years	Pulmonary Arterial Hypertension	Number	1995	149.772	221.987	95.8003
Incidence	High-middle SDI	Female	30-34 years	Pulmonary Arterial Hypertension	Number	1996	155.07	229.834	99.1478
Incidence	High-middle SDI	Female	30-34 years	Pulmonary Arterial Hypertension	Number	1997	159.588	236.668	102.047
Incidence	High-middle SDI	Female	30-34 years	Pulmonary Arterial Hypertension	Number	1998	162.65	242.011	104.033
Incidence	High-middle SDI	Female	30-34 years	Pulmonary Arterial Hypertension	Number	1999	164.422	245.433	105.058
Incidence	High-middle SDI	Female	30-34 years	Pulmonary Arterial Hypertension	Number	2000	165.251	247.517	105.421
Incidence	High-middle SDI	Female	30-34 years	Pulmonary Arterial Hypertension	Number	2001	165.379	248.162	105.802
Incidence	High-middle SDI	Female	30-34 years	Pulmonary Arterial Hypertension	Number	2002	165.016	248.173	105.823
Incidence	High-middle SDI	Female	30-34 years	Pulmonary Arterial Hypertension	Number	2003	164.013	247.263	105.363
Incidence	High-middle SDI	Female	30-34 years	Pulmonary Arterial Hypertension	Number	2004	162.711	245.937	104.642
Incidence	High-middle SDI	Female	30-34 years	Pulmonary Arterial Hypertension	Number	2005	161.16	244.402	103.801
Incidence	High-middle SDI	Female	30-34 years	Pulmonary Arterial Hypertension	Number	2006	159.064	240.93	102.523
Incidence	High-middle SDI	Female	30-34 years	Pulmonary Arterial Hypertension	Number	2007	156.201	236.218	100.69
Incidence	High-middle SDI	Female	30-34 years	Pulmonary Arterial Hypertension	Number	2008	153.422	231.588	98.839
Incidence	High-middle SDI	Female	30-34 years	Pulmonary Arterial Hypertension	Number	2009	151.34	227.942	97.3685
Incidence	High-middle SDI	Female	30-34 years	Pulmonary Arterial Hypertension	Number	2010	150.097	225.567	96.4417
Incidence	High-middle SDI	Female	30-34 years	Pulmonary Arterial Hypertension	Number	2011	149.095	223.749	95.94
Incidence	High-middle SDI	Female	30-34 years	Pulmonary Arterial Hypertension	Number	2012	148.594	222.791	95.7799
Incidence	High-middle SDI	Female	30-34 years	Pulmonary Arterial Hypertension	Number	2013	149.205	223.485	96.0134
Incidence	High-middle SDI	Female	30-34 years	Pulmonary Arterial Hypertension	Number	2014	151.127	225.923	97.0184
Incidence	High-middle SDI	Female	30-34 years	Pulmonary Arterial Hypertension	Number	2015	154.508	230.423	98.9089
Incidence	High-middle SDI	Female	30-34 years	Pulmonary Arterial Hypertension	Number	2016	159.499	238.429	102.688
Incidence	High-middle SDI	Female	30-34 years	Pulmonary Arterial Hypertension	Number	2017	164.816	247.182	105.71
Incidence	High-middle SDI	Female	30-34 years	Pulmonary Arterial Hypertension	Number	2018	168.936	254.177	107.677
Incidence	High-middle SDI	Female	30-34 years	Pulmonary Arterial Hypertension	Number	2019	170.852	257.62	108.417
Incidence	High-middle SDI	Female	30-34 years	Pulmonary Arterial Hypertension	Number	2020	169.857	253.43	108.985
Incidence	High-middle SDI	Female	30-34 years	Pulmonary Arterial Hypertension	Number	2021	166.112	249.513	106.098
Incidence	High-middle SDI	Female	35-39 years	Pulmonary Arterial Hypertension	Number	1990	158.003	231.897	105.787
Incidence	High-middle SDI	Female	35-39 years	Pulmonary Arterial Hypertension	Number	1991	163.139	239.574	109.045
Incidence	High-middle SDI	Female	35-39 years	Pulmonary Arterial Hypertension	Number	1992	167.202	245.826	111.565
Incidence	High-middle SDI	Female	35-39 years	Pulmonary Arterial Hypertension	Number	1993	169.257	249.249	112.711
Incidence	High-middle SDI	Female	35-39 years	Pulmonary Arterial Hypertension	Number	1994	169.846	250.424	112.847
Incidence	High-middle SDI	Female	35-39 years	Pulmonary Arterial Hypertension	Number	1995	169.952	250.837	112.638
Incidence	High-middle SDI	Female	35-39 years	Pulmonary Arterial Hypertension	Number	1996	171.484	252.973	113.783
Incidence	High-middle SDI	Female	35-39 years	Pulmonary Arterial Hypertension	Number	1997	175.737	258.79	116.731
Incidence	High-middle SDI	Female	35-39 years	Pulmonary Arterial Hypertension	Number	1998	183.078	268.939	121.629
Incidence	High-middle SDI	Female	35-39 years	Pulmonary Arterial Hypertension	Number	1999	191.451	280.879	127.065
Incidence	High-middle SDI	Female	35-39 years	Pulmonary Arterial Hypertension	Number	2000	198.88	291.59	131.942
Incidence	High-middle SDI	Female	35-39 years	Pulmonary Arterial Hypertension	Number	2001	204.097	298.952	135.346
Incidence	High-middle SDI	Female	35-39 years	Pulmonary Arterial Hypertension	Number	2002	206.8	302.872	137.075
Incidence	High-middle SDI	Female	35-39 years	Pulmonary Arterial Hypertension	Number	2003	207.175	303.3	137.596
Incidence	High-middle SDI	Female	35-39 years	Pulmonary Arterial Hypertension	Number	2004	206.432	301.571	137.379
Incidence	High-middle SDI	Female	35-39 years	Pulmonary Arterial Hypertension	Number	2005	205.915	300.311	137.278
Incidence	High-middle SDI	Female	35-39 years	Pulmonary Arterial Hypertension	Number	2006	205.903	300.115	137.023
Incidence	High-middle SDI	Female	35-39 years	Pulmonary Arterial Hypertension	Number	2007	205.914	300.229	136.752
Incidence	High-middle SDI	Female	35-39 years	Pulmonary Arterial Hypertension	Number	2008	205.449	300.314	136.169
Incidence	High-middle SDI	Female	35-39 years	Pulmonary Arterial Hypertension	Number	2009	204.498	299.939	135.322
Incidence	High-middle SDI	Female	35-39 years	Pulmonary Arterial Hypertension	Number	2010	202.578	297.885	133.792
Incidence	High-middle SDI	Female	35-39 years	Pulmonary Arterial Hypertension	Number	2011	199.554	293.113	131.925
Incidence	High-middle SDI	Female	35-39 years	Pulmonary Arterial Hypertension	Number	2012	195.599	286.869	129.386
Incidence	High-middle SDI	Female	35-39 years	Pulmonary Arterial Hypertension	Number	2013	191.823	281.318	126.898
Incidence	High-middle SDI	Female	35-39 years	Pulmonary Arterial Hypertension	Number	2014	189.071	277.9	124.833
Incidence	High-middle SDI	Female	35-39 years	Pulmonary Arterial Hypertension	Number	2015	187.595	275.659	123.396
Incidence	High-middle SDI	Female	35-39 years	Pulmonary Arterial Hypertension	Number	2016	186.665	274.535	123.021
Incidence	High-middle SDI	Female	35-39 years	Pulmonary Arterial Hypertension	Number	2017	186.6	274.341	123.293
Incidence	High-middle SDI	Female	35-39 years	Pulmonary Arterial Hypertension	Number	2018	188.009	276.105	124.484
Incidence	High-middle SDI	Female	35-39 years	Pulmonary Arterial Hypertension	Number	2019	191	280.014	126.297
Incidence	High-middle SDI	Female	35-39 years	Pulmonary Arterial Hypertension	Number	2020	195.905	287.941	129.711
Incidence	High-middle SDI	Female	35-39 years	Pulmonary Arterial Hypertension	Number	2021	203.254	298.893	134.133
Incidence	High-middle SDI	Female	40-44 years	Pulmonary Arterial Hypertension	Number	1990	148.198	237.253	80.9784
Incidence	High-middle SDI	Female	40-44 years	Pulmonary Arterial Hypertension	Number	1991	158.77	253.969	86.8123
Incidence	High-middle SDI	Female	40-44 years	Pulmonary Arterial Hypertension	Number	1992	167.248	267.285	91.5286
Incidence	High-middle SDI	Female	40-44 years	Pulmonary Arterial Hypertension	Number	1993	177.838	283.838	97.5082
Incidence	High-middle SDI	Female	40-44 years	Pulmonary Arterial Hypertension	Number	1994	185.504	295.625	101.877
Incidence	High-middle SDI	Female	40-44 years	Pulmonary Arterial Hypertension	Number	1995	194.556	310.216	107.007
Incidence	High-middle SDI	Female	40-44 years	Pulmonary Arterial Hypertension	Number	1996	201.21	320.813	110.602
Incidence	High-middle SDI	Female	40-44 years	Pulmonary Arterial Hypertension	Number	1997	207.054	330.728	113.803
Incidence	High-middle SDI	Female	40-44 years	Pulmonary Arterial Hypertension	Number	1998	210.564	336.742	116.094
Incidence	High-middle SDI	Female	40-44 years	Pulmonary Arterial Hypertension	Number	1999	211.936	339.269	117.195
Incidence	High-middle SDI	Female	40-44 years	Pulmonary Arterial Hypertension	Number	2000	211.807	339.645	117.288
Incidence	High-middle SDI	Female	40-44 years	Pulmonary Arterial Hypertension	Number	2001	211.813	339.788	117.221
Incidence	High-middle SDI	Female	40-44 years	Pulmonary Arterial Hypertension	Number	2002	213.681	342.926	118.165
Incidence	High-middle SDI	Female	40-44 years	Pulmonary Arterial Hypertension	Number	2003	218.713	350.241	120.829
Incidence	High-middle SDI	Female	40-44 years	Pulmonary Arterial Hypertension	Number	2004	225.496	359.706	124.436
Incidence	High-middle SDI	Female	40-44 years	Pulmonary Arterial Hypertension	Number	2005	232.855	370.73	128.348
Incidence	High-middle SDI	Female	40-44 years	Pulmonary Arterial Hypertension	Number	2006	239.223	380.747	131.507
Incidence	High-middle SDI	Female	40-44 years	Pulmonary Arterial Hypertension	Number	2007	243.26	387.012	133.289
Incidence	High-middle SDI	Female	40-44 years	Pulmonary Arterial Hypertension	Number	2008	244.741	389.594	133.893
Incidence	High-middle SDI	Female	40-44 years	Pulmonary Arterial Hypertension	Number	2009	244.644	388.762	133.912
Incidence	High-middle SDI	Female	40-44 years	Pulmonary Arterial Hypertension	Number	2010	244.225	387.789	133.948
Incidence	High-middle SDI	Female	40-44 years	Pulmonary Arterial Hypertension	Number	2011	244.224	388.032	133.961
Incidence	High-middle SDI	Female	40-44 years	Pulmonary Arterial Hypertension	Number	2012	244.573	388.772	134.218
Incidence	High-middle SDI	Female	40-44 years	Pulmonary Arterial Hypertension	Number	2013	244.491	388.487	134.262
Incidence	High-middle SDI	Female	40-44 years	Pulmonary Arterial Hypertension	Number	2014	243.894	387.028	134.023
Incidence	High-middle SDI	Female	40-44 years	Pulmonary Arterial Hypertension	Number	2015	242.003	383.742	133.012
Incidence	High-middle SDI	Female	40-44 years	Pulmonary Arterial Hypertension	Number	2016	238.66	379.16	131.073
Incidence	High-middle SDI	Female	40-44 years	Pulmonary Arterial Hypertension	Number	2017	234.189	372.6	128.243
Incidence	High-middle SDI	Female	40-44 years	Pulmonary Arterial Hypertension	Number	2018	229.916	365.479	125.535
Incidence	High-middle SDI	Female	40-44 years	Pulmonary Arterial Hypertension	Number	2019	226.864	359.784	123.598
Incidence	High-middle SDI	Female	40-44 years	Pulmonary Arterial Hypertension	Number	2020	225.791	360.075	123.463
Incidence	High-middle SDI	Female	40-44 years	Pulmonary Arterial Hypertension	Number	2021	225.954	361.786	122.805
Incidence	High-middle SDI	Female	45-49 years	Pulmonary Arterial Hypertension	Number	1990	147.097	218.648	90.2938
Incidence	High-middle SDI	Female	45-49 years	Pulmonary Arterial Hypertension	Number	1991	148.349	220.23	91.1227
Incidence	High-middle SDI	Female	45-49 years	Pulmonary Arterial Hypertension	Number	1992	154.853	229.654	95.1257
Incidence	High-middle SDI	Female	45-49 years	Pulmonary Arterial Hypertension	Number	1993	163.089	241.877	100.086
Incidence	High-middle SDI	Female	45-49 years	Pulmonary Arterial Hypertension	Number	1994	177.318	262.932	108.794
Incidence	High-middle SDI	Female	45-49 years	Pulmonary Arterial Hypertension	Number	1995	190.621	282.244	116.972
Incidence	High-middle SDI	Female	45-49 years	Pulmonary Arterial Hypertension	Number	1996	205.019	303.532	125.954
Incidence	High-middle SDI	Female	45-49 years	Pulmonary Arterial Hypertension	Number	1997	216.981	320.549	133.622
Incidence	High-middle SDI	Female	45-49 years	Pulmonary Arterial Hypertension	Number	1998	231.666	341.513	142.993
Incidence	High-middle SDI	Female	45-49 years	Pulmonary Arterial Hypertension	Number	1999	241.948	356.282	149.617
Incidence	High-middle SDI	Female	45-49 years	Pulmonary Arterial Hypertension	Number	2000	252.834	372.4	156.552
Incidence	High-middle SDI	Female	45-49 years	Pulmonary Arterial Hypertension	Number	2001	258.541	380.412	159.932
Incidence	High-middle SDI	Female	45-49 years	Pulmonary Arterial Hypertension	Number	2002	261.249	384.198	161.362
Incidence	High-middle SDI	Female	45-49 years	Pulmonary Arterial Hypertension	Number	2003	260.421	383.205	160.534
Incidence	High-middle SDI	Female	45-49 years	Pulmonary Arterial Hypertension	Number	2004	257.693	379.509	158.632
Incidence	High-middle SDI	Female	45-49 years	Pulmonary Arterial Hypertension	Number	2005	255.319	376.606	157.118
Incidence	High-middle SDI	Female	45-49 years	Pulmonary Arterial Hypertension	Number	2006	255.064	376.331	156.868
Incidence	High-middle SDI	Female	45-49 years	Pulmonary Arterial Hypertension	Number	2007	257.755	380.132	158.307
Incidence	High-middle SDI	Female	45-49 years	Pulmonary Arterial Hypertension	Number	2008	264.706	390.248	161.917
Incidence	High-middle SDI	Female	45-49 years	Pulmonary Arterial Hypertension	Number	2009	273.796	403.504	166.921
Incidence	High-middle SDI	Female	45-49 years	Pulmonary Arterial Hypertension	Number	2010	283.221	416.136	172.82
Incidence	High-middle SDI	Female	45-49 years	Pulmonary Arterial Hypertension	Number	2011	291.465	428.57	177.799
Incidence	High-middle SDI	Female	45-49 years	Pulmonary Arterial Hypertension	Number	2012	297.408	437.814	181.853
Incidence	High-middle SDI	Female	45-49 years	Pulmonary Arterial Hypertension	Number	2013	300.465	442.555	184.118
Incidence	High-middle SDI	Female	45-49 years	Pulmonary Arterial Hypertension	Number	2014	301.488	444.047	184.734
Incidence	High-middle SDI	Female	45-49 years	Pulmonary Arterial Hypertension	Number	2015	301.728	444.871	184.963
Incidence	High-middle SDI	Female	45-49 years	Pulmonary Arterial Hypertension	Number	2016	302.219	446.617	185.255
Incidence	High-middle SDI	Female	45-49 years	Pulmonary Arterial Hypertension	Number	2017	303.149	449.126	185.827
Incidence	High-middle SDI	Female	45-49 years	Pulmonary Arterial Hypertension	Number	2018	303.577	450.948	186.031
Incidence	High-middle SDI	Female	45-49 years	Pulmonary Arterial Hypertension	Number	2019	303.374	451.688	185.52
Incidence	High-middle SDI	Female	45-49 years	Pulmonary Arterial Hypertension	Number	2020	302.199	449.293	183.567
Incidence	High-middle SDI	Female	45-49 years	Pulmonary Arterial Hypertension	Number	2021	299.964	444.624	184.013
Deaths	High SDI	Female	15-19 years	Pulmonary Arterial Hypertension	Number	1990	21.5113	25.1909	19.5398
Deaths	High SDI	Female	15-19 years	Pulmonary Arterial Hypertension	Number	1991	21.4127	24.8728	19.5945
Deaths	High SDI	Female	15-19 years	Pulmonary Arterial Hypertension	Number	1992	21.2828	24.4096	19.6342
Deaths	High SDI	Female	15-19 years	Pulmonary Arterial Hypertension	Number	1993	20.8158	23.6095	19.3323
Deaths	High SDI	Female	15-19 years	Pulmonary Arterial Hypertension	Number	1994	20.7764	23.3915	19.2662
Deaths	High SDI	Female	15-19 years	Pulmonary Arterial Hypertension	Number	1995	21.2355	23.8795	19.6629
Deaths	High SDI	Female	15-19 years	Pulmonary Arterial Hypertension	Number	1996	21.0644	23.4701	19.4964
Deaths	High SDI	Female	15-19 years	Pulmonary Arterial Hypertension	Number	1997	21.0687	23.3682	19.5139
Deaths	High SDI	Female	15-19 years	Pulmonary Arterial Hypertension	Number	1998	21.226	23.4655	19.661
Deaths	High SDI	Female	15-19 years	Pulmonary Arterial Hypertension	Number	1999	21.7479	23.9625	20.15
Deaths	High SDI	Female	15-19 years	Pulmonary Arterial Hypertension	Number	2000	21.6306	23.7044	20.0906
Deaths	High SDI	Female	15-19 years	Pulmonary Arterial Hypertension	Number	2001	21.6095	23.5302	20.1501
Deaths	High SDI	Female	15-19 years	Pulmonary Arterial Hypertension	Number	2002	21.5489	23.4765	20.1007
Deaths	High SDI	Female	15-19 years	Pulmonary Arterial Hypertension	Number	2003	20.9888	22.7713	19.5572
Deaths	High SDI	Female	15-19 years	Pulmonary Arterial Hypertension	Number	2004	20.3506	22.0228	18.9882
Deaths	High SDI	Female	15-19 years	Pulmonary Arterial Hypertension	Number	2005	19.6733	21.3119	18.3894
Deaths	High SDI	Female	15-19 years	Pulmonary Arterial Hypertension	Number	2006	19.5248	21.125	18.3277
Deaths	High SDI	Female	15-19 years	Pulmonary Arterial Hypertension	Number	2007	18.843	20.373	17.6829
Deaths	High SDI	Female	15-19 years	Pulmonary Arterial Hypertension	Number	2008	18.3735	19.8739	17.3126
Deaths	High SDI	Female	15-19 years	Pulmonary Arterial Hypertension	Number	2009	17.8331	19.1328	16.8599
Deaths	High SDI	Female	15-19 years	Pulmonary Arterial Hypertension	Number	2010	16.8911	18.0613	15.9033
Deaths	High SDI	Female	15-19 years	Pulmonary Arterial Hypertension	Number	2011	16.1682	17.2893	15.2241
Deaths	High SDI	Female	15-19 years	Pulmonary Arterial Hypertension	Number	2012	15.3446	16.5095	14.408
Deaths	High SDI	Female	15-19 years	Pulmonary Arterial Hypertension	Number	2013	14.3274	15.4897	13.3207
Deaths	High SDI	Female	15-19 years	Pulmonary Arterial Hypertension	Number	2014	13.8769	15.0221	12.9276
Deaths	High SDI	Female	15-19 years	Pulmonary Arterial Hypertension	Number	2015	13.8371	14.9757	12.9728
Deaths	High SDI	Female	15-19 years	Pulmonary Arterial Hypertension	Number	2016	13.3759	14.4524	12.5449
Deaths	High SDI	Female	15-19 years	Pulmonary Arterial Hypertension	Number	2017	12.9981	14.0136	12.1506
Deaths	High SDI	Female	15-19 years	Pulmonary Arterial Hypertension	Number	2018	12.7282	13.6844	11.8972
Deaths	High SDI	Female	15-19 years	Pulmonary Arterial Hypertension	Number	2019	12.4375	13.3491	11.6382
Deaths	High SDI	Female	15-19 years	Pulmonary Arterial Hypertension	Number	2020	11.9672	12.8729	11.1152
Deaths	High SDI	Female	15-19 years	Pulmonary Arterial Hypertension	Number	2021	11.9403	12.9407	11.1178
Deaths	High SDI	Female	20-24 years	Pulmonary Arterial Hypertension	Number	1990	24.259	27.4234	21.5643
Deaths	High SDI	Female	20-24 years	Pulmonary Arterial Hypertension	Number	1991	24.7665	27.7173	22.1932
Deaths	High SDI	Female	20-24 years	Pulmonary Arterial Hypertension	Number	1992	24.7486	27.4193	22.2529
Deaths	High SDI	Female	20-24 years	Pulmonary Arterial Hypertension	Number	1993	24.5784	26.9641	22.276
Deaths	High SDI	Female	20-24 years	Pulmonary Arterial Hypertension	Number	1994	24.4644	26.654	22.4191
Deaths	High SDI	Female	20-24 years	Pulmonary Arterial Hypertension	Number	1995	24.5083	26.6428	22.7474
Deaths	High SDI	Female	20-24 years	Pulmonary Arterial Hypertension	Number	1996	23.5718	25.2638	21.964
Deaths	High SDI	Female	20-24 years	Pulmonary Arterial Hypertension	Number	1997	23.1629	24.8395	21.7577
Deaths	High SDI	Female	20-24 years	Pulmonary Arterial Hypertension	Number	1998	22.9455	24.7029	21.618
Deaths	High SDI	Female	20-24 years	Pulmonary Arterial Hypertension	Number	1999	23.446	25.2335	22.0845
Deaths	High SDI	Female	20-24 years	Pulmonary Arterial Hypertension	Number	2000	24.1083	25.7958	22.6974
Deaths	High SDI	Female	20-24 years	Pulmonary Arterial Hypertension	Number	2001	24.3466	25.9539	22.8776
Deaths	High SDI	Female	20-24 years	Pulmonary Arterial Hypertension	Number	2002	24.559	26.3102	23.113
Deaths	High SDI	Female	20-24 years	Pulmonary Arterial Hypertension	Number	2003	24.234	26.3201	22.7566
Deaths	High SDI	Female	20-24 years	Pulmonary Arterial Hypertension	Number	2004	23.6654	25.7176	22.2956
Deaths	High SDI	Female	20-24 years	Pulmonary Arterial Hypertension	Number	2005	23.3938	25.6646	22.1123
Deaths	High SDI	Female	20-24 years	Pulmonary Arterial Hypertension	Number	2006	23.3445	25.8153	22.0975
Deaths	High SDI	Female	20-24 years	Pulmonary Arterial Hypertension	Number	2007	23.1146	25.5602	21.8902
Deaths	High SDI	Female	20-24 years	Pulmonary Arterial Hypertension	Number	2008	23.1249	25.682	21.865
Deaths	High SDI	Female	20-24 years	Pulmonary Arterial Hypertension	Number	2009	23.1696	25.8903	21.8211
Deaths	High SDI	Female	20-24 years	Pulmonary Arterial Hypertension	Number	2010	22.2877	24.6246	21.0447
Deaths	High SDI	Female	20-24 years	Pulmonary Arterial Hypertension	Number	2011	21.6328	23.8578	20.3914
Deaths	High SDI	Female	20-24 years	Pulmonary Arterial Hypertension	Number	2012	20.7348	22.9434	19.4717
Deaths	High SDI	Female	20-24 years	Pulmonary Arterial Hypertension	Number	2013	20.0172	22.1415	18.6607
Deaths	High SDI	Female	20-24 years	Pulmonary Arterial Hypertension	Number	2014	19.2958	21.1784	17.9607
Deaths	High SDI	Female	20-24 years	Pulmonary Arterial Hypertension	Number	2015	18.9612	20.7433	17.6768
Deaths	High SDI	Female	20-24 years	Pulmonary Arterial Hypertension	Number	2016	18.907	20.7715	17.7651
Deaths	High SDI	Female	20-24 years	Pulmonary Arterial Hypertension	Number	2017	17.941	19.6514	16.8115
Deaths	High SDI	Female	20-24 years	Pulmonary Arterial Hypertension	Number	2018	17.3017	18.8978	16.2163
Deaths	High SDI	Female	20-24 years	Pulmonary Arterial Hypertension	Number	2019	17.0878	18.6921	16.0662
Deaths	High SDI	Female	20-24 years	Pulmonary Arterial Hypertension	Number	2020	16.9764	18.4567	15.8243
Deaths	High SDI	Female	20-24 years	Pulmonary Arterial Hypertension	Number	2021	16.7887	18.4059	15.5756
Deaths	High SDI	Female	25-29 years	Pulmonary Arterial Hypertension	Number	1990	38.625	43.6807	34.1482
Deaths	High SDI	Female	25-29 years	Pulmonary Arterial Hypertension	Number	1991	38.8528	43.7705	34.5937
Deaths	High SDI	Female	25-29 years	Pulmonary Arterial Hypertension	Number	1992	38.5184	42.7486	34.3831
Deaths	High SDI	Female	25-29 years	Pulmonary Arterial Hypertension	Number	1993	37.953	41.7622	33.9838
Deaths	High SDI	Female	25-29 years	Pulmonary Arterial Hypertension	Number	1994	37.1007	40.3	33.3708
Deaths	High SDI	Female	25-29 years	Pulmonary Arterial Hypertension	Number	1995	37.3287	40.1607	34.0979
Deaths	High SDI	Female	25-29 years	Pulmonary Arterial Hypertension	Number	1996	37.4638	40.2264	34.6569
Deaths	High SDI	Female	25-29 years	Pulmonary Arterial Hypertension	Number	1997	36.6455	39.288	34.037
Deaths	High SDI	Female	25-29 years	Pulmonary Arterial Hypertension	Number	1998	36.2888	39.0361	33.8547
Deaths	High SDI	Female	25-29 years	Pulmonary Arterial Hypertension	Number	1999	36.6557	39.4181	34.1913
Deaths	High SDI	Female	25-29 years	Pulmonary Arterial Hypertension	Number	2000	36.6456	39.1556	34.1358
Deaths	High SDI	Female	25-29 years	Pulmonary Arterial Hypertension	Number	2001	35.9646	38.3289	33.4443
Deaths	High SDI	Female	25-29 years	Pulmonary Arterial Hypertension	Number	2002	35.1417	37.3888	32.776
Deaths	High SDI	Female	25-29 years	Pulmonary Arterial Hypertension	Number	2003	34.2121	36.4394	32.1347
Deaths	High SDI	Female	25-29 years	Pulmonary Arterial Hypertension	Number	2004	33.2579	35.4729	31.2622
Deaths	High SDI	Female	25-29 years	Pulmonary Arterial Hypertension	Number	2005	33.2123	35.3751	31.389
Deaths	High SDI	Female	25-29 years	Pulmonary Arterial Hypertension	Number	2006	32.9442	35.2722	31.1134
Deaths	High SDI	Female	25-29 years	Pulmonary Arterial Hypertension	Number	2007	32.818	35.0918	31.092
Deaths	High SDI	Female	25-29 years	Pulmonary Arterial Hypertension	Number	2008	32.9811	35.4395	31.1235
Deaths	High SDI	Female	25-29 years	Pulmonary Arterial Hypertension	Number	2009	33.3843	36.2278	31.3472
Deaths	High SDI	Female	25-29 years	Pulmonary Arterial Hypertension	Number	2010	32.5322	35.475	30.6348
Deaths	High SDI	Female	25-29 years	Pulmonary Arterial Hypertension	Number	2011	31.7964	35.1787	29.9385
Deaths	High SDI	Female	25-29 years	Pulmonary Arterial Hypertension	Number	2012	30.6793	33.936	28.7288
Deaths	High SDI	Female	25-29 years	Pulmonary Arterial Hypertension	Number	2013	30.082	33.0244	27.9993
Deaths	High SDI	Female	25-29 years	Pulmonary Arterial Hypertension	Number	2014	29.3376	32.6075	27.4052
Deaths	High SDI	Female	25-29 years	Pulmonary Arterial Hypertension	Number	2015	29.0066	32.067	27.0297
Deaths	High SDI	Female	25-29 years	Pulmonary Arterial Hypertension	Number	2016	29.2046	32.535	27.3762
Deaths	High SDI	Female	25-29 years	Pulmonary Arterial Hypertension	Number	2017	28.1537	31.2624	26.429
Deaths	High SDI	Female	25-29 years	Pulmonary Arterial Hypertension	Number	2018	27.3468	30.0315	25.6082
Deaths	High SDI	Female	25-29 years	Pulmonary Arterial Hypertension	Number	2019	26.1761	28.7153	24.3821
Deaths	High SDI	Female	25-29 years	Pulmonary Arterial Hypertension	Number	2020	25.3346	27.4756	23.3945
Deaths	High SDI	Female	25-29 years	Pulmonary Arterial Hypertension	Number	2021	24.4526	26.778	22.3782
Deaths	High SDI	Female	30-34 years	Pulmonary Arterial Hypertension	Number	1990	41.4371	46.664	36.9455
Deaths	High SDI	Female	30-34 years	Pulmonary Arterial Hypertension	Number	1991	41.9684	46.8767	37.532
Deaths	High SDI	Female	30-34 years	Pulmonary Arterial Hypertension	Number	1992	42.2394	46.8503	37.7239
Deaths	High SDI	Female	30-34 years	Pulmonary Arterial Hypertension	Number	1993	43.0834	47.6079	38.9122
Deaths	High SDI	Female	30-34 years	Pulmonary Arterial Hypertension	Number	1994	43.3582	47.3022	39.4693
Deaths	High SDI	Female	30-34 years	Pulmonary Arterial Hypertension	Number	1995	43.6655	47.3568	40.4973
Deaths	High SDI	Female	30-34 years	Pulmonary Arterial Hypertension	Number	1996	42.7965	46.2547	40.1018
Deaths	High SDI	Female	30-34 years	Pulmonary Arterial Hypertension	Number	1997	41.7014	44.5852	39.2509
Deaths	High SDI	Female	30-34 years	Pulmonary Arterial Hypertension	Number	1998	41.1867	43.8997	38.8147
Deaths	High SDI	Female	30-34 years	Pulmonary Arterial Hypertension	Number	1999	41.454	43.9907	38.94
Deaths	High SDI	Female	30-34 years	Pulmonary Arterial Hypertension	Number	2000	42.0304	44.4877	39.453
Deaths	High SDI	Female	30-34 years	Pulmonary Arterial Hypertension	Number	2001	42.2801	44.7948	39.7088
Deaths	High SDI	Female	30-34 years	Pulmonary Arterial Hypertension	Number	2002	41.8678	44.4558	39.2518
Deaths	High SDI	Female	30-34 years	Pulmonary Arterial Hypertension	Number	2003	40.9902	43.6519	38.5035
Deaths	High SDI	Female	30-34 years	Pulmonary Arterial Hypertension	Number	2004	39.7382	42.3331	37.574
Deaths	High SDI	Female	30-34 years	Pulmonary Arterial Hypertension	Number	2005	39.1605	41.904	37.3524
Deaths	High SDI	Female	30-34 years	Pulmonary Arterial Hypertension	Number	2006	37.4587	40.2506	35.6306
Deaths	High SDI	Female	30-34 years	Pulmonary Arterial Hypertension	Number	2007	36.1281	38.6817	34.2996
Deaths	High SDI	Female	30-34 years	Pulmonary Arterial Hypertension	Number	2008	35.285	38.028	33.4173
Deaths	High SDI	Female	30-34 years	Pulmonary Arterial Hypertension	Number	2009	35.2129	38.0186	33.3009
Deaths	High SDI	Female	30-34 years	Pulmonary Arterial Hypertension	Number	2010	34.8125	37.746	32.8853
Deaths	High SDI	Female	30-34 years	Pulmonary Arterial Hypertension	Number	2011	35.0561	38.157	32.9368
Deaths	High SDI	Female	30-34 years	Pulmonary Arterial Hypertension	Number	2012	34.4339	37.3581	32.4108
Deaths	High SDI	Female	30-34 years	Pulmonary Arterial Hypertension	Number	2013	34.1445	36.6784	31.9756
Deaths	High SDI	Female	30-34 years	Pulmonary Arterial Hypertension	Number	2014	33.7235	36.4726	31.6199
Deaths	High SDI	Female	30-34 years	Pulmonary Arterial Hypertension	Number	2015	33.507	36.3694	31.5305
Deaths	High SDI	Female	30-34 years	Pulmonary Arterial Hypertension	Number	2016	33.5745	37.0697	31.6868
Deaths	High SDI	Female	30-34 years	Pulmonary Arterial Hypertension	Number	2017	32.9472	36.2308	31.0132
Deaths	High SDI	Female	30-34 years	Pulmonary Arterial Hypertension	Number	2018	32.2929	35.6191	30.2937
Deaths	High SDI	Female	30-34 years	Pulmonary Arterial Hypertension	Number	2019	31.7571	34.9708	29.6531
Deaths	High SDI	Female	30-34 years	Pulmonary Arterial Hypertension	Number	2020	30.5753	33.2199	28.4659
Deaths	High SDI	Female	30-34 years	Pulmonary Arterial Hypertension	Number	2021	30.0662	33.3996	27.7348
Deaths	High SDI	Female	35-39 years	Pulmonary Arterial Hypertension	Number	1990	47.5202	52.1741	42.185
Deaths	High SDI	Female	35-39 years	Pulmonary Arterial Hypertension	Number	1991	48.1126	52.6796	42.823
Deaths	High SDI	Female	35-39 years	Pulmonary Arterial Hypertension	Number	1992	48.5998	52.6747	43.2897
Deaths	High SDI	Female	35-39 years	Pulmonary Arterial Hypertension	Number	1993	49.5246	53.437	44.4262
Deaths	High SDI	Female	35-39 years	Pulmonary Arterial Hypertension	Number	1994	50.1902	53.9932	45.5575
Deaths	High SDI	Female	35-39 years	Pulmonary Arterial Hypertension	Number	1995	50.9325	54.6732	47.1272
Deaths	High SDI	Female	35-39 years	Pulmonary Arterial Hypertension	Number	1996	51.2384	54.4802	47.9535
Deaths	High SDI	Female	35-39 years	Pulmonary Arterial Hypertension	Number	1997	51.4059	54.6918	48.5353
Deaths	High SDI	Female	35-39 years	Pulmonary Arterial Hypertension	Number	1998	51.8965	55.0811	48.8616
Deaths	High SDI	Female	35-39 years	Pulmonary Arterial Hypertension	Number	1999	53.1155	56.2614	50.0364
Deaths	High SDI	Female	35-39 years	Pulmonary Arterial Hypertension	Number	2000	54.1039	57.2637	50.9595
Deaths	High SDI	Female	35-39 years	Pulmonary Arterial Hypertension	Number	2001	54.0646	57.4375	50.9531
Deaths	High SDI	Female	35-39 years	Pulmonary Arterial Hypertension	Number	2002	53.3697	56.486	50.3968
Deaths	High SDI	Female	35-39 years	Pulmonary Arterial Hypertension	Number	2003	51.6707	54.7357	48.9779
Deaths	High SDI	Female	35-39 years	Pulmonary Arterial Hypertension	Number	2004	49.9717	52.9058	47.3301
Deaths	High SDI	Female	35-39 years	Pulmonary Arterial Hypertension	Number	2005	48.8757	52.0671	46.4067
Deaths	High SDI	Female	35-39 years	Pulmonary Arterial Hypertension	Number	2006	49.3663	52.4973	46.8484
Deaths	High SDI	Female	35-39 years	Pulmonary Arterial Hypertension	Number	2007	48.6485	51.9546	46.0767
Deaths	High SDI	Female	35-39 years	Pulmonary Arterial Hypertension	Number	2008	47.8314	51.1371	45.3311
Deaths	High SDI	Female	35-39 years	Pulmonary Arterial Hypertension	Number	2009	47.1436	50.4332	44.7823
Deaths	High SDI	Female	35-39 years	Pulmonary Arterial Hypertension	Number	2010	45.9633	49.1799	43.5871
Deaths	High SDI	Female	35-39 years	Pulmonary Arterial Hypertension	Number	2011	44.2966	47.2831	41.8762
Deaths	High SDI	Female	35-39 years	Pulmonary Arterial Hypertension	Number	2012	42.2626	45.0201	39.7628
Deaths	High SDI	Female	35-39 years	Pulmonary Arterial Hypertension	Number	2013	40.6978	43.5362	38.2203
Deaths	High SDI	Female	35-39 years	Pulmonary Arterial Hypertension	Number	2014	40.1398	43.0344	37.7184
Deaths	High SDI	Female	35-39 years	Pulmonary Arterial Hypertension	Number	2015	39.3314	42.3802	36.8984
Deaths	High SDI	Female	35-39 years	Pulmonary Arterial Hypertension	Number	2016	39.3963	42.5749	37.2404
Deaths	High SDI	Female	35-39 years	Pulmonary Arterial Hypertension	Number	2017	39.2484	42.4137	36.8651
Deaths	High SDI	Female	35-39 years	Pulmonary Arterial Hypertension	Number	2018	39.1866	42.1909	36.6595
Deaths	High SDI	Female	35-39 years	Pulmonary Arterial Hypertension	Number	2019	39.5341	42.785	36.9236
Deaths	High SDI	Female	35-39 years	Pulmonary Arterial Hypertension	Number	2020	38.2506	41.3913	35.7749
Deaths	High SDI	Female	35-39 years	Pulmonary Arterial Hypertension	Number	2021	36.585	39.8607	33.721
Deaths	High SDI	Female	40-44 years	Pulmonary Arterial Hypertension	Number	1990	57.5354	62.672	50.0486
Deaths	High SDI	Female	40-44 years	Pulmonary Arterial Hypertension	Number	1991	61.4777	66.5286	53.9538
Deaths	High SDI	Female	40-44 years	Pulmonary Arterial Hypertension	Number	1992	62.2505	66.9419	55.0419
Deaths	High SDI	Female	40-44 years	Pulmonary Arterial Hypertension	Number	1993	62.3248	66.7896	55.6783
Deaths	High SDI	Female	40-44 years	Pulmonary Arterial Hypertension	Number	1994	61.7135	65.9659	55.6279
Deaths	High SDI	Female	40-44 years	Pulmonary Arterial Hypertension	Number	1995	61.815	65.9805	56.5994
Deaths	High SDI	Female	40-44 years	Pulmonary Arterial Hypertension	Number	1996	62.2225	66.405	57.8013
Deaths	High SDI	Female	40-44 years	Pulmonary Arterial Hypertension	Number	1997	62.8508	66.8097	58.7299
Deaths	High SDI	Female	40-44 years	Pulmonary Arterial Hypertension	Number	1998	63.8687	68.3909	60.012
Deaths	High SDI	Female	40-44 years	Pulmonary Arterial Hypertension	Number	1999	65.5011	70.0537	61.4336
Deaths	High SDI	Female	40-44 years	Pulmonary Arterial Hypertension	Number	2000	67.1987	71.4208	63.1159
Deaths	High SDI	Female	40-44 years	Pulmonary Arterial Hypertension	Number	2001	68.0437	72.4129	63.9361
Deaths	High SDI	Female	40-44 years	Pulmonary Arterial Hypertension	Number	2002	68.1859	72.4486	64.2647
Deaths	High SDI	Female	40-44 years	Pulmonary Arterial Hypertension	Number	2003	67.151	71.7779	63.3891
Deaths	High SDI	Female	40-44 years	Pulmonary Arterial Hypertension	Number	2004	65.6621	70.1407	62.0583
Deaths	High SDI	Female	40-44 years	Pulmonary Arterial Hypertension	Number	2005	65.544	70.4133	62.1192
Deaths	High SDI	Female	40-44 years	Pulmonary Arterial Hypertension	Number	2006	64.8047	69.4224	61.5132
Deaths	High SDI	Female	40-44 years	Pulmonary Arterial Hypertension	Number	2007	62.8272	67.722	59.569
Deaths	High SDI	Female	40-44 years	Pulmonary Arterial Hypertension	Number	2008	61.3849	66.0391	58.0908
Deaths	High SDI	Female	40-44 years	Pulmonary Arterial Hypertension	Number	2009	60.3348	65.1593	57.0927
Deaths	High SDI	Female	40-44 years	Pulmonary Arterial Hypertension	Number	2010	58.8186	63.4763	55.6345
Deaths	High SDI	Female	40-44 years	Pulmonary Arterial Hypertension	Number	2011	58.6466	62.9385	55.3697
Deaths	High SDI	Female	40-44 years	Pulmonary Arterial Hypertension	Number	2012	57.4371	61.2918	54.0485
Deaths	High SDI	Female	40-44 years	Pulmonary Arterial Hypertension	Number	2013	56.0866	59.7939	52.7265
Deaths	High SDI	Female	40-44 years	Pulmonary Arterial Hypertension	Number	2014	55.407	58.9392	52.0732
Deaths	High SDI	Female	40-44 years	Pulmonary Arterial Hypertension	Number	2015	54.1949	57.8231	51.0464
Deaths	High SDI	Female	40-44 years	Pulmonary Arterial Hypertension	Number	2016	52.6394	56.3972	49.6064
Deaths	High SDI	Female	40-44 years	Pulmonary Arterial Hypertension	Number	2017	50.7692	54.1957	47.5344
Deaths	High SDI	Female	40-44 years	Pulmonary Arterial Hypertension	Number	2018	49.5382	53.0372	45.9792
Deaths	High SDI	Female	40-44 years	Pulmonary Arterial Hypertension	Number	2019	49.07	52.5847	45.4427
Deaths	High SDI	Female	40-44 years	Pulmonary Arterial Hypertension	Number	2020	47.6452	51.133	44.0989
Deaths	High SDI	Female	40-44 years	Pulmonary Arterial Hypertension	Number	2021	47.3189	51.3384	43.4023
Deaths	High SDI	Female	45-49 years	Pulmonary Arterial Hypertension	Number	1990	50.0526	54.4246	43.7763
Deaths	High SDI	Female	45-49 years	Pulmonary Arterial Hypertension	Number	1991	50.6163	54.943	44.4726
Deaths	High SDI	Female	45-49 years	Pulmonary Arterial Hypertension	Number	1992	53.2497	57.5133	46.8164
Deaths	High SDI	Female	45-49 years	Pulmonary Arterial Hypertension	Number	1993	55.8727	60.2835	49.5821
Deaths	High SDI	Female	45-49 years	Pulmonary Arterial Hypertension	Number	1994	58.1809	62.5861	52.1668
Deaths	High SDI	Female	45-49 years	Pulmonary Arterial Hypertension	Number	1995	62.1453	66.1561	56.8818
Deaths	High SDI	Female	45-49 years	Pulmonary Arterial Hypertension	Number	1996	65.8037	69.7469	61.1032
Deaths	High SDI	Female	45-49 years	Pulmonary Arterial Hypertension	Number	1997	66.0652	69.8343	61.7434
Deaths	High SDI	Female	45-49 years	Pulmonary Arterial Hypertension	Number	1998	66.1154	69.8676	61.9631
Deaths	High SDI	Female	45-49 years	Pulmonary Arterial Hypertension	Number	1999	67.6382	71.2695	63.4837
Deaths	High SDI	Female	45-49 years	Pulmonary Arterial Hypertension	Number	2000	69.5046	73.5419	65.3369
Deaths	High SDI	Female	45-49 years	Pulmonary Arterial Hypertension	Number	2001	70.6733	74.7694	66.8545
Deaths	High SDI	Female	45-49 years	Pulmonary Arterial Hypertension	Number	2002	71.5137	75.4872	67.7778
Deaths	High SDI	Female	45-49 years	Pulmonary Arterial Hypertension	Number	2003	71.1539	75.6044	67.5486
[truncated: 3,378 more rows]
