# Supplementary material for: Trends and cross-country disparity in the burden of pulmonary arterial hypertension among women of childbearing age from 1990 to 2021
Source: Front Glob Womens Health. 2026 Feb 11;6:1651601. doi: 10.3389/fgwh.2025.1651601 (PMC12932459; doi:10.3389/fgwh.2025.1651601)
Supplement: Supplementary file 5 [file Table4.xlsx]

## Sheet: IHME-GBD_2021_DATA-b37f5e98-1
Table S4. The burden of PAH in MCBA in 21 regions from 1990 to 2021
measure_name	location_name	sex_name	age_name	metric_name	year	val	upper	lower
Deaths	Global	Female	15-49 years	Number	1990	1506.78	2075.38	1035.6
Deaths	Global	Female	15-49 years	Number	1991	1537.56	2188.86	1085.02
Deaths	Global	Female	15-49 years	Number	1992	1569.08	2179.8	1129.42
Deaths	Global	Female	15-49 years	Number	1993	1608.88	2243.63	1176.14
Deaths	Global	Female	15-49 years	Number	1994	1622.88	2265.47	1170.85
Deaths	Global	Female	15-49 years	Number	1995	1641.65	2246.32	1218.7
Deaths	Global	Female	15-49 years	Number	1996	1661.46	2305.32	1240.91
Deaths	Global	Female	15-49 years	Number	1997	1669.06	2325.02	1255.88
Deaths	Global	Female	15-49 years	Number	1998	1684.81	2367.24	1284.3
Deaths	Global	Female	15-49 years	Number	1999	1714.17	2364.79	1293.48
Deaths	Global	Female	15-49 years	Number	2000	1738.59	2436.83	1329.5
Deaths	Global	Female	15-49 years	Number	2001	1747.53	2422.96	1345.83
Deaths	Global	Female	15-49 years	Number	2002	1771.48	2426.99	1378.63
Deaths	Global	Female	15-49 years	Number	2003	1803.18	2473.04	1410.25
Deaths	Global	Female	15-49 years	Number	2004	1801.71	2459.32	1411.11
Deaths	Global	Female	15-49 years	Number	2005	1823.6	2480.94	1444.1
Deaths	Global	Female	15-49 years	Number	2006	1845.04	2441.13	1441.38
Deaths	Global	Female	15-49 years	Number	2007	1872.07	2479.89	1465.46
Deaths	Global	Female	15-49 years	Number	2008	1901.21	2489.36	1499.44
Deaths	Global	Female	15-49 years	Number	2009	1941.19	2472	1488.64
Deaths	Global	Female	15-49 years	Number	2010	1957.23	2463.66	1493.35
Deaths	Global	Female	15-49 years	Number	2011	1949.2	2471.67	1499.16
Deaths	Global	Female	15-49 years	Number	2012	1947.07	2496.6	1527.69
Deaths	Global	Female	15-49 years	Number	2013	1928.48	2428.2	1526.49
Deaths	Global	Female	15-49 years	Number	2014	1909.04	2450.22	1516.02
Deaths	Global	Female	15-49 years	Number	2015	1878.68	2424.86	1486.47
Deaths	Global	Female	15-49 years	Number	2016	1867.23	2409.81	1511.23
Deaths	Global	Female	15-49 years	Number	2017	1852.99	2371.4	1496.91
Deaths	Global	Female	15-49 years	Number	2018	1807.71	2345.53	1486.96
Deaths	Global	Female	15-49 years	Number	2019	1792.92	2313.33	1479.21
Deaths	Global	Female	15-49 years	Number	2020	1776.87	2269.36	1455.39
Deaths	Global	Female	15-49 years	Number	2021	1777.8	2330.91	1494.42
Deaths	East Asia	Female	15-49 years	Number	1990	358.674	607.707	200.203
Deaths	East Asia	Female	15-49 years	Number	1991	363.977	621.975	214.483
Deaths	East Asia	Female	15-49 years	Number	1992	365.894	613.511	223.147
Deaths	East Asia	Female	15-49 years	Number	1993	367.058	636.978	225.596
Deaths	East Asia	Female	15-49 years	Number	1994	350.328	593.122	209.19
Deaths	East Asia	Female	15-49 years	Number	1995	335.737	542.926	204.657
Deaths	East Asia	Female	15-49 years	Number	1996	328.283	562.419	210.933
Deaths	East Asia	Female	15-49 years	Number	1997	319.508	545.001	211.825
Deaths	East Asia	Female	15-49 years	Number	1998	310.387	527.668	213.64
Deaths	East Asia	Female	15-49 years	Number	1999	305.582	520.795	205.618
Deaths	East Asia	Female	15-49 years	Number	2000	306.471	524.846	214.398
Deaths	East Asia	Female	15-49 years	Number	2001	301.452	521.969	210.17
Deaths	East Asia	Female	15-49 years	Number	2002	309.702	527.535	222.92
Deaths	East Asia	Female	15-49 years	Number	2003	320.024	544.423	233.233
Deaths	East Asia	Female	15-49 years	Number	2004	316.597	530.666	235.692
Deaths	East Asia	Female	15-49 years	Number	2005	321.591	550.789	235.403
Deaths	East Asia	Female	15-49 years	Number	2006	334.5	528.594	230.325
Deaths	East Asia	Female	15-49 years	Number	2007	348.94	524.163	239.628
Deaths	East Asia	Female	15-49 years	Number	2008	374.259	524.953	252.181
Deaths	East Asia	Female	15-49 years	Number	2009	404.566	545.83	252.809
Deaths	East Asia	Female	15-49 years	Number	2010	423.283	573.469	252.67
Deaths	East Asia	Female	15-49 years	Number	2011	421.551	544.315	248.397
Deaths	East Asia	Female	15-49 years	Number	2012	396.424	551.894	236.19
Deaths	East Asia	Female	15-49 years	Number	2013	380.857	557.998	220.996
Deaths	East Asia	Female	15-49 years	Number	2014	355.539	510.04	219.711
Deaths	East Asia	Female	15-49 years	Number	2015	327.481	518.723	200.823
Deaths	East Asia	Female	15-49 years	Number	2016	311.353	490.825	195.47
Deaths	East Asia	Female	15-49 years	Number	2017	296.644	463.56	177.425
Deaths	East Asia	Female	15-49 years	Number	2018	286.587	482.846	176.485
Deaths	East Asia	Female	15-49 years	Number	2019	275.926	446.485	166.969
Deaths	East Asia	Female	15-49 years	Number	2020	266.526	418.595	167.469
Deaths	East Asia	Female	15-49 years	Number	2021	259.786	421.844	157.94
Deaths	Southeast Asia	Female	15-49 years	Number	1990	106.988	204.364	65.2939
Deaths	Southeast Asia	Female	15-49 years	Number	1991	109.814	207.577	67.6623
Deaths	Southeast Asia	Female	15-49 years	Number	1992	112.839	213.751	70.9427
Deaths	Southeast Asia	Female	15-49 years	Number	1993	116.386	219.425	75.4512
Deaths	Southeast Asia	Female	15-49 years	Number	1994	118.841	220.815	77.9607
Deaths	Southeast Asia	Female	15-49 years	Number	1995	121.409	230.26	80.2284
Deaths	Southeast Asia	Female	15-49 years	Number	1996	124.309	234.818	82.4818
Deaths	Southeast Asia	Female	15-49 years	Number	1997	126.828	239.343	86.4827
Deaths	Southeast Asia	Female	15-49 years	Number	1998	129.551	245.491	88.1832
Deaths	Southeast Asia	Female	15-49 years	Number	1999	134.146	252.324	91.381
Deaths	Southeast Asia	Female	15-49 years	Number	2000	137.997	259.5	94.303
Deaths	Southeast Asia	Female	15-49 years	Number	2001	140.942	260.289	99.0115
Deaths	Southeast Asia	Female	15-49 years	Number	2002	143.967	264.338	101.045
Deaths	Southeast Asia	Female	15-49 years	Number	2003	146.609	274.156	103.265
Deaths	Southeast Asia	Female	15-49 years	Number	2004	147.723	270.692	105.649
Deaths	Southeast Asia	Female	15-49 years	Number	2005	148.063	271.128	108.413
Deaths	Southeast Asia	Female	15-49 years	Number	2006	150.281	268.519	110.389
Deaths	Southeast Asia	Female	15-49 years	Number	2007	151.672	264.175	113.583
Deaths	Southeast Asia	Female	15-49 years	Number	2008	152.684	264.348	114.926
Deaths	Southeast Asia	Female	15-49 years	Number	2009	155.426	268.164	120.482
Deaths	Southeast Asia	Female	15-49 years	Number	2010	157.126	261.771	121.433
Deaths	Southeast Asia	Female	15-49 years	Number	2011	157.95	275.204	121.2
Deaths	Southeast Asia	Female	15-49 years	Number	2012	158.467	259.725	120.928
Deaths	Southeast Asia	Female	15-49 years	Number	2013	157.477	273.684	119.387
Deaths	Southeast Asia	Female	15-49 years	Number	2014	157.241	258.037	117.631
Deaths	Southeast Asia	Female	15-49 years	Number	2015	157.05	254.867	118.728
Deaths	Southeast Asia	Female	15-49 years	Number	2016	157.927	253.306	117.09
Deaths	Southeast Asia	Female	15-49 years	Number	2017	157.796	265.044	116.53
Deaths	Southeast Asia	Female	15-49 years	Number	2018	157.447	262.605	113.605
Deaths	Southeast Asia	Female	15-49 years	Number	2019	158.195	262.878	114.234
Deaths	Southeast Asia	Female	15-49 years	Number	2020	156.361	258.591	110.967
Deaths	Southeast Asia	Female	15-49 years	Number	2021	156.403	270.182	110.746
Deaths	Oceania	Female	15-49 years	Number	1990	2.12452	4.52994	0.856788
Deaths	Oceania	Female	15-49 years	Number	1991	2.22637	4.74232	0.926758
Deaths	Oceania	Female	15-49 years	Number	1992	2.28549	4.81741	0.94972
Deaths	Oceania	Female	15-49 years	Number	1993	2.36868	4.85422	0.973973
Deaths	Oceania	Female	15-49 years	Number	1994	2.441	5.01422	1.02329
Deaths	Oceania	Female	15-49 years	Number	1995	2.51623	5.02544	1.07083
Deaths	Oceania	Female	15-49 years	Number	1996	2.65999	5.34209	1.14497
Deaths	Oceania	Female	15-49 years	Number	1997	2.69395	5.2722	1.18087
Deaths	Oceania	Female	15-49 years	Number	1998	2.79696	5.4656	1.22353
Deaths	Oceania	Female	15-49 years	Number	1999	2.9201	5.66636	1.29108
Deaths	Oceania	Female	15-49 years	Number	2000	3.05162	6.07375	1.36361
Deaths	Oceania	Female	15-49 years	Number	2001	3.10714	6.04359	1.38821
Deaths	Oceania	Female	15-49 years	Number	2002	3.22498	6.24502	1.42753
Deaths	Oceania	Female	15-49 years	Number	2003	3.23951	6.19911	1.44565
Deaths	Oceania	Female	15-49 years	Number	2004	3.24654	6.24032	1.45701
Deaths	Oceania	Female	15-49 years	Number	2005	3.30664	6.32114	1.50081
Deaths	Oceania	Female	15-49 years	Number	2006	3.3464	6.3815	1.52534
Deaths	Oceania	Female	15-49 years	Number	2007	3.49163	6.5073	1.61777
Deaths	Oceania	Female	15-49 years	Number	2008	3.51554	6.53107	1.66972
Deaths	Oceania	Female	15-49 years	Number	2009	3.48648	6.29876	1.68705
Deaths	Oceania	Female	15-49 years	Number	2010	3.86246	7.20119	1.85759
Deaths	Oceania	Female	15-49 years	Number	2011	4.13916	7.73647	1.96401
Deaths	Oceania	Female	15-49 years	Number	2012	4.3066	8.01501	2.0625
Deaths	Oceania	Female	15-49 years	Number	2013	4.25296	7.94273	2.05454
Deaths	Oceania	Female	15-49 years	Number	2014	4.4773	8.30529	2.16241
Deaths	Oceania	Female	15-49 years	Number	2015	4.85647	9.20705	2.27747
Deaths	Oceania	Female	15-49 years	Number	2016	4.82567	8.87157	2.31615
Deaths	Oceania	Female	15-49 years	Number	2017	5.08249	9.33799	2.41409
Deaths	Oceania	Female	15-49 years	Number	2018	5.17307	9.61403	2.50701
Deaths	Oceania	Female	15-49 years	Number	2019	5.53627	10.2662	2.57468
Deaths	Oceania	Female	15-49 years	Number	2020	5.54855	10.2437	2.60203
Deaths	Oceania	Female	15-49 years	Number	2021	5.56818	9.98463	2.60257
Deaths	Central Asia	Female	15-49 years	Number	1990	38.3469	50.8703	24.5271
Deaths	Central Asia	Female	15-49 years	Number	1991	40.2291	54.474	25.7375
Deaths	Central Asia	Female	15-49 years	Number	1992	41.87	58.1266	26.8524
Deaths	Central Asia	Female	15-49 years	Number	1993	44.5302	62.2615	28.9012
Deaths	Central Asia	Female	15-49 years	Number	1994	45.6777	66.3518	29.7693
Deaths	Central Asia	Female	15-49 years	Number	1995	46.7005	67.0687	29.7958
Deaths	Central Asia	Female	15-49 years	Number	1996	47.5549	67.875	30.1271
Deaths	Central Asia	Female	15-49 years	Number	1997	48.464	67.8405	30.2029
Deaths	Central Asia	Female	15-49 years	Number	1998	50.3714	69.5521	32.2796
Deaths	Central Asia	Female	15-49 years	Number	1999	49.5178	66.6981	30.9033
Deaths	Central Asia	Female	15-49 years	Number	2000	48.234	63.8814	30.153
Deaths	Central Asia	Female	15-49 years	Number	2001	48.779	63.6115	31.8032
Deaths	Central Asia	Female	15-49 years	Number	2002	49.502	64.1932	32.8812
Deaths	Central Asia	Female	15-49 years	Number	2003	51.3722	66.1585	34.4044
Deaths	Central Asia	Female	15-49 years	Number	2004	52.2041	66.6883	35.5255
Deaths	Central Asia	Female	15-49 years	Number	2005	54.6099	69.7931	37.396
Deaths	Central Asia	Female	15-49 years	Number	2006	54.7809	69.558	36.8251
Deaths	Central Asia	Female	15-49 years	Number	2007	56.4241	72.5299	38.459
Deaths	Central Asia	Female	15-49 years	Number	2008	56.453	72.6752	38.9055
Deaths	Central Asia	Female	15-49 years	Number	2009	55.1362	70.6023	36.9412
Deaths	Central Asia	Female	15-49 years	Number	2010	54.1566	69.4338	35.5502
Deaths	Central Asia	Female	15-49 years	Number	2011	53.2609	66.3954	34.7274
Deaths	Central Asia	Female	15-49 years	Number	2012	53.227	66.9878	34.5762
Deaths	Central Asia	Female	15-49 years	Number	2013	53.5674	67.493	34.454
Deaths	Central Asia	Female	15-49 years	Number	2014	54.4664	69.4199	34.908
Deaths	Central Asia	Female	15-49 years	Number	2015	53.865	68.148	34.7082
Deaths	Central Asia	Female	15-49 years	Number	2016	54.3203	68.6354	35.2923
Deaths	Central Asia	Female	15-49 years	Number	2017	54.0077	70.239	34.457
Deaths	Central Asia	Female	15-49 years	Number	2018	51.4582	66.6942	32.6455
Deaths	Central Asia	Female	15-49 years	Number	2019	50.1931	66.7558	31
Deaths	Central Asia	Female	15-49 years	Number	2020	49.2656	68.5775	30.6039
Deaths	Central Asia	Female	15-49 years	Number	2021	49.8869	71.6716	30.1936
Deaths	Central Europe	Female	15-49 years	Number	1990	38.801	44.6208	32.6397
Deaths	Central Europe	Female	15-49 years	Number	1991	39.1845	45.0677	33.6542
Deaths	Central Europe	Female	15-49 years	Number	1992	39.1968	44.7515	33.9209
Deaths	Central Europe	Female	15-49 years	Number	1993	38.5974	43.6958	33.6901
Deaths	Central Europe	Female	15-49 years	Number	1994	38.3095	42.9995	34.263
Deaths	Central Europe	Female	15-49 years	Number	1995	38.8596	43.7116	35.7091
Deaths	Central Europe	Female	15-49 years	Number	1996	38.5284	42.674	35.5346
Deaths	Central Europe	Female	15-49 years	Number	1997	38.4141	42.3949	35.3812
Deaths	Central Europe	Female	15-49 years	Number	1998	37.5119	40.5107	34.747
Deaths	Central Europe	Female	15-49 years	Number	1999	38.1476	40.9468	35.4423
Deaths	Central Europe	Female	15-49 years	Number	2000	39.5714	42.3673	36.7356
Deaths	Central Europe	Female	15-49 years	Number	2001	39.4658	42.3127	36.6188
Deaths	Central Europe	Female	15-49 years	Number	2002	37.8633	40.6635	35.1654
Deaths	Central Europe	Female	15-49 years	Number	2003	36.3772	39.111	33.6756
Deaths	Central Europe	Female	15-49 years	Number	2004	33.8868	36.3813	31.1843
Deaths	Central Europe	Female	15-49 years	Number	2005	32.051	34.4092	29.6534
Deaths	Central Europe	Female	15-49 years	Number	2006	31.0295	33.3609	28.7885
Deaths	Central Europe	Female	15-49 years	Number	2007	30.0282	32.2798	27.8168
Deaths	Central Europe	Female	15-49 years	Number	2008	29.8624	32.1763	27.6664
Deaths	Central Europe	Female	15-49 years	Number	2009	30.2672	32.5243	28.0404
Deaths	Central Europe	Female	15-49 years	Number	2010	31.4253	33.7518	28.9308
Deaths	Central Europe	Female	15-49 years	Number	2011	32.3221	34.8039	29.701
Deaths	Central Europe	Female	15-49 years	Number	2012	32.6877	35.0489	30.1831
Deaths	Central Europe	Female	15-49 years	Number	2013	32.485	35.0066	29.899
Deaths	Central Europe	Female	15-49 years	Number	2014	32.5011	34.8569	29.9547
Deaths	Central Europe	Female	15-49 years	Number	2015	32.2602	34.4866	29.839
Deaths	Central Europe	Female	15-49 years	Number	2016	32.0876	34.4538	29.8778
Deaths	Central Europe	Female	15-49 years	Number	2017	32.5996	35.0662	30.2607
Deaths	Central Europe	Female	15-49 years	Number	2018	31.9012	34.5062	29.6463
Deaths	Central Europe	Female	15-49 years	Number	2019	30.9861	33.7911	28.5213
Deaths	Central Europe	Female	15-49 years	Number	2020	27.9522	31.0436	24.6489
Deaths	Central Europe	Female	15-49 years	Number	2021	27.9382	31.9941	24.5209
Deaths	Eastern Europe	Female	15-49 years	Number	1990	55.9731	64.9887	44.7357
Deaths	Eastern Europe	Female	15-49 years	Number	1991	57.4213	65.106	47.6407
Deaths	Eastern Europe	Female	15-49 years	Number	1992	60.4599	65.7005	52.4685
Deaths	Eastern Europe	Female	15-49 years	Number	1993	66.5822	69.8014	63.1908
Deaths	Eastern Europe	Female	15-49 years	Number	1994	70.2178	76.562	65.4933
Deaths	Eastern Europe	Female	15-49 years	Number	1995	69.8246	74.0187	66.0591
Deaths	Eastern Europe	Female	15-49 years	Number	1996	67.9875	70.083	65.9464
Deaths	Eastern Europe	Female	15-49 years	Number	1997	65.8437	70.0417	60.5575
Deaths	Eastern Europe	Female	15-49 years	Number	1998	66.1449	70.8542	60.0448
Deaths	Eastern Europe	Female	15-49 years	Number	1999	70.2655	73.558	66.4786
Deaths	Eastern Europe	Female	15-49 years	Number	2000	65.1756	67.7472	61.9179
Deaths	Eastern Europe	Female	15-49 years	Number	2001	60.7296	63.2748	57.9044
Deaths	Eastern Europe	Female	15-49 years	Number	2002	57.512	60.5314	55.0486
Deaths	Eastern Europe	Female	15-49 years	Number	2003	56.4549	60.154	54.5078
Deaths	Eastern Europe	Female	15-49 years	Number	2004	56.2992	59.8556	54.4536
Deaths	Eastern Europe	Female	15-49 years	Number	2005	57.28	61.9492	53.7778
Deaths	Eastern Europe	Female	15-49 years	Number	2006	54.4335	57.4615	51.9347
Deaths	Eastern Europe	Female	15-49 years	Number	2007	51.3253	53.767	49.0871
Deaths	Eastern Europe	Female	15-49 years	Number	2008	48.4811	51.2915	46.1254
Deaths	Eastern Europe	Female	15-49 years	Number	2009	45.108	46.7587	43.4634
Deaths	Eastern Europe	Female	15-49 years	Number	2010	44.4404	45.9939	43.084
Deaths	Eastern Europe	Female	15-49 years	Number	2011	43.8482	45.0347	42.6064
Deaths	Eastern Europe	Female	15-49 years	Number	2012	41.97	43.3618	40.6971
Deaths	Eastern Europe	Female	15-49 years	Number	2013	39.3848	40.6298	38.3118
Deaths	Eastern Europe	Female	15-49 years	Number	2014	37.4878	38.6083	36.5378
Deaths	Eastern Europe	Female	15-49 years	Number	2015	34.3109	35.2812	33.4736
Deaths	Eastern Europe	Female	15-49 years	Number	2016	30.8259	31.9543	29.8097
Deaths	Eastern Europe	Female	15-49 years	Number	2017	27.6903	29.8062	25.8315
Deaths	Eastern Europe	Female	15-49 years	Number	2018	26.6308	28.9387	24.6119
Deaths	Eastern Europe	Female	15-49 years	Number	2019	25.4389	27.5913	23.3727
Deaths	Eastern Europe	Female	15-49 years	Number	2020	23.5434	26.0858	21.2594
Deaths	Eastern Europe	Female	15-49 years	Number	2021	23.5274	27.6046	20.0725
Deaths	High-income Asia Pacific	Female	15-49 years	Number	1990	80.7702	86.2864	76.2229
Deaths	High-income Asia Pacific	Female	15-49 years	Number	1991	82.2789	87.3553	77.6693
Deaths	High-income Asia Pacific	Female	15-49 years	Number	1992	82.5444	86.9375	78.0567
Deaths	High-income Asia Pacific	Female	15-49 years	Number	1993	80.8452	85.3226	76.2336
Deaths	High-income Asia Pacific	Female	15-49 years	Number	1994	78.0411	82.3216	73.2563
Deaths	High-income Asia Pacific	Female	15-49 years	Number	1995	77.3173	81.6363	73.2821
Deaths	High-income Asia Pacific	Female	15-49 years	Number	1996	74.8978	79.4125	71.078
Deaths	High-income Asia Pacific	Female	15-49 years	Number	1997	72.3644	76.6046	68.6941
Deaths	High-income Asia Pacific	Female	15-49 years	Number	1998	71.0143	76.1774	67.6697
Deaths	High-income Asia Pacific	Female	15-49 years	Number	1999	69.5894	74.8609	66.1671
Deaths	High-income Asia Pacific	Female	15-49 years	Number	2000	67.9611	72.9575	64.4083
Deaths	High-income Asia Pacific	Female	15-49 years	Number	2001	67.0111	72.007	63.1734
Deaths	High-income Asia Pacific	Female	15-49 years	Number	2002	66.664	71.4133	62.6482
Deaths	High-income Asia Pacific	Female	15-49 years	Number	2003	64.9825	69.781	61.0441
Deaths	High-income Asia Pacific	Female	15-49 years	Number	2004	64.0182	68.8058	60.6335
Deaths	High-income Asia Pacific	Female	15-49 years	Number	2005	62.9791	68.0911	60.0117
Deaths	High-income Asia Pacific	Female	15-49 years	Number	2006	63.0781	68.4089	60.2287
Deaths	High-income Asia Pacific	Female	15-49 years	Number	2007	62.3895	66.9947	59.5591
Deaths	High-income Asia Pacific	Female	15-49 years	Number	2008	62.9962	67.8895	59.964
Deaths	High-income Asia Pacific	Female	15-49 years	Number	2009	63.2861	67.7479	60.1312
Deaths	High-income Asia Pacific	Female	15-49 years	Number	2010	62.8683	66.7357	59.7537
Deaths	High-income Asia Pacific	Female	15-49 years	Number	2011	62.6677	66.8287	59.5628
Deaths	High-income Asia Pacific	Female	15-49 years	Number	2012	60.0727	63.847	57.1416
Deaths	High-income Asia Pacific	Female	15-49 years	Number	2013	57.6204	61.1515	54.5034
Deaths	High-income Asia Pacific	Female	15-49 years	Number	2014	56.5823	60.5247	53.386
Deaths	High-income Asia Pacific	Female	15-49 years	Number	2015	55.0907	58.7491	51.7139
Deaths	High-income Asia Pacific	Female	15-49 years	Number	2016	55.2774	58.8285	51.632
Deaths	High-income Asia Pacific	Female	15-49 years	Number	2017	52.8718	56.3751	48.7057
Deaths	High-income Asia Pacific	Female	15-49 years	Number	2018	51.9821	55.683	47.5223
Deaths	High-income Asia Pacific	Female	15-49 years	Number	2019	51.1442	55.0357	46.7546
Deaths	High-income Asia Pacific	Female	15-49 years	Number	2020	51.3208	54.9576	47.101
Deaths	High-income Asia Pacific	Female	15-49 years	Number	2021	49.0051	52.6755	44.9835
Deaths	Australasia	Female	15-49 years	Number	1990	7.04383	8.92244	5.7449
Deaths	Australasia	Female	15-49 years	Number	1991	7.23869	8.95026	5.91429
Deaths	Australasia	Female	15-49 years	Number	1992	7.38567	9.04498	5.97541
Deaths	Australasia	Female	15-49 years	Number	1993	7.59476	9.16592	6.10239
Deaths	Australasia	Female	15-49 years	Number	1994	8.04343	9.5969	6.67951
Deaths	Australasia	Female	15-49 years	Number	1995	8.35628	9.93438	7.2164
Deaths	Australasia	Female	15-49 years	Number	1996	8.53449	10.0823	7.52772
Deaths	Australasia	Female	15-49 years	Number	1997	8.50653	10.1101	7.52344
Deaths	Australasia	Female	15-49 years	Number	1998	8.49206	10.1575	7.49234
Deaths	Australasia	Female	15-49 years	Number	1999	8.25887	9.82449	7.2885
Deaths	Australasia	Female	15-49 years	Number	2000	8.547	9.95085	7.53257
Deaths	Australasia	Female	15-49 years	Number	2001	8.35958	9.50754	7.27593
Deaths	Australasia	Female	15-49 years	Number	2002	8.51257	9.59611	7.47699
Deaths	Australasia	Female	15-49 years	Number	2003	8.9628	9.99375	7.89586
Deaths	Australasia	Female	15-49 years	Number	2004	9.13891	10.1292	8.12146
Deaths	Australasia	Female	15-49 years	Number	2005	9.15702	10.0942	8.20443
Deaths	Australasia	Female	15-49 years	Number	2006	9.47054	10.5458	8.52359
Deaths	Australasia	Female	15-49 years	Number	2007	9.41896	10.5256	8.49638
Deaths	Australasia	Female	15-49 years	Number	2008	8.77867	9.75543	7.95309
Deaths	Australasia	Female	15-49 years	Number	2009	8.67943	9.61764	7.88419
Deaths	Australasia	Female	15-49 years	Number	2010	8.42912	9.28511	7.61561
Deaths	Australasia	Female	15-49 years	Number	2011	8.14615	9.04533	7.37464
Deaths	Australasia	Female	15-49 years	Number	2012	7.47321	8.30911	6.74411
Deaths	Australasia	Female	15-49 years	Number	2013	6.76342	7.53678	6.12171
Deaths	Australasia	Female	15-49 years	Number	2014	6.45647	7.19293	5.84414
Deaths	Australasia	Female	15-49 years	Number	2015	6.26284	6.95757	5.64869
Deaths	Australasia	Female	15-49 years	Number	2016	6.03456	6.70654	5.45441
Deaths	Australasia	Female	15-49 years	Number	2017	5.81654	6.48359	5.23237
Deaths	Australasia	Female	15-49 years	Number	2018	5.87612	6.61982	5.27897
Deaths	Australasia	Female	15-49 years	Number	2019	6.07398	6.81843	5.4297
Deaths	Australasia	Female	15-49 years	Number	2020	5.83245	6.58249	5.20391
Deaths	Australasia	Female	15-49 years	Number	2021	5.74992	6.44234	5.13967
Deaths	Western Europe	Female	15-49 years	Number	1990	98.0702	116.432	86.5028
Deaths	Western Europe	Female	15-49 years	Number	1991	99.8899	118.198	89.0167
Deaths	Western Europe	Female	15-49 years	Number	1992	101.856	119.343	91.0248
Deaths	Western Europe	Female	15-49 years	Number	1993	104.683	121.377	94.2254
Deaths	Western Europe	Female	15-49 years	Number	1994	106.582	121.793	97.2688
Deaths	Western Europe	Female	15-49 years	Number	1995	111.008	125.132	103.76
Deaths	Western Europe	Female	15-49 years	Number	1996	114.939	127.588	108.864
Deaths	Western Europe	Female	15-49 years	Number	1997	115.485	126.843	109.65
Deaths	Western Europe	Female	15-49 years	Number	1998	117.879	128.961	112.209
Deaths	Western Europe	Female	15-49 years	Number	1999	122.582	134.259	116.809
Deaths	Western Europe	Female	15-49 years	Number	2000	129.119	140.482	123.063
Deaths	Western Europe	Female	15-49 years	Number	2001	131.425	141.972	125.052
Deaths	Western Europe	Female	15-49 years	Number	2002	133.133	143.49	126.672
Deaths	Western Europe	Female	15-49 years	Number	2003	131.365	140.616	125.265
Deaths	Western Europe	Female	15-49 years	Number	2004	128.704	135.94	122.815
Deaths	Western Europe	Female	15-49 years	Number	2005	128.724	134.93	123.517
Deaths	Western Europe	Female	15-49 years	Number	2006	127.764	133.211	122.3
Deaths	Western Europe	Female	15-49 years	Number	2007	125.804	131.277	120.398
Deaths	Western Europe	Female	15-49 years	Number	2008	122.711	128.194	117.158
Deaths	Western Europe	Female	15-49 years	Number	2009	118.1	123.497	113.045
Deaths	Western Europe	Female	15-49 years	Number	2010	113.008	118.27	108.368
Deaths	Western Europe	Female	15-49 years	Number	2011	106.591	111.755	101.94
Deaths	Western Europe	Female	15-49 years	Number	2012	101.004	106.397	96.3812
Deaths	Western Europe	Female	15-49 years	Number	2013	95.6903	100.604	91.21
Deaths	Western Europe	Female	15-49 years	Number	2014	91.1629	95.9641	87.1135
Deaths	Western Europe	Female	15-49 years	Number	2015	86.9213	91.4117	83.1471
Deaths	Western Europe	Female	15-49 years	Number	2016	82.5541	86.7833	78.7759
Deaths	Western Europe	Female	15-49 years	Number	2017	78.957	82.8693	74.6266
Deaths	Western Europe	Female	15-49 years	Number	2018	76.492	80.7241	72.2311
Deaths	Western Europe	Female	15-49 years	Number	2019	74.2684	78.6107	69.871
Deaths	Western Europe	Female	15-49 years	Number	2020	66.9135	71.0921	62.5368
Deaths	Western Europe	Female	15-49 years	Number	2021	66.2335	70.1422	62.2416
Deaths	Southern Latin America	Female	15-49 years	Number	1990	30.603	35.4801	25.9532
Deaths	Southern Latin America	Female	15-49 years	Number	1991	31.3934	36.0792	26.8805
Deaths	Southern Latin America	Female	15-49 years	Number	1992	31.8273	36.4486	27.4174
Deaths	Southern Latin America	Female	15-49 years	Number	1993	32.5436	36.7932	28.3444
Deaths	Southern Latin America	Female	15-49 years	Number	1994	33.2976	37.2834	29.5115
Deaths	Southern Latin America	Female	15-49 years	Number	1995	34.2893	38.1169	31.1139
Deaths	Southern Latin America	Female	15-49 years	Number	1996	34.2432	37.9693	31.3392
Deaths	Southern Latin America	Female	15-49 years	Number	1997	33.5992	37.0789	30.6683
Deaths	Southern Latin America	Female	15-49 years	Number	1998	33.73	37.1395	30.6839
Deaths	Southern Latin America	Female	15-49 years	Number	1999	33.9636	37.363	30.8643
Deaths	Southern Latin America	Female	15-49 years	Number	2000	32.8285	36.1547	29.837
Deaths	Southern Latin America	Female	15-49 years	Number	2001	32.7182	35.9451	29.6188
Deaths	Southern Latin America	Female	15-49 years	Number	2002	31.832	34.9142	28.9061
Deaths	Southern Latin America	Female	15-49 years	Number	2003	31.9913	35.1265	28.8558
Deaths	Southern Latin America	Female	15-49 years	Number	2004	31.7183	34.8288	28.7712
Deaths	Southern Latin America	Female	15-49 years	Number	2005	31.577	34.6293	28.7296
Deaths	Southern Latin America	Female	15-49 years	Number	2006	31.223	34.3699	28.3827
Deaths	Southern Latin America	Female	15-49 years	Number	2007	32.008	35.0177	29.2488
Deaths	Southern Latin America	Female	15-49 years	Number	2008	31.6363	34.5168	28.7922
Deaths	Southern Latin America	Female	15-49 years	Number	2009	30.7692	33.5049	27.9504
Deaths	Southern Latin America	Female	15-49 years	Number	2010	31.0879	33.845	28.2748
Deaths	Southern Latin America	Female	15-49 years	Number	2011	31.0149	33.9161	28.2508
Deaths	Southern Latin America	Female	15-49 years	Number	2012	31.7219	34.8174	28.9489
Deaths	Southern Latin America	Female	15-49 years	Number	2013	30.4505	33.6469	27.8476
Deaths	Southern Latin America	Female	15-49 years	Number	2014	30.0821	33.152	27.4654
Deaths	Southern Latin America	Female	15-49 years	Number	2015	30.1937	33.2754	27.4877
Deaths	Southern Latin America	Female	15-49 years	Number	2016	29.4058	32.3844	26.7071
Deaths	Southern Latin America	Female	15-49 years	Number	2017	28.4306	31.2516	25.7673
Deaths	Southern Latin America	Female	15-49 years	Number	2018	26.9008	29.6497	24.3669
Deaths	Southern Latin America	Female	15-49 years	Number	2019	27.2191	30.0244	24.7188
Deaths	Southern Latin America	Female	15-49 years	Number	2020	25.5109	28.3147	23.0667
Deaths	Southern Latin America	Female	15-49 years	Number	2021	24.9507	27.7185	22.6885
Deaths	High-income North America	Female	15-49 years	Number	1990	98.5682	109.197	83.2479
Deaths	High-income North America	Female	15-49 years	Number	1991	101.174	112.015	86.012
Deaths	High-income North America	Female	15-49 years	Number	1992	103.534	114.556	88.2554
Deaths	High-income North America	Female	15-49 years	Number	1993	106.832	117.02	92.6627
Deaths	High-income North America	Female	15-49 years	Number	1994	109.947	119.51	96.8384
Deaths	High-income North America	Female	15-49 years	Number	1995	113.378	122.37	101.359
Deaths	High-income North America	Female	15-49 years	Number	1996	116.624	125.488	105.355
Deaths	High-income North America	Female	15-49 years	Number	1997	118.057	126.654	107.468
Deaths	High-income North America	Female	15-49 years	Number	1998	119.315	127.864	108.713
Deaths	High-income North America	Female	15-49 years	Number	1999	123.51	132.223	113.128
Deaths	High-income North America	Female	15-49 years	Number	2000	125.895	134.129	116.52
Deaths	High-income North America	Female	15-49 years	Number	2001	127.067	133.848	119.33
Deaths	High-income North America	Female	15-49 years	Number	2002	125.914	131.562	119.476
Deaths	High-income North America	Female	15-49 years	Number	2003	121.951	127.275	116.582
Deaths	High-income North America	Female	15-49 years	Number	2004	118.657	124.083	113.293
Deaths	High-income North America	Female	15-49 years	Number	2005	117.296	122.412	112.406
Deaths	High-income North America	Female	15-49 years	Number	2006	114.831	119.886	109.905
Deaths	High-income North America	Female	15-49 years	Number	2007	109.878	114.953	104.825
Deaths	High-income North America	Female	15-49 years	Number	2008	106.576	111.62	101.937
Deaths	High-income North America	Female	15-49 years	Number	2009	103.998	108.799	99.5505
Deaths	High-income North America	Female	15-49 years	Number	2010	98.9409	103.87	94.4004
Deaths	High-income North America	Female	15-49 years	Number	2011	97.0103	101.595	92.3951
Deaths	High-income North America	Female	15-49 years	Number	2012	94.4962	99.0266	89.7635
Deaths	High-income North America	Female	15-49 years	Number	2013	92.8218	97.3517	88.0137
Deaths	High-income North America	Female	15-49 years	Number	2014	93.0507	97.551	88.1418
Deaths	High-income North America	Female	15-49 years	Number	2015	94.3434	98.4857	90.2781
Deaths	High-income North America	Female	15-49 years	Number	2016	96.5961	100.537	92.8513
Deaths	High-income North America	Female	15-49 years	Number	2017	96.4294	100.445	92.6976
Deaths	High-income North America	Female	15-49 years	Number	2018	94.6769	99.144	90.7301
Deaths	High-income North America	Female	15-49 years	Number	2019	93.5505	98.7049	88.6576
Deaths	High-income North America	Female	15-49 years	Number	2020	92.0427	97.8726	86.5893
Deaths	High-income North America	Female	15-49 years	Number	2021	90.2445	97.243	83.1678
Deaths	Caribbean	Female	15-49 years	Number	1990	17.93	24.9242	12.4868
Deaths	Caribbean	Female	15-49 years	Number	1991	17.9379	24.6055	12.8138
Deaths	Caribbean	Female	15-49 years	Number	1992	18.4892	25.4988	13.2287
Deaths	Caribbean	Female	15-49 years	Number	1993	19.024	26.5029	13.6733
Deaths	Caribbean	Female	15-49 years	Number	1994	19.6054	26.8034	14.0991
Deaths	Caribbean	Female	15-49 years	Number	1995	20.3411	28.1125	14.9725
Deaths	Caribbean	Female	15-49 years	Number	1996	20.5189	27.9921	15.1611
Deaths	Caribbean	Female	15-49 years	Number	1997	20.6619	28.5696	15.135
Deaths	Caribbean	Female	15-49 years	Number	1998	19.9591	27.3468	14.9672
Deaths	Caribbean	Female	15-49 years	Number	1999	20.5585	28.5664	15.2819
Deaths	Caribbean	Female	15-49 years	Number	2000	21.4261	29.6046	16.1327
Deaths	Caribbean	Female	15-49 years	Number	2001	21.7432	30.2039	16.1606
Deaths	Caribbean	Female	15-49 years	Number	2002	21.795	29.8015	16.1149
Deaths	Caribbean	Female	15-49 years	Number	2003	21.2753	29.4933	15.76
Deaths	Caribbean	Female	15-49 years	Number	2004	20.3092	28.7929	14.8101
Deaths	Caribbean	Female	15-49 years	Number	2005	19.409	27.9023	13.9867
Deaths	Caribbean	Female	15-49 years	Number	2006	18.4256	26.6624	13.1425
Deaths	Caribbean	Female	15-49 years	Number	2007	17.8408	26.3082	12.6307
Deaths	Caribbean	Female	15-49 years	Number	2008	17.3843	26.0032	12.3188
Deaths	Caribbean	Female	15-49 years	Number	2009	16.6305	24.7285	11.8236
Deaths	Caribbean	Female	15-49 years	Number	2010	15.4953	23.196	10.8968
Deaths	Caribbean	Female	15-49 years	Number	2011	15.117	23.4125	10.3331
Deaths	Caribbean	Female	15-49 years	Number	2012	14.8467	23.3561	9.91531
Deaths	Caribbean	Female	15-49 years	Number	2013	14.7301	23.4128	9.82092
Deaths	Caribbean	Female	15-49 years	Number	2014	15.2599	24.4989	10.2085
Deaths	Caribbean	Female	15-49 years	Number	2015	15.2563	24.7077	10.1936
Deaths	Caribbean	Female	15-49 years	Number	2016	15.4154	24.9193	10.1993
Deaths	Caribbean	Female	15-49 years	Number	2017	15.7325	25.0753	10.5582
Deaths	Caribbean	Female	15-49 years	Number	2018	15.9641	25.4063	10.6437
Deaths	Caribbean	Female	15-49 years	Number	2019	16.1796	25.5031	10.6987
Deaths	Caribbean	Female	15-49 years	Number	2020	15.7261	25.2392	10.2014
Deaths	Caribbean	Female	15-49 years	Number	2021	15.6637	25.1427	10.0722
Deaths	Andean Latin America	Female	15-49 years	Number	1990	9.84752	15.0094	6.18323
Deaths	Andean Latin America	Female	15-49 years	Number	1991	9.98406	15.0466	6.56659
Deaths	Andean Latin America	Female	15-49 years	Number	1992	10.5446	16.2677	6.82335
Deaths	Andean Latin America	Female	15-49 years	Number	1993	10.662	16.2704	6.90063
Deaths	Andean Latin America	Female	15-49 years	Number	1994	11.1538	17.1366	7.39071
Deaths	Andean Latin America	Female	15-49 years	Number	1995	11.3802	17.2563	7.56137
Deaths	Andean Latin America	Female	15-49 years	Number	1996	11.4603	16.7512	8.04067
Deaths	Andean Latin America	Female	15-49 years	Number	1997	11.5016	16.3008	8.07895
Deaths	Andean Latin America	Female	15-49 years	Number	1998	11.7042	16.1572	8.47362
Deaths	Andean Latin America	Female	15-49 years	Number	1999	11.5332	15.2535	8.4714
Deaths	Andean Latin America	Female	15-49 years	Number	2000	11.8724	15.2087	8.8427
Deaths	Andean Latin America	Female	15-49 years	Number	2001	12.3335	15.8847	9.3222
Deaths	Andean Latin America	Female	15-49 years	Number	2002	12.9435	16.8158	10.0264
Deaths	Andean Latin America	Female	15-49 years	Number	2003	13.1917	17.2835	10.0994
Deaths	Andean Latin America	Female	15-49 years	Number	2004	13.3081	16.9787	10.2893
Deaths	Andean Latin America	Female	15-49 years	Number	2005	13.4491	17.2161	10.5699
Deaths	Andean Latin America	Female	15-49 years	Number	2006	13.3944	17.0111	10.5881
Deaths	Andean Latin America	Female	15-49 years	Number	2007	13.303	16.7839	10.4807
Deaths	Andean Latin America	Female	15-49 years	Number	2008	13.5905	16.9268	10.7117
Deaths	Andean Latin America	Female	15-49 years	Number	2009	14.2788	17.6432	11.1543
Deaths	Andean Latin America	Female	15-49 years	Number	2010	14.4938	17.6911	11.1611
Deaths	Andean Latin America	Female	15-49 years	Number	2011	14.4827	17.7167	11.0966
Deaths	Andean Latin America	Female	15-49 years	Number	2012	14.5989	17.7272	11.7291
Deaths	Andean Latin America	Female	15-49 years	Number	2013	14.4173	17.3715	11.6213
Deaths	Andean Latin America	Female	15-49 years	Number	2014	14.1353	17.1865	11.4577
Deaths	Andean Latin America	Female	15-49 years	Number	2015	13.3034	16.0587	10.667
Deaths	Andean Latin America	Female	15-49 years	Number	2016	12.4126	15.4378	9.80012
Deaths	Andean Latin America	Female	15-49 years	Number	2017	12.0669	15.4685	9.68101
Deaths	Andean Latin America	Female	15-49 years	Number	2018	12.0923	15.9247	9.20238
Deaths	Andean Latin America	Female	15-49 years	Number	2019	12.3725	16.5772	9.2064
Deaths	Andean Latin America	Female	15-49 years	Number	2020	11.4212	15.3927	8.55176
Deaths	Andean Latin America	Female	15-49 years	Number	2021	11.7016	15.8485	8.584
Deaths	Central Latin America	Female	15-49 years	Number	1990	21.5972	27.746	16.9325
Deaths	Central Latin America	Female	15-49 years	Number	1991	22.1709	28.2922	17.5851
Deaths	Central Latin America	Female	15-49 years	Number	1992	23.0235	29.1348	18.4786
Deaths	Central Latin America	Female	15-49 years	Number	1993	23.8721	29.8178	19.3963
Deaths	Central Latin America	Female	15-49 years	Number	1994	24.5342	30.2004	20.404
Deaths	Central Latin America	Female	15-49 years	Number	1995	25.1675	30.2037	21.326
Deaths	Central Latin America	Female	15-49 years	Number	1996	26.0729	30.4508	22.6154
Deaths	Central Latin America	Female	15-49 years	Number	1997	26.7773	30.9431	23.7427
Deaths	Central Latin America	Female	15-49 years	Number	1998	27.3433	31.1563	24.437
Deaths	Central Latin America	Female	15-49 years	Number	1999	27.6387	31.0045	24.8354
Deaths	Central Latin America	Female	15-49 years	Number	2000	27.8097	30.6623	24.8335
Deaths	Central Latin America	Female	15-49 years	Number	2001	27.8918	30.5241	25.004
Deaths	Central Latin America	Female	15-49 years	Number	2002	27.9601	30.427	25.2509
Deaths	Central Latin America	Female	15-49 years	Number	2003	28.2246	30.476	25.6264
Deaths	Central Latin America	Female	15-49 years	Number	2004	28.3229	30.3707	25.5216
Deaths	Central Latin America	Female	15-49 years	Number	2005	28.2528	30.1925	25.5418
Deaths	Central Latin America	Female	15-49 years	Number	2006	28.0175	30.0987	25.3963
Deaths	Central Latin America	Female	15-49 years	Number	2007	27.3177	29.2666	24.6746
Deaths	Central Latin America	Female	15-49 years	Number	2008	27.7337	29.7147	25.5585
Deaths	Central Latin America	Female	15-49 years	Number	2009	28.0719	30.1917	26.2914
Deaths	Central Latin America	Female	15-49 years	Number	2010	28.0751	30.0865	26.294
Deaths	Central Latin America	Female	15-49 years	Number	2011	26.936	28.9407	25.117
Deaths	Central Latin America	Female	15-49 years	Number	2012	26.5969	28.7191	24.8708
Deaths	Central Latin America	Female	15-49 years	Number	2013	25.7807	27.9137	24.1435
Deaths	Central Latin America	Female	15-49 years	Number	2014	24.9429	27.16	23.3909
Deaths	Central Latin America	Female	15-49 years	Number	2015	24.3435	26.5513	22.8767
Deaths	Central Latin America	Female	15-49 years	Number	2016	24.4888	26.9997	23.0596
Deaths	Central Latin America	Female	15-49 years	Number	2017	24.5753	27.1138	23.1059
Deaths	Central Latin America	Female	15-49 years	Number	2018	24.829	27.3422	23.2763
Deaths	Central Latin America	Female	15-49 years	Number	2019	26.5603	29.423	24.8178
Deaths	Central Latin America	Female	15-49 years	Number	2020	26.586	30.162	23.8963
Deaths	Central Latin America	Female	15-49 years	Number	2021	26.9589	31.1891	23.0829
Deaths	Tropical Latin America	Female	15-49 years	Number	1990	69.6639	73.5671	64.8735
Deaths	Tropical Latin America	Female	15-49 years	Number	1991	75.2735	79.7551	69.6284
Deaths	Tropical Latin America	Female	15-49 years	Number	1992	79.5942	84.1313	74.2665
Deaths	Tropical Latin America	Female	15-49 years	Number	1993	86.74	91.0406	81.9677
Deaths	Tropical Latin America	Female	15-49 years	Number	1994	91.0493	95.4309	86.5121
Deaths	Tropical Latin America	Female	15-49 years	Number	1995	96.3704	100.605	92.0624
Deaths	Tropical Latin America	Female	15-49 years	Number	1996	103.108	107.409	98.9193
Deaths	Tropical Latin America	Female	15-49 years	Number	1997	107.607	112.32	103.332
Deaths	Tropical Latin America	Female	15-49 years	Number	1998	112.375	117.124	108.225
Deaths	Tropical Latin America	Female	15-49 years	Number	1999	114.765	119.67	110.404
Deaths	Tropical Latin America	Female	15-49 years	Number	2000	115.934	120.974	111.318
Deaths	Tropical Latin America	Female	15-49 years	Number	2001	116.099	121.119	111.377
Deaths	Tropical Latin America	Female	15-49 years	Number	2002	117.319	122.278	112.674
Deaths	Tropical Latin America	Female	15-49 years	Number	2003	118.468	123.617	113.506
Deaths	Tropical Latin America	Female	15-49 years	Number	2004	119.729	124.458	114.535
Deaths	Tropical Latin America	Female	15-49 years	Number	2005	121.666	127.207	115.741
Deaths	Tropical Latin America	Female	15-49 years	Number	2006	126.238	131.908	120.391
Deaths	Tropical Latin America	Female	15-49 years	Number	2007	129.191	134.992	123.173
Deaths	Tropical Latin America	Female	15-49 years	Number	2008	129.007	134.324	123.347
Deaths	Tropical Latin America	Female	15-49 years	Number	2009	127.625	132.769	122.325
Deaths	Tropical Latin America	Female	15-49 years	Number	2010	127.915	133.213	122.769
Deaths	Tropical Latin America	Female	15-49 years	Number	2011	126.328	131.67	121.528
Deaths	Tropical Latin America	Female	15-49 years	Number	2012	123.362	128.792	118.538
Deaths	Tropical Latin America	Female	15-49 years	Number	2013	121.052	126.106	116.364
Deaths	Tropical Latin America	Female	15-49 years	Number	2014	117.494	122.692	112.755
Deaths	Tropical Latin America	Female	15-49 years	Number	2015	112.145	116.886	107.427
Deaths	Tropical Latin America	Female	15-49 years	Number	2016	108.517	112.72	104.359
Deaths	Tropical Latin America	Female	15-49 years	Number	2017	100.727	105.412	96.1973
Deaths	Tropical Latin America	Female	15-49 years	Number	2018	98.1541	102.829	93.4209
Deaths	Tropical Latin America	Female	15-49 years	Number	2019	99.4065	104.366	94.6942
Deaths	Tropical Latin America	Female	15-49 years	Number	2020	102.401	108.186	96.6896
Deaths	Tropical Latin America	Female	15-49 years	Number	2021	106.692	113.387	99.579
Deaths	North Africa and Middle East	Female	15-49 years	Number	1990	148.152	226.37	85.0076
Deaths	North Africa and Middle East	Female	15-49 years	Number	1991	147.113	224.285	87.9864
Deaths	North Africa and Middle East	Female	15-49 years	Number	1992	149.518	226.637	90.341
Deaths	North Africa and Middle East	Female	15-49 years	Number	1993	152.249	227.752	94.4175
Deaths	North Africa and Middle East	Female	15-49 years	Number	1994	155.065	230.542	97.536
Deaths	North Africa and Middle East	Female	15-49 years	Number	1995	157.584	232.321	101.333
Deaths	North Africa and Middle East	Female	15-49 years	Number	1996	160.104	236.746	103.888
Deaths	North Africa and Middle East	Female	15-49 years	Number	1997	162.846	237.893	107.383
Deaths	North Africa and Middle East	Female	15-49 years	Number	1998	166.194	241.392	111.189
Deaths	North Africa and Middle East	Female	15-49 years	Number	1999	167.5	238.418	112.824
Deaths	North Africa and Middle East	Female	15-49 years	Number	2000	169.846	241.267	116.29
Deaths	North Africa and Middle East	Female	15-49 years	Number	2001	170.778	241.022	117.311
Deaths	North Africa and Middle East	Female	15-49 years	Number	2002	175.739	240.736	117.767
Deaths	North Africa and Middle East	Female	15-49 years	Number	2003	182.652	250.062	122.585
Deaths	North Africa and Middle East	Female	15-49 years	Number	2004	187.298	252.205	126.981
Deaths	North Africa and Middle East	Female	15-49 years	Number	2005	191.903	255.504	130.268
Deaths	North Africa and Middle East	Female	15-49 years	Number	2006	196.093	258.791	133.906
Deaths	North Africa and Middle East	Female	15-49 years	Number	2007	199.428	260.297	134.23
Deaths	North Africa and Middle East	Female	15-49 years	Number	2008	204.417	267.537	136.189
Deaths	North Africa and Middle East	Female	15-49 years	Number	2009	209.887	275.751	137.611
Deaths	North Africa and Middle East	Female	15-49 years	Number	2010	213.44	277.509	140.27
Deaths	North Africa and Middle East	Female	15-49 years	Number	2011	217.915	283.343	140.795
Deaths	North Africa and Middle East	Female	15-49 years	Number	2012	221.387	289.498	141.566
Deaths	North Africa and Middle East	Female	15-49 years	Number	2013	224.208	292.624	141.514
Deaths	North Africa and Middle East	Female	15-49 years	Number	2014	225.16	296.806	140.776
Deaths	North Africa and Middle East	Female	15-49 years	Number	2015	224.74	291.694	140.424
Deaths	North Africa and Middle East	Female	15-49 years	Number	2016	222.946	293.618	138.647
Deaths	North Africa and Middle East	Female	15-49 years	Number	2017	221.553	290.641	137.645
Deaths	North Africa and Middle East	Female	15-49 years	Number	2018	223.056	291.775	138.175
Deaths	North Africa and Middle East	Female	15-49 years	Number	2019	224.314	296.262	139.44
Deaths	North Africa and Middle East	Female	15-49 years	Number	2020	219.581	295.615	134.838
Deaths	North Africa and Middle East	Female	15-49 years	Number	2021	220.571	300.761	134.683
Deaths	South Asia	Female	15-49 years	Number	1990	239.35	424.428	91.8891
Deaths	South Asia	Female	15-49 years	Number	1991	243.134	427.137	91.6484
Deaths	South Asia	Female	15-49 years	Number	1992	247.807	434.968	93.3209
Deaths	South Asia	Female	15-49 years	Number	1993	255.665	447.292	98.9881
Deaths	South Asia	Female	15-49 years	Number	1994	265.081	461.571	104.089
Deaths	South Asia	Female	15-49 years	Number	1995	274.9	471.781	112.428
Deaths	South Asia	Female	15-49 years	Number	1996	283.133	494.342	117.548
Deaths	South Asia	Female	15-49 years	Number	1997	288.621	499.568	118.745
Deaths	South Asia	Female	15-49 years	Number	1998	295.366	506.364	125.522
Deaths	South Asia	Female	15-49 years	Number	1999	305.738	508.637	125.687
Deaths	South Asia	Female	15-49 years	Number	2000	314.945	531.16	134.715
Deaths	South Asia	Female	15-49 years	Number	2001	322.651	543.411	144.439
Deaths	South Asia	Female	15-49 years	Number	2002	331.166	559.019	151.921
Deaths	South Asia	Female	15-49 years	Number	2003	346.664	583.812	166.147
Deaths	South Asia	Female	15-49 years	Number	2004	349.095	579.726	169.892
Deaths	South Asia	Female	15-49 years	Number	2005	360.414	595.241	179.039
Deaths	South Asia	Female	15-49 years	Number	2006	365.462	606.609	183.032
Deaths	South Asia	Female	15-49 years	Number	2007	379.458	627.02	197.302
Deaths	South Asia	Female	15-49 years	Number	2008	385.67	634.829	202.616
Deaths	South Asia	Female	15-49 years	Number	2009	397.925	652.924	216.974
Deaths	South Asia	Female	15-49 years	Number	2010	398.173	643.9	218.23
Deaths	South Asia	Female	15-49 years	Number	2011	395.282	623.437	221.53
Deaths	South Asia	Female	15-49 years	Number	2012	425.445	662.618	245.974
Deaths	South Asia	Female	15-49 years	Number	2013	433.548	662.298	253.648
Deaths	South Asia	Female	15-49 years	Number	2014	443.799	663.942	270.241
Deaths	South Asia	Female	15-49 years	Number	2015	451.666	679.681	280.524
Deaths	South Asia	Female	15-49 years	Number	2016	463.059	681.29	288.16
Deaths	South Asia	Female	15-49 years	Number	2017	478.513	706.427	302.15
Deaths	South Asia	Female	15-49 years	Number	2018	451.12	643.212	285.962
Deaths	South Asia	Female	15-49 years	Number	2019	443.724	630.827	282.007
Deaths	South Asia	Female	15-49 years	Number	2020	454.048	643.404	301.62
Deaths	South Asia	Female	15-49 years	Number	2021	455.543	634.574	292.973
Deaths	Central Sub-Saharan Africa	Female	15-49 years	Number	1990	6.40505	18.5289	2.37738
Deaths	Central Sub-Saharan Africa	Female	15-49 years	Number	1991	6.68437	19.6666	2.47088
Deaths	Central Sub-Saharan Africa	Female	15-49 years	Number	1992	6.79429	19.2145	2.54585
Deaths	Central Sub-Saharan Africa	Female	15-49 years	Number	1993	6.91809	19.669	2.5899
Deaths	Central Sub-Saharan Africa	Female	15-49 years	Number	1994	7.03375	19.6139	2.66248
Deaths	Central Sub-Saharan Africa	Female	15-49 years	Number	1995	7.28782	20.1445	2.73319
Deaths	Central Sub-Saharan Africa	Female	15-49 years	Number	1996	7.44114	20.1309	2.83631
Deaths	Central Sub-Saharan Africa	Female	15-49 years	Number	1997	7.35961	19.9246	2.77976
Deaths	Central Sub-Saharan Africa	Female	15-49 years	Number	1998	7.82005	20.8835	3.04727
Deaths	Central Sub-Saharan Africa	Female	15-49 years	Number	1999	8.38219	22.5423	3.25296
Deaths	Central Sub-Saharan Africa	Female	15-49 years	Number	2000	8.7968	24.2423	3.40404
Deaths	Central Sub-Saharan Africa	Female	15-49 years	Number	2001	9.12125	24.4688	3.48537
Deaths	Central Sub-Saharan Africa	Female	15-49 years	Number	2002	9.49551	25.0555	3.70092
Deaths	Central Sub-Saharan Africa	Female	15-49 years	Number	2003	9.99779	26.7272	3.84397
Deaths	Central Sub-Saharan Africa	Female	15-49 years	Number	2004	10.3073	27.3007	3.92879
Deaths	Central Sub-Saharan Africa	Female	15-49 years	Number	2005	10.5766	27.8251	4.05276
Deaths	Central Sub-Saharan Africa	Female	15-49 years	Number	2006	10.9757	28.3589	4.28417
Deaths	Central Sub-Saharan Africa	Female	15-49 years	Number	2007	11.2327	28.8085	4.48561
Deaths	Central Sub-Saharan Africa	Female	15-49 years	Number	2008	11.6226	29.556	4.70425
Deaths	Central Sub-Saharan Africa	Female	15-49 years	Number	2009	12.0088	30.3509	4.93442
Deaths	Central Sub-Saharan Africa	Female	15-49 years	Number	2010	12.4668	31.0912	5.22334
Deaths	Central Sub-Saharan Africa	Female	15-49 years	Number	2011	12.915	32.0023	5.42351
Deaths	Central Sub-Saharan Africa	Female	15-49 years	Number	2012	13.4287	33.4899	5.79373
Deaths	Central Sub-Saharan Africa	Female	15-49 years	Number	2013	13.9321	34.5106	6.12023
Deaths	Central Sub-Saharan Africa	Female	15-49 years	Number	2014	14.4427	35.6384	6.36894
Deaths	Central Sub-Saharan Africa	Female	15-49 years	Number	2015	14.9729	37.3568	6.5807
Deaths	Central Sub-Saharan Africa	Female	15-49 years	Number	2016	15.4393	38.5203	6.80662
Deaths	Central Sub-Saharan Africa	Female	15-49 years	Number	2017	16.0163	39.8453	6.98513
Deaths	Central Sub-Saharan Africa	Female	15-49 years	Number	2018	16.5939	40.6561	7.25972
Deaths	Central Sub-Saharan Africa	Female	15-49 years	Number	2019	17.1403	41.1815	7.50749
Deaths	Central Sub-Saharan Africa	Female	15-49 years	Number	2020	17.8663	43.1141	7.79297
Deaths	Central Sub-Saharan Africa	Female	15-49 years	Number	2021	18.5503	44.2816	8.03785
Deaths	Eastern Sub-Saharan Africa	Female	15-49 years	Number	1990	40.3121	128.862	13.8433
Deaths	Eastern Sub-Saharan Africa	Female	15-49 years	Number	1991	41.8637	129.066	14.6289
Deaths	Eastern Sub-Saharan Africa	Female	15-49 years	Number	1992	43.5251	133.509	15.0967
Deaths	Eastern Sub-Saharan Africa	Female	15-49 years	Number	1993	45.4283	137.976	15.7899
Deaths	Eastern Sub-Saharan Africa	Female	15-49 years	Number	1994	46.3458	143.041	16.67
Deaths	Eastern Sub-Saharan Africa	Female	15-49 years	Number	1995	47.5367	143.461	17.0859
Deaths	Eastern Sub-Saharan Africa	Female	15-49 years	Number	1996	48.8639	146.528	17.1884
Deaths	Eastern Sub-Saharan Africa	Female	15-49 years	Number	1997	50.1047	149.161	17.9691
Deaths	Eastern Sub-Saharan Africa	Female	15-49 years	Number	1998	51.4307	151.567	18.0797
Deaths	Eastern Sub-Saharan Africa	Female	15-49 years	Number	1999	52.194	151.978	18.6251
Deaths	Eastern Sub-Saharan Africa	Female	15-49 years	Number	2000	53.2991	155.284	19.0249
Deaths	Eastern Sub-Saharan Africa	Female	15-49 years	Number	2001	53.6088	154.603	18.8647
Deaths	Eastern Sub-Saharan Africa	Female	15-49 years	Number	2002	53.9183	158.549	19.4823
Deaths	Eastern Sub-Saharan Africa	Female	15-49 years	Number	2003	54.8003	155.741	19.8358
Deaths	Eastern Sub-Saharan Africa	Female	15-49 years	Number	2004	55.9517	164.016	21.1478
Deaths	Eastern Sub-Saharan Africa	Female	15-49 years	Number	2005	56.5655	168.486	20.9584
Deaths	Eastern Sub-Saharan Africa	Female	15-49 years	Number	2006	57.4258	171.91	22.021
Deaths	Eastern Sub-Saharan Africa	Female	15-49 years	Number	2007	58.7419	176.2	23.3128
Deaths	Eastern Sub-Saharan Africa	Female	15-49 years	Number	2008	59.81	178.299	23.2004
Deaths	Eastern Sub-Saharan Africa	Female	15-49 years	Number	2009	61.1091	182.358	23.5272
Deaths	Eastern Sub-Saharan Africa	Female	15-49 years	Number	2010	62.6844	183.045	24.2729
Deaths	Eastern Sub-Saharan Africa	Female	15-49 years	Number	2011	64.7005	192.173	26.0911
Deaths	Eastern Sub-Saharan Africa	Female	15-49 years	Number	2012	66.8517	200.797	26.8086
Deaths	Eastern Sub-Saharan Africa	Female	15-49 years	Number	2013	69.1658	203.719	28.0938
Deaths	Eastern Sub-Saharan Africa	Female	15-49 years	Number	2014	72.0302	217.713	29.5931
Deaths	Eastern Sub-Saharan Africa	Female	15-49 years	Number	2015	74.5776	225.743	30.7836
Deaths	Eastern Sub-Saharan Africa	Female	15-49 years	Number	2016	77.1189	229.488	31.7735
Deaths	Eastern Sub-Saharan Africa	Female	15-49 years	Number	2017	79.169	236.431	33.0672
Deaths	Eastern Sub-Saharan Africa	Female	15-49 years	Number	2018	81.1278	242.091	33.4963
Deaths	Eastern Sub-Saharan Africa	Female	15-49 years	Number	2019	83.4263	249.449	34.1441
Deaths	Eastern Sub-Saharan Africa	Female	15-49 years	Number	2020	85.7331	244.363	35.386
Deaths	Eastern Sub-Saharan Africa	Female	15-49 years	Number	2021	88.1221	251.031	36.5582
Deaths	Southern Sub-Saharan Africa	Female	15-49 years	Number	1990	6.92725	10.0969	3.64407
Deaths	Southern Sub-Saharan Africa	Female	15-49 years	Number	1991	6.92024	10.2911	3.54515
Deaths	Southern Sub-Saharan Africa	Female	15-49 years	Number	1992	7.37507	10.5562	3.91865
Deaths	Southern Sub-Saharan Africa	Female	15-49 years	Number	1993	6.76598	10.0959	3.5986
Deaths	Southern Sub-Saharan Africa	Female	15-49 years	Number	1994	6.84599	10.2714	3.56234
Deaths	Southern Sub-Saharan Africa	Female	15-49 years	Number	1995	6.08068	9.52217	3.28295
Deaths	Southern Sub-Saharan Africa	Female	15-49 years	Number	1996	5.25273	8.57393	2.86695
Deaths	Southern Sub-Saharan Africa	Female	15-49 years	Number	1997	5.43223	8.27893	2.90171
Deaths	Southern Sub-Saharan Africa	Female	15-49 years	Number	1998	5.58027	8.64427	3.05148
Deaths	Southern Sub-Saharan Africa	Female	15-49 years	Number	1999	6.09375	9.12027	3.22286
Deaths	Southern Sub-Saharan Africa	Female	15-49 years	Number	2000	7.42059	10.4644	3.91759
Deaths	Southern Sub-Saharan Africa	Female	15-49 years	Number	2001	8.13649	11.0705	3.98896
Deaths	Southern Sub-Saharan Africa	Female	15-49 years	Number	2002	9.18894	12.3346	4.44678
Deaths	Southern Sub-Saharan Africa	Female	15-49 years	Number	2003	10.1334	13.6458	4.66493
Deaths	Southern Sub-Saharan Africa	Female	15-49 years	Number	2004	10.7252	14.6133	4.78248
Deaths	Southern Sub-Saharan Africa	Female	15-49 years	Number	2005	10.4247	14.1574	4.57394
Deaths	Southern Sub-Saharan Africa	Female	15-49 years	Number	2006	10.1757	14.0321	4.6991
Deaths	Southern Sub-Saharan Africa	Female	15-49 years	Number	2007	9.5929	13.1396	4.64175
Deaths	Southern Sub-Saharan Africa	Female	15-49 years	Number	2008	9.68143	13.3031	4.7321
Deaths	Southern Sub-Saharan Africa	Female	15-49 years	Number	2009	9.67829	13.3019	4.8224
Deaths	Southern Sub-Saharan Africa	Female	15-49 years	Number	2010	9.58753	13.04	4.92241
Deaths	Southern Sub-Saharan Africa	Female	15-49 years	Number	2011	9.55845	13.0276	5.13168
Deaths	Southern Sub-Saharan Africa	Female	15-49 years	Number	2012	9.39186	12.9156	5.01877
Deaths	Southern Sub-Saharan Africa	Female	15-49 years	Number	2013	9.27749	12.7435	5.01222
Deaths	Southern Sub-Saharan Africa	Female	15-49 years	Number	2014	9.38321	12.831	5.09249
Deaths	Southern Sub-Saharan Africa	Female	15-49 years	Number	2015	9.42338	12.9418	5.13091
Deaths	Southern Sub-Saharan Africa	Female	15-49 years	Number	2016	9.54022	13.233	5.1994
Deaths	Southern Sub-Saharan Africa	Female	15-49 years	Number	2017	9.81368	13.4905	5.16281
Deaths	Southern Sub-Saharan Africa	Female	15-49 years	Number	2018	10.2583	14.2278	5.38486
Deaths	Southern Sub-Saharan Africa	Female	15-49 years	Number	2019	10.6462	15.0384	5.78031
Deaths	Southern Sub-Saharan Africa	Female	15-49 years	Number	2020	10.5679	14.7416	5.71335
Deaths	Southern Sub-Saharan Africa	Female	15-49 years	Number	2021	10.7383	15.0585	5.79611
Deaths	Western Sub-Saharan Africa	Female	15-49 years	Number	1990	30.6296	85.6164	11.0045
Deaths	Western Sub-Saharan Africa	Female	15-49 years	Number	1991	31.656	92.8591	11.903
Deaths	Western Sub-Saharan Africa	Female	15-49 years	Number	1992	32.715	94.1491	11.9009
Deaths	Western Sub-Saharan Africa	Female	15-49 years	Number	1993	33.5329	95.1652	11.9952
Deaths	Western Sub-Saharan Africa	Female	15-49 years	Number	1994	34.442	94.2233	12.8761
Deaths	Western Sub-Saharan Africa	Female	15-49 years	Number	1995	35.6055	95.6311	13.3741
Deaths	Western Sub-Saharan Africa	Female	15-49 years	Number	1996	36.9411	103.729	14.3302
Deaths	Western Sub-Saharan Africa	Female	15-49 years	Number	1997	38.3816	106.403	14.4391
Deaths	Western Sub-Saharan Africa	Female	15-49 years	Number	1998	39.8407	106.647	14.5499
Deaths	Western Sub-Saharan Africa	Female	15-49 years	Number	1999	41.28	115.624	15.8221
Deaths	Western Sub-Saharan Africa	Female	15-49 years	Number	2000	42.3857	114.073	16.1217
Deaths	Western Sub-Saharan Africa	Female	15-49 years	Number	2001	44.1054	114.718	16.6636
Deaths	Western Sub-Saharan Africa	Female	15-49 years	Number	2002	44.128	112.544	16.7482
Deaths	Western Sub-Saharan Africa	Female	15-49 years	Number	2003	44.4437	114.812	16.791
Deaths	Western Sub-Saharan Africa	Female	15-49 years	Number	2004	44.4743	113.915	17.0525
Deaths	Western Sub-Saharan Africa	Female	15-49 years	Number	2005	44.3019	107.975	17.3824
Deaths	Western Sub-Saharan Africa	Female	15-49 years	Number	2006	44.0977	109.84	17.342
Deaths	Western Sub-Saharan Africa	Female	15-49 years	Number	2007	44.5802	112.174	17.9409
Deaths	Western Sub-Saharan Africa	Female	15-49 years	Number	2008	44.3445	111.43	17.3253
Deaths	Western Sub-Saharan Africa	Female	15-49 years	Number	2009	45.1553	112.536	18.7155
Deaths	Western Sub-Saharan Africa	Female	15-49 years	Number	2010	46.268	113.465	18.4153
Deaths	Western Sub-Saharan Africa	Female	15-49 years	Number	2011	47.4635	116.686	20.1663
Deaths	Western Sub-Saharan Africa	Female	15-49 years	Number	2012	49.3101	120.622	20.4744
Deaths	Western Sub-Saharan Africa	Female	15-49 years	Number	2013	50.9958	126.521	21.209
Deaths	Western Sub-Saharan Africa	Female	15-49 years	Number	2014	53.3461	127.963	22.2046
Deaths	Western Sub-Saharan Africa	Female	15-49 years	Number	2015	55.6156	135.21	23.1669
Deaths	Western Sub-Saharan Africa	Female	15-49 years	Number	2016	57.0803	135.351	24.0273
Deaths	Western Sub-Saharan Africa	Female	15-49 years	Number	2017	58.4965	138.565	24.2319
Deaths	Western Sub-Saharan Africa	Female	15-49 years	Number	2018	59.3917	140.441	24.457
Deaths	Western Sub-Saharan Africa	Female	15-49 years	Number	2019	60.6166	140.146	25.5918
Deaths	Western Sub-Saharan Africa	Female	15-49 years	Number	2020	62.1183	141.01	25.5788
Deaths	Western Sub-Saharan Africa	Female	15-49 years	Number	2021	63.9676	142.139	26.5643
DALYs (Disability-Adjusted Life Years)	Global	Female	15-49 years	Number	1990	88386.8	120673	61758.3
DALYs (Disability-Adjusted Life Years)	Global	Female	15-49 years	Number	1991	90043.5	126193	64484.5
DALYs (Disability-Adjusted Life Years)	Global	Female	15-49 years	Number	1992	91792	127678	66956.3
DALYs (Disability-Adjusted Life Years)	Global	Female	15-49 years	Number	1993	93978.2	130099	68955.3
DALYs (Disability-Adjusted Life Years)	Global	Female	15-49 years	Number	1994	94609.2	131878	68814.3
DALYs (Disability-Adjusted Life Years)	Global	Female	15-49 years	Number	1995	95524.7	130847	70790
DALYs (Disability-Adjusted Life Years)	Global	Female	15-49 years	Number	1996	96583	134223	72654.5
DALYs (Disability-Adjusted Life Years)	Global	Female	15-49 years	Number	1997	97031.2	134512	72818.1
DALYs (Disability-Adjusted Life Years)	Global	Female	15-49 years	Number	1998	97901.1	135796	74837.4
DALYs (Disability-Adjusted Life Years)	Global	Female	15-49 years	Number	1999	99582.3	136120	75668.3
DALYs (Disability-Adjusted Life Years)	Global	Female	15-49 years	Number	2000	100963	140055	77106.3
DALYs (Disability-Adjusted Life Years)	Global	Female	15-49 years	Number	2001	101480	138832	77820.9
DALYs (Disability-Adjusted Life Years)	Global	Female	15-49 years	Number	2002	102982	139971	80211.8
DALYs (Disability-Adjusted Life Years)	Global	Female	15-49 years	Number	2003	104860	142666	82022.4
DALYs (Disability-Adjusted Life Years)	Global	Female	15-49 years	Number	2004	104870	140811	82071.9
DALYs (Disability-Adjusted Life Years)	Global	Female	15-49 years	Number	2005	106059	143009	83470.4
DALYs (Disability-Adjusted Life Years)	Global	Female	15-49 years	Number	2006	107231	140681	84163.6
DALYs (Disability-Adjusted Life Years)	Global	Female	15-49 years	Number	2007	108746	143704	86208.9
DALYs (Disability-Adjusted Life Years)	Global	Female	15-49 years	Number	2008	110371	144221	86686.2
DALYs (Disability-Adjusted Life Years)	Global	Female	15-49 years	Number	2009	112566	143833	87243.4
DALYs (Disability-Adjusted Life Years)	Global	Female	15-49 years	Number	2010	113423	142952	87422.5
DALYs (Disability-Adjusted Life Years)	Global	Female	15-49 years	Number	2011	112910	142133	87607.9
DALYs (Disability-Adjusted Life Years)	Global	Female	15-49 years	Number	2012	112763	142112	88974
DALYs (Disability-Adjusted Life Years)	Global	Female	15-49 years	Number	2013	111736	139912	89214.8
DALYs (Disability-Adjusted Life Years)	Global	Female	15-49 years	Number	2014	110721	139158	88666.2
DALYs (Disability-Adjusted Life Years)	Global	Female	15-49 years	Number	2015	109049	139502	87585.8
DALYs (Disability-Adjusted Life Years)	Global	Female	15-49 years	Number	2016	108438	139035	89580.8
DALYs (Disability-Adjusted Life Years)	Global	Female	15-49 years	Number	2017	107581	137024	88158
DALYs (Disability-Adjusted Life Years)	Global	Female	15-49 years	Number	2018	104851	135156	86491.7
DALYs (Disability-Adjusted Life Years)	Global	Female	15-49 years	Number	2019	103984	133311	86123.2
DALYs (Disability-Adjusted Life Years)	Global	Female	15-49 years	Number	2020	103123	131392	85477.7
DALYs (Disability-Adjusted Life Years)	Global	Female	15-49 years	Number	2021	103151	134506	87030.8
DALYs (Disability-Adjusted Life Years)	East Asia	Female	15-49 years	Number	1990	20937.1	35183.8	12009.9
DALYs (Disability-Adjusted Life Years)	East Asia	Female	15-49 years	Number	1991	21194.3	35989.8	12856.2
DALYs (Disability-Adjusted Life Years)	East Asia	Female	15-49 years	Number	1992	21253.8	34960.4	13140
DALYs (Disability-Adjusted Life Years)	East Asia	Female	15-49 years	Number	1993	21256.6	36503.4	13400.6
DALYs (Disability-Adjusted Life Years)	East Asia	Female	15-49 years	Number	1994	20142.4	33545.5	12319.3
DALYs (Disability-Adjusted Life Years)	East Asia	Female	15-49 years	Number	1995	19190.8	30698.3	11938.9
DALYs (Disability-Adjusted Life Years)	East Asia	Female	15-49 years	Number	1996	18718.8	31562.3	12384.2
DALYs (Disability-Adjusted Life Years)	East Asia	Female	15-49 years	Number	1997	18186.9	30569.6	12236.1
DALYs (Disability-Adjusted Life Years)	East Asia	Female	15-49 years	Number	1998	17612.5	29317.1	12267.8
DALYs (Disability-Adjusted Life Years)	East Asia	Female	15-49 years	Number	1999	17349.1	28985.9	11835.9
DALYs (Disability-Adjusted Life Years)	East Asia	Female	15-49 years	Number	2000	17444.5	29255.9	12315.1
DALYs (Disability-Adjusted Life Years)	East Asia	Female	15-49 years	Number	2001	17186.9	29526.3	12113.1
DALYs (Disability-Adjusted Life Years)	East Asia	Female	15-49 years	Number	2002	17713.9	29547.9	12932.2
DALYs (Disability-Adjusted Life Years)	East Asia	Female	15-49 years	Number	2003	18357.7	30757.5	13580.4
DALYs (Disability-Adjusted Life Years)	East Asia	Female	15-49 years	Number	2004	18156.9	29836.5	13543.2
DALYs (Disability-Adjusted Life Years)	East Asia	Female	15-49 years	Number	2005	18416.5	30875	13481
DALYs (Disability-Adjusted Life Years)	East Asia	Female	15-49 years	Number	2006	19061.1	29841.2	13295.3
DALYs (Disability-Adjusted Life Years)	East Asia	Female	15-49 years	Number	2007	19834	29438.4	13829.4
DALYs (Disability-Adjusted Life Years)	East Asia	Female	15-49 years	Number	2008	21220.3	29447.7	14674.2
DALYs (Disability-Adjusted Life Years)	East Asia	Female	15-49 years	Number	2009	22840.1	30481.6	14463
DALYs (Disability-Adjusted Life Years)	East Asia	Female	15-49 years	Number	2010	23836.1	31878.5	14786.3
DALYs (Disability-Adjusted Life Years)	East Asia	Female	15-49 years	Number	2011	23653.3	30505.6	14152.2
DALYs (Disability-Adjusted Life Years)	East Asia	Female	15-49 years	Number	2012	22198.8	30547	13651.7
DALYs (Disability-Adjusted Life Years)	East Asia	Female	15-49 years	Number	2013	21331.3	30859.9	12808.6
DALYs (Disability-Adjusted Life Years)	East Asia	Female	15-49 years	Number	2014	19947.1	28121.6	12672
DALYs (Disability-Adjusted Life Years)	East Asia	Female	15-49 years	Number	2015	18406.7	28609.4	12065.4
DALYs (Disability-Adjusted Life Years)	East Asia	Female	15-49 years	Number	2016	17520.1	27042.8	11300.2
DALYs (Disability-Adjusted Life Years)	East Asia	Female	15-49 years	Number	2017	16721	25573.5	10272.9
DALYs (Disability-Adjusted Life Years)	East Asia	Female	15-49 years	Number	2018	16161.3	26553.8	10241.8
DALYs (Disability-Adjusted Life Years)	East Asia	Female	15-49 years	Number	2019	15569.8	24602.9	9814.97
DALYs (Disability-Adjusted Life Years)	East Asia	Female	15-49 years	Number	2020	15038.9	23472.5	9773.52
DALYs (Disability-Adjusted Life Years)	East Asia	Female	15-49 years	Number	2021	14654.3	23129.8	9174.18
DALYs (Disability-Adjusted Life Years)	Southeast Asia	Female	15-49 years	Number	1990	6362.8	11792.9	3921.26
DALYs (Disability-Adjusted Life Years)	Southeast Asia	Female	15-49 years	Number	1991	6532.07	12009.7	4130.13
DALYs (Disability-Adjusted Life Years)	Southeast Asia	Female	15-49 years	Number	1992	6708.48	12287.3	4270.97
DALYs (Disability-Adjusted Life Years)	Southeast Asia	Female	15-49 years	Number	1993	6915.8	12775.3	4534.01
DALYs (Disability-Adjusted Life Years)	Southeast Asia	Female	15-49 years	Number	1994	7056.62	12856	4686.92
DALYs (Disability-Adjusted Life Years)	Southeast Asia	Female	15-49 years	Number	1995	7203.9	13421.5	4784.11
DALYs (Disability-Adjusted Life Years)	Southeast Asia	Female	15-49 years	Number	1996	7367.07	13788.8	4995.9
DALYs (Disability-Adjusted Life Years)	Southeast Asia	Female	15-49 years	Number	1997	7506.36	13771.3	5164.24
DALYs (Disability-Adjusted Life Years)	Southeast Asia	Female	15-49 years	Number	1998	7656.23	14200.9	5262.16
DALYs (Disability-Adjusted Life Years)	Southeast Asia	Female	15-49 years	Number	1999	7918.76	14354.9	5464.7
DALYs (Disability-Adjusted Life Years)	Southeast Asia	Female	15-49 years	Number	2000	8132.24	15029.6	5617.37
DALYs (Disability-Adjusted Life Years)	Southeast Asia	Female	15-49 years	Number	2001	8298.84	15046.3	5874.73
DALYs (Disability-Adjusted Life Years)	Southeast Asia	Female	15-49 years	Number	2002	8467.39	15088.3	5959.25
DALYs (Disability-Adjusted Life Years)	Southeast Asia	Female	15-49 years	Number	2003	8617.34	15836.8	6068.51
DALYs (Disability-Adjusted Life Years)	Southeast Asia	Female	15-49 years	Number	2004	8680.79	15396.5	6262.08
DALYs (Disability-Adjusted Life Years)	Southeast Asia	Female	15-49 years	Number	2005	8696.19	15569.9	6366.67
DALYs (Disability-Adjusted Life Years)	Southeast Asia	Female	15-49 years	Number	2006	8818.31	15341.8	6485.6
DALYs (Disability-Adjusted Life Years)	Southeast Asia	Female	15-49 years	Number	2007	8888.21	15252.6	6682.52
DALYs (Disability-Adjusted Life Years)	Southeast Asia	Female	15-49 years	Number	2008	8941.17	14967.7	6794.18
DALYs (Disability-Adjusted Life Years)	Southeast Asia	Female	15-49 years	Number	2009	9086.91	15165	7084.96
DALYs (Disability-Adjusted Life Years)	Southeast Asia	Female	15-49 years	Number	2010	9178.3	14858.2	7160.79
DALYs (Disability-Adjusted Life Years)	Southeast Asia	Female	15-49 years	Number	2011	9215.54	15455.6	7104.17
DALYs (Disability-Adjusted Life Years)	Southeast Asia	Female	15-49 years	Number	2012	9235.98	14581.6	7119.47
DALYs (Disability-Adjusted Life Years)	Southeast Asia	Female	15-49 years	Number	2013	9169.27	15403.9	6980.05
DALYs (Disability-Adjusted Life Years)	Southeast Asia	Female	15-49 years	Number	2014	9147.51	14515	6837.07
DALYs (Disability-Adjusted Life Years)	Southeast Asia	Female	15-49 years	Number	2015	9127.26	14557.6	7050.68
DALYs (Disability-Adjusted Life Years)	Southeast Asia	Female	15-49 years	Number	2016	9168.88	14260.1	6939.92
DALYs (Disability-Adjusted Life Years)	Southeast Asia	Female	15-49 years	Number	2017	9148.85	15036.4	6812.32
DALYs (Disability-Adjusted Life Years)	Southeast Asia	Female	15-49 years	Number	2018	9119.45	14640.9	6639.85
DALYs (Disability-Adjusted Life Years)	Southeast Asia	Female	15-49 years	Number	2019	9155.51	14929.7	6691.39
DALYs (Disability-Adjusted Life Years)	Southeast Asia	Female	15-49 years	Number	2020	9038.04	14503.2	6498.3
DALYs (Disability-Adjusted Life Years)	Southeast Asia	Female	15-49 years	Number	2021	9041.1	15317.1	6475.12
DALYs (Disability-Adjusted Life Years)	Oceania	Female	15-49 years	Number	1990	125.756	271.628	52.0852
DALYs (Disability-Adjusted Life Years)	Oceania	Female	15-49 years	Number	1991	131.698	281.235	55.2819
DALYs (Disability-Adjusted Life Years)	Oceania	Female	15-49 years	Number	1992	135.328	286.993	57.7303
DALYs (Disability-Adjusted Life Years)	Oceania	Female	15-49 years	Number	1993	140.362	291.936	59.1929
DALYs (Disability-Adjusted Life Years)	Oceania	Female	15-49 years	Number	1994	144.687	294.437	61.4499
DALYs (Disability-Adjusted Life Years)	Oceania	Female	15-49 years	Number	1995	149.148	301.947	63.9736
DALYs (Disability-Adjusted Life Years)	Oceania	Female	15-49 years	Number	1996	157.838	317.031	69.1387
DALYs (Disability-Adjusted Life Years)	Oceania	Female	15-49 years	Number	1997	160.176	310.619	70.7154
DALYs (Disability-Adjusted Life Years)	Oceania	Female	15-49 years	Number	1998	166.706	321.781	73.4249
DALYs (Disability-Adjusted Life Years)	Oceania	Female	15-49 years	Number	1999	174.125	333.923	77.3554
DALYs (Disability-Adjusted Life Years)	Oceania	Female	15-49 years	Number	2000	181.665	355.893	81.7668
DALYs (Disability-Adjusted Life Years)	Oceania	Female	15-49 years	Number	2001	185.056	356.352	84.1436
DALYs (Disability-Adjusted Life Years)	Oceania	Female	15-49 years	Number	2002	192.387	365.749	87.1507
DALYs (Disability-Adjusted Life Years)	Oceania	Female	15-49 years	Number	2003	193.115	363.399	87.1882
DALYs (Disability-Adjusted Life Years)	Oceania	Female	15-49 years	Number	2004	193.602	362.928	88.1703
DALYs (Disability-Adjusted Life Years)	Oceania	Female	15-49 years	Number	2005	197.162	370.189	89.9736
DALYs (Disability-Adjusted Life Years)	Oceania	Female	15-49 years	Number	2006	199.465	377.028	92.7527
DALYs (Disability-Adjusted Life Years)	Oceania	Female	15-49 years	Number	2007	208.366	389.151	97.5166
DALYs (Disability-Adjusted Life Years)	Oceania	Female	15-49 years	Number	2008	209.657	387.03	100.142
DALYs (Disability-Adjusted Life Years)	Oceania	Female	15-49 years	Number	2009	207.629	373.281	101.259
DALYs (Disability-Adjusted Life Years)	Oceania	Female	15-49 years	Number	2010	230.671	420.824	113.619
DALYs (Disability-Adjusted Life Years)	Oceania	Female	15-49 years	Number	2011	247.441	455.574	120.631
DALYs (Disability-Adjusted Life Years)	Oceania	Female	15-49 years	Number	2012	257.603	469.102	124.543
DALYs (Disability-Adjusted Life Years)	Oceania	Female	15-49 years	Number	2013	253.963	462.51	121.973
DALYs (Disability-Adjusted Life Years)	Oceania	Female	15-49 years	Number	2014	267.525	489.746	129.266
DALYs (Disability-Adjusted Life Years)	Oceania	Female	15-49 years	Number	2015	290.566	551.074	137.485
DALYs (Disability-Adjusted Life Years)	Oceania	Female	15-49 years	Number	2016	288.222	527.103	138.431
DALYs (Disability-Adjusted Life Years)	Oceania	Female	15-49 years	Number	2017	303.434	559.289	144.155
DALYs (Disability-Adjusted Life Years)	Oceania	Female	15-49 years	Number	2018	308.666	565.264	148.159
DALYs (Disability-Adjusted Life Years)	Oceania	Female	15-49 years	Number	2019	330.364	611.984	153.505
DALYs (Disability-Adjusted Life Years)	Oceania	Female	15-49 years	Number	2020	330.471	599.176	152.651
DALYs (Disability-Adjusted Life Years)	Oceania	Female	15-49 years	Number	2021	331.382	590.504	155.195
DALYs (Disability-Adjusted Life Years)	Central Asia	Female	15-49 years	Number	1990	2337.25	3101.51	1510.34
DALYs (Disability-Adjusted Life Years)	Central Asia	Female	15-49 years	Number	1991	2448.71	3310.04	1581.31
DALYs (Disability-Adjusted Life Years)	Central Asia	Female	15-49 years	Number	1992	2546.11	3537.28	1649.87
DALYs (Disability-Adjusted Life Years)	Central Asia	Female	15-49 years	Number	1993	2701.38	3781.84	1770.78
DALYs (Disability-Adjusted Life Years)	Central Asia	Female	15-49 years	Number	1994	2757.85	3991.96	1809.99
DALYs (Disability-Adjusted Life Years)	Central Asia	Female	15-49 years	Number	1995	2807.18	4043.81	1809.32
DALYs (Disability-Adjusted Life Years)	Central Asia	Female	15-49 years	Number	1996	2851.91	4070.99	1821.73
DALYs (Disability-Adjusted Life Years)	Central Asia	Female	15-49 years	Number	1997	2899.47	4043.21	1823.78
DALYs (Disability-Adjusted Life Years)	Central Asia	Female	15-49 years	Number	1998	3006.58	4144.74	1952.22
DALYs (Disability-Adjusted Life Years)	Central Asia	Female	15-49 years	Number	1999	2942.36	3980.56	1861.02
DALYs (Disability-Adjusted Life Years)	Central Asia	Female	15-49 years	Number	2000	2849.36	3784.05	1800.71
DALYs (Disability-Adjusted Life Years)	Central Asia	Female	15-49 years	Number	2001	2879.29	3763.97	1902.36
DALYs (Disability-Adjusted Life Years)	Central Asia	Female	15-49 years	Number	2002	2918.8	3791.59	1964.09
DALYs (Disability-Adjusted Life Years)	Central Asia	Female	15-49 years	Number	2003	3029.49	3897.08	2057.51
DALYs (Disability-Adjusted Life Years)	Central Asia	Female	15-49 years	Number	2004	3076.22	3931.75	2125.75
DALYs (Disability-Adjusted Life Years)	Central Asia	Female	15-49 years	Number	2005	3213.02	4099.13	2228.43
DALYs (Disability-Adjusted Life Years)	Central Asia	Female	15-49 years	Number	2006	3221.47	4070.14	2192.55
DALYs (Disability-Adjusted Life Years)	Central Asia	Female	15-49 years	Number	2007	3319.34	4270.19	2288.79
DALYs (Disability-Adjusted Life Years)	Central Asia	Female	15-49 years	Number	2008	3316.12	4272.07	2307.82
DALYs (Disability-Adjusted Life Years)	Central Asia	Female	15-49 years	Number	2009	3236.86	4136.29	2186.58
DALYs (Disability-Adjusted Life Years)	Central Asia	Female	15-49 years	Number	2010	3179.98	4067.65	2112.9
DALYs (Disability-Adjusted Life Years)	Central Asia	Female	15-49 years	Number	2011	3127.33	3896.3	2051.99
DALYs (Disability-Adjusted Life Years)	Central Asia	Female	15-49 years	Number	2012	3127.33	3928.74	2060.94
DALYs (Disability-Adjusted Life Years)	Central Asia	Female	15-49 years	Number	2013	3147.55	3951.14	2044.09
DALYs (Disability-Adjusted Life Years)	Central Asia	Female	15-49 years	Number	2014	3203.26	4052.56	2063.99
DALYs (Disability-Adjusted Life Years)	Central Asia	Female	15-49 years	Number	2015	3167.56	3998.19	2052.4
DALYs (Disability-Adjusted Life Years)	Central Asia	Female	15-49 years	Number	2016	3189	4019.96	2087.17
DALYs (Disability-Adjusted Life Years)	Central Asia	Female	15-49 years	Number	2017	3170.21	4100.05	2042.77
DALYs (Disability-Adjusted Life Years)	Central Asia	Female	15-49 years	Number	2018	3011.39	3901.94	1918.75
DALYs (Disability-Adjusted Life Years)	Central Asia	Female	15-49 years	Number	2019	2927.48	3887.57	1814.75
DALYs (Disability-Adjusted Life Years)	Central Asia	Female	15-49 years	Number	2020	2866.59	3964.74	1800.72
DALYs (Disability-Adjusted Life Years)	Central Asia	Female	15-49 years	Number	2021	2896.21	4117.3	1769.67
DALYs (Disability-Adjusted Life Years)	Central Europe	Female	15-49 years	Number	1990	2206.91	2545.97	1877.3
DALYs (Disability-Adjusted Life Years)	Central Europe	Female	15-49 years	Number	1991	2223.31	2560.54	1922.71
DALYs (Disability-Adjusted Life Years)	Central Europe	Female	15-49 years	Number	1992	2220.3	2536.92	1934.28
DALYs (Disability-Adjusted Life Years)	Central Europe	Female	15-49 years	Number	1993	2180.9	2463.96	1908.99
DALYs (Disability-Adjusted Life Years)	Central Europe	Female	15-49 years	Number	1994	2162.75	2421.69	1946.85
DALYs (Disability-Adjusted Life Years)	Central Europe	Female	15-49 years	Number	1995	2191.84	2453.15	2018.7
DALYs (Disability-Adjusted Life Years)	Central Europe	Female	15-49 years	Number	1996	2169.81	2393.83	1994.69
DALYs (Disability-Adjusted Life Years)	Central Europe	Female	15-49 years	Number	1997	2161.13	2379.5	1991.54
DALYs (Disability-Adjusted Life Years)	Central Europe	Female	15-49 years	Number	1998	2108.82	2279.36	1952.88
DALYs (Disability-Adjusted Life Years)	Central Europe	Female	15-49 years	Number	1999	2140.64	2284.45	1990.73
DALYs (Disability-Adjusted Life Years)	Central Europe	Female	15-49 years	Number	2000	2212.23	2357	2052.38
DALYs (Disability-Adjusted Life Years)	Central Europe	Female	15-49 years	Number	2001	2206.12	2355.81	2055.23
DALYs (Disability-Adjusted Life Years)	Central Europe	Female	15-49 years	Number	2002	2118.76	2276.51	1964.88
DALYs (Disability-Adjusted Life Years)	Central Europe	Female	15-49 years	Number	2003	2040.12	2190.14	1897.4
DALYs (Disability-Adjusted Life Years)	Central Europe	Female	15-49 years	Number	2004	1909.96	2048.61	1771.18
DALYs (Disability-Adjusted Life Years)	Central Europe	Female	15-49 years	Number	2005	1810.41	1940.47	1683.66
DALYs (Disability-Adjusted Life Years)	Central Europe	Female	15-49 years	Number	2006	1756.88	1885.05	1634.19
DALYs (Disability-Adjusted Life Years)	Central Europe	Female	15-49 years	Number	2007	1706.72	1825.93	1585.25
DALYs (Disability-Adjusted Life Years)	Central Europe	Female	15-49 years	Number	2008	1698.72	1824.54	1571.49
DALYs (Disability-Adjusted Life Years)	Central Europe	Female	15-49 years	Number	2009	1718.55	1836.47	1595.94
DALYs (Disability-Adjusted Life Years)	Central Europe	Female	15-49 years	Number	2010	1780.57	1904.7	1645.27
DALYs (Disability-Adjusted Life Years)	Central Europe	Female	15-49 years	Number	2011	1826.03	1956.03	1679.95
DALYs (Disability-Adjusted Life Years)	Central Europe	Female	15-49 years	Number	2012	1840.7	1972.44	1698.06
DALYs (Disability-Adjusted Life Years)	Central Europe	Female	15-49 years	Number	2013	1826.56	1966.24	1683.57
DALYs (Disability-Adjusted Life Years)	Central Europe	Female	15-49 years	Number	2014	1823.26	1951.04	1682.32
DALYs (Disability-Adjusted Life Years)	Central Europe	Female	15-49 years	Number	2015	1803.63	1923.92	1677.23
DALYs (Disability-Adjusted Life Years)	Central Europe	Female	15-49 years	Number	2016	1786.44	1917.02	1664.34
DALYs (Disability-Adjusted Life Years)	Central Europe	Female	15-49 years	Number	2017	1808.63	1946.43	1686.16
DALYs (Disability-Adjusted Life Years)	Central Europe	Female	15-49 years	Number	2018	1764.49	1906.13	1639.74
DALYs (Disability-Adjusted Life Years)	Central Europe	Female	15-49 years	Number	2019	1712.41	1860.03	1578.49
DALYs (Disability-Adjusted Life Years)	Central Europe	Female	15-49 years	Number	2020	1544.86	1725.13	1362.84
DALYs (Disability-Adjusted Life Years)	Central Europe	Female	15-49 years	Number	2021	1539.1	1754.92	1363.99
DALYs (Disability-Adjusted Life Years)	Eastern Europe	Female	15-49 years	Number	1990	3373.6	3906.15	2720.96
DALYs (Disability-Adjusted Life Years)	Eastern Europe	Female	15-49 years	Number	1991	3452.7	3914.97	2887.05
DALYs (Disability-Adjusted Life Years)	Eastern Europe	Female	15-49 years	Number	1992	3620.3	3939.04	3167.49
DALYs (Disability-Adjusted Life Years)	Eastern Europe	Female	15-49 years	Number	1993	3948.27	4154.5	3749.77
DALYs (Disability-Adjusted Life Years)	Eastern Europe	Female	15-49 years	Number	1994	4130.44	4492.57	3847.05
DALYs (Disability-Adjusted Life Years)	Eastern Europe	Female	15-49 years	Number	1995	4094.19	4352.29	3868.35
DALYs (Disability-Adjusted Life Years)	Eastern Europe	Female	15-49 years	Number	1996	3981.43	4144.2	3844.05
DALYs (Disability-Adjusted Life Years)	Eastern Europe	Female	15-49 years	Number	1997	3859.39	4097.34	3558.21
DALYs (Disability-Adjusted Life Years)	Eastern Europe	Female	15-49 years	Number	1998	3875.49	4145.8	3528.29
DALYs (Disability-Adjusted Life Years)	Eastern Europe	Female	15-49 years	Number	1999	4099.87	4283.78	3883.55
DALYs (Disability-Adjusted Life Years)	Eastern Europe	Female	15-49 years	Number	2000	3809.73	3981.79	3627.23
DALYs (Disability-Adjusted Life Years)	Eastern Europe	Female	15-49 years	Number	2001	3550.02	3717.86	3385.56
DALYs (Disability-Adjusted Life Years)	Eastern Europe	Female	15-49 years	Number	2002	3364.6	3542.18	3219.06
DALYs (Disability-Adjusted Life Years)	Eastern Europe	Female	15-49 years	Number	2003	3303.89	3513.39	3182.75
DALYs (Disability-Adjusted Life Years)	Eastern Europe	Female	15-49 years	Number	2004	3298.73	3498.08	3173.83
DALYs (Disability-Adjusted Life Years)	Eastern Europe	Female	15-49 years	Number	2005	3357.08	3621.9	3139.32
DALYs (Disability-Adjusted Life Years)	Eastern Europe	Female	15-49 years	Number	2006	3207.68	3384.63	3046.97
DALYs (Disability-Adjusted Life Years)	Eastern Europe	Female	15-49 years	Number	2007	3038.01	3191.1	2887.19
DALYs (Disability-Adjusted Life Years)	Eastern Europe	Female	15-49 years	Number	2008	2880.13	3050.77	2717.27
DALYs (Disability-Adjusted Life Years)	Eastern Europe	Female	15-49 years	Number	2009	2692.2	2803.46	2582.65
DALYs (Disability-Adjusted Life Years)	Eastern Europe	Female	15-49 years	Number	2010	2652.99	2758.79	2548.34
DALYs (Disability-Adjusted Life Years)	Eastern Europe	Female	15-49 years	Number	2011	2613.02	2724.29	2526.25
DALYs (Disability-Adjusted Life Years)	Eastern Europe	Female	15-49 years	Number	2012	2501	2616.99	2405.58
DALYs (Disability-Adjusted Life Years)	Eastern Europe	Female	15-49 years	Number	2013	2350.66	2457.88	2268.02
DALYs (Disability-Adjusted Life Years)	Eastern Europe	Female	15-49 years	Number	2014	2237.36	2334.65	2160.09
DALYs (Disability-Adjusted Life Years)	Eastern Europe	Female	15-49 years	Number	2015	2051.93	2149.86	1970.78
DALYs (Disability-Adjusted Life Years)	Eastern Europe	Female	15-49 years	Number	2016	1852.69	1957.4	1770.35
DALYs (Disability-Adjusted Life Years)	Eastern Europe	Female	15-49 years	Number	2017	1670.43	1823.35	1539.82
DALYs (Disability-Adjusted Life Years)	Eastern Europe	Female	15-49 years	Number	2018	1605.35	1754.42	1472.39
DALYs (Disability-Adjusted Life Years)	Eastern Europe	Female	15-49 years	Number	2019	1535.51	1689.2	1399.26
DALYs (Disability-Adjusted Life Years)	Eastern Europe	Female	15-49 years	Number	2020	1420.92	1570.54	1282.84
DALYs (Disability-Adjusted Life Years)	Eastern Europe	Female	15-49 years	Number	2021	1419.75	1639.91	1226.62
DALYs (Disability-Adjusted Life Years)	High-income Asia Pacific	Female	15-49 years	Number	1990	4606.61	4912.88	4340.12
DALYs (Disability-Adjusted Life Years)	High-income Asia Pacific	Female	15-49 years	Number	1991	4687.66	4987.87	4431.11
DALYs (Disability-Adjusted Life Years)	High-income Asia Pacific	Female	15-49 years	Number	1992	4700.27	4982.85	4450.32
DALYs (Disability-Adjusted Life Years)	High-income Asia Pacific	Female	15-49 years	Number	1993	4600.05	4876.52	4347.2
DALYs (Disability-Adjusted Life Years)	High-income Asia Pacific	Female	15-49 years	Number	1994	4457.29	4707.21	4198.15
DALYs (Disability-Adjusted Life Years)	High-income Asia Pacific	Female	15-49 years	Number	1995	4417.48	4677.16	4185.92
DALYs (Disability-Adjusted Life Years)	High-income Asia Pacific	Female	15-49 years	Number	1996	4264.09	4513.12	4046.37
DALYs (Disability-Adjusted Life Years)	High-income Asia Pacific	Female	15-49 years	Number	1997	4126.61	4377.28	3919.82
DALYs (Disability-Adjusted Life Years)	High-income Asia Pacific	Female	15-49 years	Number	1998	4063.15	4337.87	3864.2
DALYs (Disability-Adjusted Life Years)	High-income Asia Pacific	Female	15-49 years	Number	1999	3983.84	4269.12	3784.63
DALYs (Disability-Adjusted Life Years)	High-income Asia Pacific	Female	15-49 years	Number	2000	3891.66	4156.66	3694.31
DALYs (Disability-Adjusted Life Years)	High-income Asia Pacific	Female	15-49 years	Number	2001	3842.5	4107.78	3633.09
DALYs (Disability-Adjusted Life Years)	High-income Asia Pacific	Female	15-49 years	Number	2002	3827.78	4097.86	3602.18
DALYs (Disability-Adjusted Life Years)	High-income Asia Pacific	Female	15-49 years	Number	2003	3726.4	3986.16	3512.87
DALYs (Disability-Adjusted Life Years)	High-income Asia Pacific	Female	15-49 years	Number	2004	3653.05	3914.08	3460.31
DALYs (Disability-Adjusted Life Years)	High-income Asia Pacific	Female	15-49 years	Number	2005	3586.32	3862.7	3404.88
DALYs (Disability-Adjusted Life Years)	High-income Asia Pacific	Female	15-49 years	Number	2006	3583.63	3880.87	3410.5
DALYs (Disability-Adjusted Life Years)	High-income Asia Pacific	Female	15-49 years	Number	2007	3536.75	3793.76	3374.43
DALYs (Disability-Adjusted Life Years)	High-income Asia Pacific	Female	15-49 years	Number	2008	3562.06	3830.38	3400
DALYs (Disability-Adjusted Life Years)	High-income Asia Pacific	Female	15-49 years	Number	2009	3570.65	3818.49	3399.42
DALYs (Disability-Adjusted Life Years)	High-income Asia Pacific	Female	15-49 years	Number	2010	3539.33	3771.04	3358.98
DALYs (Disability-Adjusted Life Years)	High-income Asia Pacific	Female	15-49 years	Number	2011	3512.39	3740.93	3339.68
DALYs (Disability-Adjusted Life Years)	High-income Asia Pacific	Female	15-49 years	Number	2012	3362.19	3570.36	3191.22
DALYs (Disability-Adjusted Life Years)	High-income Asia Pacific	Female	15-49 years	Number	2013	3215.43	3420.49	3040.87
DALYs (Disability-Adjusted Life Years)	High-income Asia Pacific	Female	15-49 years	Number	2014	3147.21	3349.95	2959.72
DALYs (Disability-Adjusted Life Years)	High-income Asia Pacific	Female	15-49 years	Number	2015	3064.9	3263.39	2880.56
DALYs (Disability-Adjusted Life Years)	High-income Asia Pacific	Female	15-49 years	Number	2016	3063.06	3254.68	2856.6
DALYs (Disability-Adjusted Life Years)	High-income Asia Pacific	Female	15-49 years	Number	2017	2925.84	3118.63	2692.42
DALYs (Disability-Adjusted Life Years)	High-income Asia Pacific	Female	15-49 years	Number	2018	2870.65	3069.1	2636.72
DALYs (Disability-Adjusted Life Years)	High-income Asia Pacific	Female	15-49 years	Number	2019	2824.92	3027.78	2594.83
DALYs (Disability-Adjusted Life Years)	High-income Asia Pacific	Female	15-49 years	Number	2020	2849.09	3054.43	2629.99
DALYs (Disability-Adjusted Life Years)	High-income Asia Pacific	Female	15-49 years	Number	2021	2737.76	2935.54	2519.7
DALYs (Disability-Adjusted Life Years)	Australasia	Female	15-49 years	Number	1990	406.491	508.481	336.241
DALYs (Disability-Adjusted Life Years)	Australasia	Female	15-49 years	Number	1991	416.591	513.775	344.886
DALYs (Disability-Adjusted Life Years)	Australasia	Female	15-49 years	Number	1992	424.249	518.054	347.277
DALYs (Disability-Adjusted Life Years)	Australasia	Female	15-49 years	Number	1993	434.649	520.098	353.64
DALYs (Disability-Adjusted Life Years)	Australasia	Female	15-49 years	Number	1994	457.448	541.176	383.872
DALYs (Disability-Adjusted Life Years)	Australasia	Female	15-49 years	Number	1995	474.82	561.268	414.995
DALYs (Disability-Adjusted Life Years)	Australasia	Female	15-49 years	Number	1996	485.032	568.644	429.905
DALYs (Disability-Adjusted Life Years)	Australasia	Female	15-49 years	Number	1997	483.565	576.398	430.508
DALYs (Disability-Adjusted Life Years)	Australasia	Female	15-49 years	Number	1998	482.762	574.508	427.01
DALYs (Disability-Adjusted Life Years)	Australasia	Female	15-49 years	Number	1999	468.816	555.272	414.701
DALYs (Disability-Adjusted Life Years)	Australasia	Female	15-49 years	Number	2000	482.403	558.174	428.929
DALYs (Disability-Adjusted Life Years)	Australasia	Female	15-49 years	Number	2001	471.069	532.757	416.452
DALYs (Disability-Adjusted Life Years)	Australasia	Female	15-49 years	Number	2002	478.782	535.285	422.416
DALYs (Disability-Adjusted Life Years)	Australasia	Female	15-49 years	Number	2003	504.545	563.579	447.284
DALYs (Disability-Adjusted Life Years)	Australasia	Female	15-49 years	Number	2004	513.792	567.76	460.375
DALYs (Disability-Adjusted Life Years)	Australasia	Female	15-49 years	Number	2005	512.743	566.916	459.395
DALYs (Disability-Adjusted Life Years)	Australasia	Female	15-49 years	Number	2006	531.235	587.667	481.511
DALYs (Disability-Adjusted Life Years)	Australasia	Female	15-49 years	Number	2007	528.027	589.029	480.583
DALYs (Disability-Adjusted Life Years)	Australasia	Female	15-49 years	Number	2008	492.053	546.016	447.779
DALYs (Disability-Adjusted Life Years)	Australasia	Female	15-49 years	Number	2009	485.301	534.829	443.607
DALYs (Disability-Adjusted Life Years)	Australasia	Female	15-49 years	Number	2010	470.342	517.359	429.298
DALYs (Disability-Adjusted Life Years)	Australasia	Female	15-49 years	Number	2011	456.411	501.822	414.611
DALYs (Disability-Adjusted Life Years)	Australasia	Female	15-49 years	Number	2012	417.732	459.202	380.982
DALYs (Disability-Adjusted Life Years)	Australasia	Female	15-49 years	Number	2013	380.4	419.387	347.072
DALYs (Disability-Adjusted Life Years)	Australasia	Female	15-49 years	Number	2014	363.613	401.461	331.213
DALYs (Disability-Adjusted Life Years)	Australasia	Female	15-49 years	Number	2015	352.953	388.823	319.995
DALYs (Disability-Adjusted Life Years)	Australasia	Female	15-49 years	Number	2016	341.045	377.853	308.182
DALYs (Disability-Adjusted Life Years)	Australasia	Female	15-49 years	Number	2017	328.617	364.017	297.772
DALYs (Disability-Adjusted Life Years)	Australasia	Female	15-49 years	Number	2018	332.077	372.713	300.138
DALYs (Disability-Adjusted Life Years)	Australasia	Female	15-49 years	Number	2019	343.011	382.389	308.546
DALYs (Disability-Adjusted Life Years)	Australasia	Female	15-49 years	Number	2020	331.939	370.468	297.91
DALYs (Disability-Adjusted Life Years)	Australasia	Female	15-49 years	Number	2021	326.861	363.9	293.235
DALYs (Disability-Adjusted Life Years)	Western Europe	Female	15-49 years	Number	1990	5764.09	6854.2	5122.84
DALYs (Disability-Adjusted Life Years)	Western Europe	Female	15-49 years	Number	1991	5860.03	6935.32	5247.62
DALYs (Disability-Adjusted Life Years)	Western Europe	Female	15-49 years	Number	1992	5955.32	6985.15	5351.03
DALYs (Disability-Adjusted Life Years)	Western Europe	Female	15-49 years	Number	1993	6098.63	7045.9	5520.56
DALYs (Disability-Adjusted Life Years)	Western Europe	Female	15-49 years	Number	1994	6185.97	7023.94	5675.93
DALYs (Disability-Adjusted Life Years)	Western Europe	Female	15-49 years	Number	1995	6418.94	7182.39	6024.42
DALYs (Disability-Adjusted Life Years)	Western Europe	Female	15-49 years	Number	1996	6623.53	7328.92	6253.84
DALYs (Disability-Adjusted Life Years)	Western Europe	Female	15-49 years	Number	1997	6637.6	7281.6	6288.77
DALYs (Disability-Adjusted Life Years)	Western Europe	Female	15-49 years	Number	1998	6760.99	7385.16	6418.69
DALYs (Disability-Adjusted Life Years)	Western Europe	Female	15-49 years	Number	1999	7015.57	7654.52	6671.24
DALYs (Disability-Adjusted Life Years)	Western Europe	Female	15-49 years	Number	2000	7356.85	7970.66	7024.62
DALYs (Disability-Adjusted Life Years)	Western Europe	Female	15-49 years	Number	2001	7466.75	8038.64	7116.1
DALYs (Disability-Adjusted Life Years)	Western Europe	Female	15-49 years	Number	2002	7554.8	8107.87	7196.26
DALYs (Disability-Adjusted Life Years)	Western Europe	Female	15-49 years	Number	2003	7444.81	7926.28	7100.9
DALYs (Disability-Adjusted Life Years)	Western Europe	Female	15-49 years	Number	2004	7296.83	7686.81	6962.96
DALYs (Disability-Adjusted Life Years)	Western Europe	Female	15-49 years	Number	2005	7282.38	7612.62	6971.36
DALYs (Disability-Adjusted Life Years)	Western Europe	Female	15-49 years	Number	2006	7224.12	7529.42	6903.44
DALYs (Disability-Adjusted Life Years)	Western Europe	Female	15-49 years	Number	2007	7110.89	7439.57	6791.39
DALYs (Disability-Adjusted Life Years)	Western Europe	Female	15-49 years	Number	2008	6941.61	7266.09	6640.98
DALYs (Disability-Adjusted Life Years)	Western Europe	Female	15-49 years	Number	2009	6692.09	7024.49	6392.76
DALYs (Disability-Adjusted Life Years)	Western Europe	Female	15-49 years	Number	2010	6405.89	6718.6	6123.19
DALYs (Disability-Adjusted Life Years)	Western Europe	Female	15-49 years	Number	2011	6051.46	6369.13	5783.91
DALYs (Disability-Adjusted Life Years)	Western Europe	Female	15-49 years	Number	2012	5742.82	6080.17	5486.38
DALYs (Disability-Adjusted Life Years)	Western Europe	Female	15-49 years	Number	2013	5446.46	5783.84	5200.01
DALYs (Disability-Adjusted Life Years)	Western Europe	Female	15-49 years	Number	2014	5202.65	5527.53	4942.34
DALYs (Disability-Adjusted Life Years)	Western Europe	Female	15-49 years	Number	2015	4979.01	5272.47	4749.78
DALYs (Disability-Adjusted Life Years)	Western Europe	Female	15-49 years	Number	2016	4752.35	5022.93	4541.65
DALYs (Disability-Adjusted Life Years)	Western Europe	Female	15-49 years	Number	2017	4559.1	4847.35	4339.49
DALYs (Disability-Adjusted Life Years)	Western Europe	Female	15-49 years	Number	2018	4427.84	4715.49	4199.14
DALYs (Disability-Adjusted Life Years)	Western Europe	Female	15-49 years	Number	2019	4308.01	4605.71	4078.97
DALYs (Disability-Adjusted Life Years)	Western Europe	Female	15-49 years	Number	2020	3907.15	4209.16	3666.94
DALYs (Disability-Adjusted Life Years)	Western Europe	Female	15-49 years	Number	2021	3875.2	4148.52	3662.79
DALYs (Disability-Adjusted Life Years)	Southern Latin America	Female	15-49 years	Number	1990	1754	2022.05	1489.46
DALYs (Disability-Adjusted Life Years)	Southern Latin America	Female	15-49 years	Number	1991	1798.85	2054	1532.27
DALYs (Disability-Adjusted Life Years)	Southern Latin America	Female	15-49 years	Number	1992	1823.06	2076.67	1572.33
DALYs (Disability-Adjusted Life Years)	Southern Latin America	Female	15-49 years	Number	1993	1863.94	2105.59	1626.74
DALYs (Disability-Adjusted Life Years)	Southern Latin America	Female	15-49 years	Number	1994	1905.65	2135.25	1693.11
DALYs (Disability-Adjusted Life Years)	Southern Latin America	Female	15-49 years	Number	1995	1960.64	2184	1779.06
DALYs (Disability-Adjusted Life Years)	Southern Latin America	Female	15-49 years	Number	1996	1951.96	2152.75	1786.33
DALYs (Disability-Adjusted Life Years)	Southern Latin America	Female	15-49 years	Number	1997	1908.94	2097.62	1752.86
DALYs (Disability-Adjusted Life Years)	Southern Latin America	Female	15-49 years	Number	1998	1904.47	2085.54	1733.93
DALYs (Disability-Adjusted Life Years)	Southern Latin America	Female	15-49 years	Number	1999	1913.72	2097.47	1744.73
DALYs (Disability-Adjusted Life Years)	Southern Latin America	Female	15-49 years	Number	2000	1850.55	2030.23	1691.75
DALYs (Disability-Adjusted Life Years)	Southern Latin America	Female	15-49 years	Number	2001	1841.11	2017.78	1676.36
DALYs (Disability-Adjusted Life Years)	Southern Latin America	Female	15-49 years	Number	2002	1790.14	1950.69	1625.04
DALYs (Disability-Adjusted Life Years)	Southern Latin America	Female	15-49 years	Number	2003	1795.52	1957.24	1623.1
DALYs (Disability-Adjusted Life Years)	Southern Latin America	Female	15-49 years	Number	2004	1781.53	1939.63	1617.16
DALYs (Disability-Adjusted Life Years)	Southern Latin America	Female	15-49 years	Number	2005	1776.84	1943.71	1614.72
DALYs (Disability-Adjusted Life Years)	Southern Latin America	Female	15-49 years	Number	2006	1762.95	1930.75	1608.71
DALYs (Disability-Adjusted Life Years)	Southern Latin America	Female	15-49 years	Number	2007	1811.24	1972.94	1661.26
DALYs (Disability-Adjusted Life Years)	Southern Latin America	Female	15-49 years	Number	2008	1794.8	1951.58	1636.02
DALYs (Disability-Adjusted Life Years)	Southern Latin America	Female	15-49 years	Number	2009	1745.79	1889.64	1598.75
DALYs (Disability-Adjusted Life Years)	Southern Latin America	Female	15-49 years	Number	2010	1762.12	1906.49	1605.66
DALYs (Disability-Adjusted Life Years)	Southern Latin America	Female	15-49 years	Number	2011	1759.16	1914.66	1604.76
DALYs (Disability-Adjusted Life Years)	Southern Latin America	Female	15-49 years	Number	2012	1801.63	1971.24	1652.11
DALYs (Disability-Adjusted Life Years)	Southern Latin America	Female	15-49 years	Number	2013	1728.18	1889.29	1581.19
DALYs (Disability-Adjusted Life Years)	Southern Latin America	Female	15-49 years	Number	2014	1705.62	1881.37	1566.75
DALYs (Disability-Adjusted Life Years)	Southern Latin America	Female	15-49 years	Number	2015	1712.46	1884.49	1569.29
DALYs (Disability-Adjusted Life Years)	Southern Latin America	Female	15-49 years	Number	2016	1669.54	1829.51	1526.33
DALYs (Disability-Adjusted Life Years)	Southern Latin America	Female	15-49 years	Number	2017	1612.98	1773.37	1466.87
DALYs (Disability-Adjusted Life Years)	Southern Latin America	Female	15-49 years	Number	2018	1524.51	1669.9	1387.46
DALYs (Disability-Adjusted Life Years)	Southern Latin America	Female	15-49 years	Number	2019	1541.12	1694.18	1404.38
DALYs (Disability-Adjusted Life Years)	Southern Latin America	Female	15-49 years	Number	2020	1441.82	1588.7	1313.3
DALYs (Disability-Adjusted Life Years)	Southern Latin America	Female	15-49 years	Number	2021	1413.99	1563.25	1288.79
DALYs (Disability-Adjusted Life Years)	High-income North America	Female	15-49 years	Number	1990	5457.47	6024.86	4637.62
DALYs (Disability-Adjusted Life Years)	High-income North America	Female	15-49 years	Number	1991	5578.14	6152.59	4776.11
DALYs (Disability-Adjusted Life Years)	High-income North America	Female	15-49 years	Number	1992	5687.97	6264.45	4880.77
DALYs (Disability-Adjusted Life Years)	High-income North America	Female	15-49 years	Number	1993	5850.4	6385.32	5115.44
DALYs (Disability-Adjusted Life Years)	High-income North America	Female	15-49 years	Number	1994	6000.51	6501.36	5315.2
DALYs (Disability-Adjusted Life Years)	High-income North America	Female	15-49 years	Number	1995	6167.56	6642.06	5534.49
DALYs (Disability-Adjusted Life Years)	High-income North America	Female	15-49 years	Number	1996	6314.65	6785.56	5733.93
DALYs (Disability-Adjusted Life Years)	High-income North America	Female	15-49 years	Number	1997	6378.21	6844.98	5835.26
DALYs (Disability-Adjusted Life Years)	High-income North America	Female	15-49 years	Number	1998	6433.3	6908.64	5890.27
DALYs (Disability-Adjusted Life Years)	High-income North America	Female	15-49 years	Number	1999	6649.99	7113.61	6106.46
DALYs (Disability-Adjusted Life Years)	High-income North America	Female	15-49 years	Number	2000	6771.66	7208.41	6268.64
DALYs (Disability-Adjusted Life Years)	High-income North America	Female	15-49 years	Number	2001	6818.55	7180.39	6414.92
DALYs (Disability-Adjusted Life Years)	High-income North America	Female	15-49 years	Number	2002	6739.32	7044.2	6418.11
DALYs (Disability-Adjusted Life Years)	High-income North America	Female	15-49 years	Number	2003	6528.49	6803.74	6239.22
DALYs (Disability-Adjusted Life Years)	High-income North America	Female	15-49 years	Number	2004	6345.97	6625.52	6065.96
DALYs (Disability-Adjusted Life Years)	High-income North America	Female	15-49 years	Number	2005	6274.98	6546.5	6012.45
DALYs (Disability-Adjusted Life Years)	High-income North America	Female	15-49 years	Number	2006	6145.95	6419.14	5878.71
DALYs (Disability-Adjusted Life Years)	High-income North America	Female	15-49 years	Number	2007	5899.32	6178.79	5630.42
DALYs (Disability-Adjusted Life Years)	High-income North America	Female	15-49 years	Number	2008	5742.97	6006.24	5488.41
DALYs (Disability-Adjusted Life Years)	High-income North America	Female	15-49 years	Number	2009	5622.72	5889.46	5380.32
DALYs (Disability-Adjusted Life Years)	High-income North America	Female	15-49 years	Number	2010	5350.42	5607.94	5101.03
DALYs (Disability-Adjusted Life Years)	High-income North America	Female	15-49 years	Number	2011	5251.4	5493.52	5007.7
DALYs (Disability-Adjusted Life Years)	High-income North America	Female	15-49 years	Number	2012	5121.2	5364.51	4870.42
DALYs (Disability-Adjusted Life Years)	High-income North America	Female	15-49 years	Number	2013	5040.23	5299.48	4782.94
DALYs (Disability-Adjusted Life Years)	High-income North America	Female	15-49 years	Number	2014	5067.11	5316.23	4812.94
DALYs (Disability-Adjusted Life Years)	High-income North America	Female	15-49 years	Number	2015	5152.94	5401.03	4937.39
DALYs (Disability-Adjusted Life Years)	High-income North America	Female	15-49 years	Number	2016	5287.95	5516.47	5105.92
DALYs (Disability-Adjusted Life Years)	High-income North America	Female	15-49 years	Number	2017	5282.16	5517.37	5095.1
DALYs (Disability-Adjusted Life Years)	High-income North America	Female	15-49 years	Number	2018	5189.93	5436.21	4984.83
DALYs (Disability-Adjusted Life Years)	High-income North America	Female	15-49 years	Number	2019	5126.26	5398.71	4882.66
DALYs (Disability-Adjusted Life Years)	High-income North America	Female	15-49 years	Number	2020	5055.36	5340.49	4756.97
DALYs (Disability-Adjusted Life Years)	High-income North America	Female	15-49 years	Number	2021	4959.67	5344.98	4580.41
DALYs (Disability-Adjusted Life Years)	Caribbean	Female	15-49 years	Number	1990	1046.16	1472.96	729.854
DALYs (Disability-Adjusted Life Years)	Caribbean	Female	15-49 years	Number	1991	1042.57	1435.96	747.407
DALYs (Disability-Adjusted Life Years)	Caribbean	Female	15-49 years	Number	1992	1074.65	1493.82	764.284
DALYs (Disability-Adjusted Life Years)	Caribbean	Female	15-49 years	Number	1993	1103.51	1547.79	796.674
DALYs (Disability-Adjusted Life Years)	Caribbean	Female	15-49 years	Number	1994	1133.97	1565.4	818.998
DALYs (Disability-Adjusted Life Years)	Caribbean	Female	15-49 years	Number	1995	1175.2	1628.03	865.073
DALYs (Disability-Adjusted Life Years)	Caribbean	Female	15-49 years	Number	1996	1184.74	1625.9	869.805
DALYs (Disability-Adjusted Life Years)	Caribbean	Female	15-49 years	Number	1997	1195.49	1662.73	871.564
DALYs (Disability-Adjusted Life Years)	Caribbean	Female	15-49 years	Number	1998	1149.12	1574.81	866.516
DALYs (Disability-Adjusted Life Years)	Caribbean	Female	15-49 years	Number	1999	1186.31	1660.95	875.81
DALYs (Disability-Adjusted Life Years)	Caribbean	Female	15-49 years	Number	2000	1232.2	1716.66	924.762
DALYs (Disability-Adjusted Life Years)	Caribbean	Female	15-49 years	Number	2001	1251.29	1755.47	929.458
DALYs (Disability-Adjusted Life Years)	Caribbean	Female	15-49 years	Number	2002	1252.25	1718.96	919.915
DALYs (Disability-Adjusted Life Years)	Caribbean	Female	15-49 years	Number	2003	1222.44	1692.27	902.328
DALYs (Disability-Adjusted Life Years)	Caribbean	Female	15-49 years	Number	2004	1170.61	1670.87	849.017
DALYs (Disability-Adjusted Life Years)	Caribbean	Female	15-49 years	Number	2005	1120.36	1616.97	807.664
DALYs (Disability-Adjusted Life Years)	Caribbean	Female	15-49 years	Number	2006	1064.31	1548.84	761.04
DALYs (Disability-Adjusted Life Years)	Caribbean	Female	15-49 years	Number	2007	1031.04	1528.28	730.296
DALYs (Disability-Adjusted Life Years)	Caribbean	Female	15-49 years	Number	2008	1004.03	1506.96	713.731
DALYs (Disability-Adjusted Life Years)	Caribbean	Female	15-49 years	Number	2009	960.881	1446.28	679.889
DALYs (Disability-Adjusted Life Years)	Caribbean	Female	15-49 years	Number	2010	895.761	1332.27	636.846
DALYs (Disability-Adjusted Life Years)	Caribbean	Female	15-49 years	Number	2011	878.758	1359.61	597.007
DALYs (Disability-Adjusted Life Years)	Caribbean	Female	15-49 years	Number	2012	866.297	1355.97	580.643
DALYs (Disability-Adjusted Life Years)	Caribbean	Female	15-49 years	Number	2013	860.243	1356.37	576.08
DALYs (Disability-Adjusted Life Years)	Caribbean	Female	15-49 years	Number	2014	890.552	1428.4	596.894
DALYs (Disability-Adjusted Life Years)	Caribbean	Female	15-49 years	Number	2015	890.81	1441.47	596.982
DALYs (Disability-Adjusted Life Years)	Caribbean	Female	15-49 years	Number	2016	899.754	1449.28	599.825
DALYs (Disability-Adjusted Life Years)	Caribbean	Female	15-49 years	Number	2017	916.543	1456.78	615.228
DALYs (Disability-Adjusted Life Years)	Caribbean	Female	15-49 years	Number	2018	930.181	1486.76	620.131
DALYs (Disability-Adjusted Life Years)	Caribbean	Female	15-49 years	Number	2019	942.386	1490.63	621.987
DALYs (Disability-Adjusted Life Years)	Caribbean	Female	15-49 years	Number	2020	913.876	1465.29	594.108
DALYs (Disability-Adjusted Life Years)	Caribbean	Female	15-49 years	Number	2021	908.899	1460.95	586.725
DALYs (Disability-Adjusted Life Years)	Andean Latin America	Female	15-49 years	Number	1990	595.903	896.82	386.098
DALYs (Disability-Adjusted Life Years)	Andean Latin America	Female	15-49 years	Number	1991	604.987	896.083	403.845
DALYs (Disability-Adjusted Life Years)	Andean Latin America	Female	15-49 years	Number	1992	637.3	967.092	420.984
DALYs (Disability-Adjusted Life Years)	Andean Latin America	Female	15-49 years	Number	1993	644.263	967.36	424.192
DALYs (Disability-Adjusted Life Years)	Andean Latin America	Female	15-49 years	Number	1994	673.11	1026.82	453.885
DALYs (Disability-Adjusted Life Years)	Andean Latin America	Female	15-49 years	Number	1995	686.198	1024.29	469.338
DALYs (Disability-Adjusted Life Years)	Andean Latin America	Female	15-49 years	Number	1996	691.289	990.815	492.021
DALYs (Disability-Adjusted Life Years)	Andean Latin America	Female	15-49 years	Number	1997	693.453	974.956	493.386
DALYs (Disability-Adjusted Life Years)	Andean Latin America	Female	15-49 years	Number	1998	705.071	967.057	517.074
DALYs (Disability-Adjusted Life Years)	Andean Latin America	Female	15-49 years	Number	1999	694.704	912.485	521.84
DALYs (Disability-Adjusted Life Years)	Andean Latin America	Female	15-49 years	Number	2000	714.536	905.371	543.365
DALYs (Disability-Adjusted Life Years)	Andean Latin America	Female	15-49 years	Number	2001	742.154	944.224	569.352
DALYs (Disability-Adjusted Life Years)	Andean Latin America	Female	15-49 years	Number	2002	777.326	994.938	608.32
DALYs (Disability-Adjusted Life Years)	Andean Latin America	Female	15-49 years	Number	2003	790.91	1025.7	613.419
DALYs (Disability-Adjusted Life Years)	Andean Latin America	Female	15-49 years	Number	2004	797.851	1019.19	630.329
DALYs (Disability-Adjusted Life Years)	Andean Latin America	Female	15-49 years	Number	2005	805.001	1026.23	641.409
DALYs (Disability-Adjusted Life Years)	Andean Latin America	Female	15-49 years	Number	2006	801.056	1019.27	634.686
DALYs (Disability-Adjusted Life Years)	Andean Latin America	Female	15-49 years	Number	2007	795.541	998.18	636.364
DALYs (Disability-Adjusted Life Years)	Andean Latin America	Female	15-49 years	Number	2008	811.42	999.293	648.025
DALYs (Disability-Adjusted Life Years)	Andean Latin America	Female	15-49 years	Number	2009	848.635	1048.13	668.476
DALYs (Disability-Adjusted Life Years)	Andean Latin America	Female	15-49 years	Number	2010	860.387	1057.08	666.294
DALYs (Disability-Adjusted Life Years)	Andean Latin America	Female	15-49 years	Number	2011	860.541	1049.38	671.455
DALYs (Disability-Adjusted Life Years)	Andean Latin America	Female	15-49 years	Number	2012	866.551	1042.33	697.811
DALYs (Disability-Adjusted Life Years)	Andean Latin America	Female	15-49 years	Number	2013	858.244	1028.61	695.248
DALYs (Disability-Adjusted Life Years)	Andean Latin America	Female	15-49 years	Number	2014	842.302	1011.17	677.655
DALYs (Disability-Adjusted Life Years)	Andean Latin America	Female	15-49 years	Number	2015	795.507	963.334	644.317
DALYs (Disability-Adjusted Life Years)	Andean Latin America	Female	15-49 years	Number	2016	744.664	919.628	592.597
DALYs (Disability-Adjusted Life Years)	Andean Latin America	Female	15-49 years	Number	2017	725.883	922.652	578.814
DALYs (Disability-Adjusted Life Years)	Andean Latin America	Female	15-49 years	Number	2018	728.916	937.301	563.13
DALYs (Disability-Adjusted Life Years)	Andean Latin America	Female	15-49 years	Number	2019	744.278	979.094	565.404
DALYs (Disability-Adjusted Life Years)	Andean Latin America	Female	15-49 years	Number	2020	689.624	913.049	524.126
DALYs (Disability-Adjusted Life Years)	Andean Latin America	Female	15-49 years	Number	2021	705.334	946.199	528.535
DALYs (Disability-Adjusted Life Years)	Central Latin America	Female	15-49 years	Number	1990	1341.74	1694.2	1068.2
DALYs (Disability-Adjusted Life Years)	Central Latin America	Female	15-49 years	Number	1991	1377.61	1726.37	1107.62
DALYs (Disability-Adjusted Life Years)	Central Latin America	Female	15-49 years	Number	1992	1429.62	1773.13	1163.7
DALYs (Disability-Adjusted Life Years)	Central Latin America	Female	15-49 years	Number	1993	1482.82	1816.15	1216.03
DALYs (Disability-Adjusted Life Years)	Central Latin America	Female	15-49 years	Number	1994	1523.65	1846.6	1276.86
DALYs (Disability-Adjusted Life Years)	Central Latin America	Female	15-49 years	Number	1995	1561.28	1847.61	1330.43
DALYs (Disability-Adjusted Life Years)	Central Latin America	Female	15-49 years	Number	1996	1616.62	1858.98	1404.44
DALYs (Disability-Adjusted Life Years)	Central Latin America	Female	15-49 years	Number	1997	1659.45	1883.1	1469.44
DALYs (Disability-Adjusted Life Years)	Central Latin America	Female	15-49 years	Number	1998	1694.12	1896.81	1521.3
DALYs (Disability-Adjusted Life Years)	Central Latin America	Female	15-49 years	Number	1999	1713.02	1894.12	1547.18
DALYs (Disability-Adjusted Life Years)	Central Latin America	Female	15-49 years	Number	2000	1723.71	1895.22	1554.86
DALYs (Disability-Adjusted Life Years)	Central Latin America	Female	15-49 years	Number	2001	1728.39	1888.76	1559.34
DALYs (Disability-Adjusted Life Years)	Central Latin America	Female	15-49 years	Number	2002	1731.36	1886.27	1581.74
DALYs (Disability-Adjusted Life Years)	Central Latin America	Female	15-49 years	Number	2003	1746.28	1906.72	1593.95
DALYs (Disability-Adjusted Life Years)	Central Latin America	Female	15-49 years	Number	2004	1752.35	1910.35	1586.65
DALYs (Disability-Adjusted Life Years)	Central Latin America	Female	15-49 years	Number	2005	1746.88	1903.22	1588.93
DALYs (Disability-Adjusted Life Years)	Central Latin America	Female	15-49 years	Number	2006	1732.74	1890.24	1585.81
DALYs (Disability-Adjusted Life Years)	Central Latin America	Female	15-49 years	Number	2007	1689.76	1844.09	1545.05
DALYs (Disability-Adjusted Life Years)	Central Latin America	Female	15-49 years	Number	2008	1711.29	1858.23	1589.35
DALYs (Disability-Adjusted Life Years)	Central Latin America	Female	15-49 years	Number	2009	1728.88	1867.34	1621.86
DALYs (Disability-Adjusted Life Years)	Central Latin America	Female	15-49 years	Number	2010	1729.55	1872.96	1622.5
DALYs (Disability-Adjusted Life Years)	Central Latin America	Female	15-49 years	Number	2011	1669.65	1821.4	1558.1
DALYs (Disability-Adjusted Life Years)	Central Latin America	Female	15-49 years	Number	2012	1654.08	1803.6	1540.36
DALYs (Disability-Adjusted Life Years)	Central Latin America	Female	15-49 years	Number	2013	1610.96	1755.46	1493.83
DALYs (Disability-Adjusted Life Years)	Central Latin America	Female	15-49 years	Number	2014	1568.81	1713.83	1454.72
DALYs (Disability-Adjusted Life Years)	Central Latin America	Female	15-49 years	Number	2015	1538.95	1688.45	1425.03
DALYs (Disability-Adjusted Life Years)	Central Latin America	Female	15-49 years	Number	2016	1553.01	1725.11	1435.84
DALYs (Disability-Adjusted Life Years)	Central Latin America	Female	15-49 years	Number	2017	1564.1	1738.12	1444.17
DALYs (Disability-Adjusted Life Years)	Central Latin America	Female	15-49 years	Number	2018	1579.98	1753.48	1455.65
DALYs (Disability-Adjusted Life Years)	Central Latin America	Female	15-49 years	Number	2019	1678.8	1857.77	1543.79
DALYs (Disability-Adjusted Life Years)	Central Latin America	Female	15-49 years	Number	2020	1675.64	1885.83	1510.02
DALYs (Disability-Adjusted Life Years)	Central Latin America	Female	15-49 years	Number	2021	1694.66	1958.03	1461.63
DALYs (Disability-Adjusted Life Years)	Tropical Latin America	Female	15-49 years	Number	1990	4022.43	4257.59	3749.69
DALYs (Disability-Adjusted Life Years)	Tropical Latin America	Female	15-49 years	Number	1991	4323.69	4594.54	4000.1
DALYs (Disability-Adjusted Life Years)	Tropical Latin America	Female	15-49 years	Number	1992	4560.59	4834.37	4250.54
DALYs (Disability-Adjusted Life Years)	Tropical Latin America	Female	15-49 years	Number	1993	4957.94	5218.23	4679.29
DALYs (Disability-Adjusted Life Years)	Tropical Latin America	Female	15-49 years	Number	1994	5190.45	5447.79	4922.47
DALYs (Disability-Adjusted Life Years)	Tropical Latin America	Female	15-49 years	Number	1995	5479.02	5726.17	5230.77
DALYs (Disability-Adjusted Life Years)	Tropical Latin America	Female	15-49 years	Number	1996	5858.65	6119.11	5609.83
DALYs (Disability-Adjusted Life Years)	Tropical Latin America	Female	15-49 years	Number	1997	6110.28	6383.05	5867.13
DALYs (Disability-Adjusted Life Years)	Tropical Latin America	Female	15-49 years	Number	1998	6374.11	6650.76	6126.78
DALYs (Disability-Adjusted Life Years)	Tropical Latin America	Female	15-49 years	Number	1999	6503.19	6803.05	6252.49
DALYs (Disability-Adjusted Life Years)	Tropical Latin America	Female	15-49 years	Number	2000	6550.28	6857.52	6283.96
DALYs (Disability-Adjusted Life Years)	Tropical Latin America	Female	15-49 years	Number	2001	6559.16	6872	6278.86
DALYs (Disability-Adjusted Life Years)	Tropical Latin America	Female	15-49 years	Number	2002	6628.45	6911.48	6356.47
DALYs (Disability-Adjusted Life Years)	Tropical Latin America	Female	15-49 years	Number	2003	6695.58	6972.05	6424.73
DALYs (Disability-Adjusted Life Years)	Tropical Latin America	Female	15-49 years	Number	2004	6759.11	7017.33	6461.63
DALYs (Disability-Adjusted Life Years)	Tropical Latin America	Female	15-49 years	Number	2005	6850.25	7146.7	6511.1
DALYs (Disability-Adjusted Life Years)	Tropical Latin America	Female	15-49 years	Number	2006	7089.43	7405.11	6750.77
DALYs (Disability-Adjusted Life Years)	Tropical Latin America	Female	15-49 years	Number	2007	7237.55	7568.89	6895.46
DALYs (Disability-Adjusted Life Years)	Tropical Latin America	Female	15-49 years	Number	2008	7204.86	7517.22	6878.42
DALYs (Disability-Adjusted Life Years)	Tropical Latin America	Female	15-49 years	Number	2009	7123.27	7416.33	6844.89
DALYs (Disability-Adjusted Life Years)	Tropical Latin America	Female	15-49 years	Number	2010	7143.24	7449.55	6870.69
DALYs (Disability-Adjusted Life Years)	Tropical Latin America	Female	15-49 years	Number	2011	7064.23	7374.2	6803.97
DALYs (Disability-Adjusted Life Years)	Tropical Latin America	Female	15-49 years	Number	2012	6905.01	7222.96	6656.68
DALYs (Disability-Adjusted Life Years)	Tropical Latin America	Female	15-49 years	Number	2013	6788.47	7091.69	6525.7
DALYs (Disability-Adjusted Life Years)	Tropical Latin America	Female	15-49 years	Number	2014	6604.18	6921.01	6318.62
DALYs (Disability-Adjusted Life Years)	Tropical Latin America	Female	15-49 years	Number	2015	6299.16	6579.61	6045.4
DALYs (Disability-Adjusted Life Years)	Tropical Latin America	Female	15-49 years	Number	2016	6104.09	6360.93	5870.69
DALYs (Disability-Adjusted Life Years)	Tropical Latin America	Female	15-49 years	Number	2017	5671.98	5944.13	5413.77
DALYs (Disability-Adjusted Life Years)	Tropical Latin America	Female	15-49 years	Number	2018	5527.41	5806.96	5261.8
DALYs (Disability-Adjusted Life Years)	Tropical Latin America	Female	15-49 years	Number	2019	5580.57	5869.74	5294.24
DALYs (Disability-Adjusted Life Years)	Tropical Latin America	Female	15-49 years	Number	2020	5740.34	6071.02	5419.3
DALYs (Disability-Adjusted Life Years)	Tropical Latin America	Female	15-49 years	Number	2021	5945.33	6314.63	5551.16
DALYs (Disability-Adjusted Life Years)	North Africa and Middle East	Female	15-49 years	Number	1990	8841.13	13305.9	5129.77
DALYs (Disability-Adjusted Life Years)	North Africa and Middle East	Female	15-49 years	Number	1991	8768.41	13196.2	5264
DALYs (Disability-Adjusted Life Years)	North Africa and Middle East	Female	15-49 years	Number	1992	8911.1	13491.7	5482.11
DALYs (Disability-Adjusted Life Years)	North Africa and Middle East	Female	15-49 years	Number	1993	9070.94	13457.5	5748.04
DALYs (Disability-Adjusted Life Years)	North Africa and Middle East	Female	15-49 years	Number	1994	9234.91	13542	5896.47
DALYs (Disability-Adjusted Life Years)	North Africa and Middle East	Female	15-49 years	Number	1995	9390.64	13692.2	6151.57
DALYs (Disability-Adjusted Life Years)	North Africa and Middle East	Female	15-49 years	Number	1996	9539.41	13846.3	6270.81
DALYs (Disability-Adjusted Life Years)	North Africa and Middle East	Female	15-49 years	Number	1997	9701.85	13980.3	6460.13
DALYs (Disability-Adjusted Life Years)	North Africa and Middle East	Female	15-49 years	Number	1998	9908.9	14286.4	6700.73
DALYs (Disability-Adjusted Life Years)	North Africa and Middle East	Female	15-49 years	Number	1999	9988.13	14136.5	6738.48
DALYs (Disability-Adjusted Life Years)	North Africa and Middle East	Female	15-49 years	Number	2000	10138.2	14283.4	6989.11
DALYs (Disability-Adjusted Life Years)	North Africa and Middle East	Female	15-49 years	Number	2001	10198.9	14208.3	6986.74
DALYs (Disability-Adjusted Life Years)	North Africa and Middle East	Female	15-49 years	Number	2002	10501.3	14165.6	7016.79
DALYs (Disability-Adjusted Life Years)	North Africa and Middle East	Female	15-49 years	Number	2003	10918.6	14663.5	7283.32
DALYs (Disability-Adjusted Life Years)	North Africa and Middle East	Female	15-49 years	Number	2004	11204.4	14824.8	7540.14
DALYs (Disability-Adjusted Life Years)	North Africa and Middle East	Female	15-49 years	Number	2005	11469.7	15075.5	7766.03
DALYs (Disability-Adjusted Life Years)	North Africa and Middle East	Female	15-49 years	Number	2006	11707.3	15320.9	8035.87
DALYs (Disability-Adjusted Life Years)	North Africa and Middle East	Female	15-49 years	Number	2007	11889.1	15382.4	8088.05
DALYs (Disability-Adjusted Life Years)	North Africa and Middle East	Female	15-49 years	Number	2008	12161.9	15733.5	8198.58
DALYs (Disability-Adjusted Life Years)	North Africa and Middle East	Female	15-49 years	Number	2009	12458.7	16195.9	8346.19
DALYs (Disability-Adjusted Life Years)	North Africa and Middle East	Female	15-49 years	Number	2010	12644	16341.9	8340.5
DALYs (Disability-Adjusted Life Years)	North Africa and Middle East	Female	15-49 years	Number	2011	12863.7	16620.1	8278.34
DALYs (Disability-Adjusted Life Years)	North Africa and Middle East	Female	15-49 years	Number	2012	13043.7	16996.5	8378.44
DALYs (Disability-Adjusted Life Years)	North Africa and Middle East	Female	15-49 years	Number	2013	13178.5	17174.6	8335.11
DALYs (Disability-Adjusted Life Years)	North Africa and Middle East	Female	15-49 years	Number	2014	13198.3	17404.5	8296.95
DALYs (Disability-Adjusted Life Years)	North Africa and Middle East	Female	15-49 years	Number	2015	13162	17040	8185.23
DALYs (Disability-Adjusted Life Years)	North Africa and Middle East	Female	15-49 years	Number	2016	13024.9	16988.3	8037.15
DALYs (Disability-Adjusted Life Years)	North Africa and Middle East	Female	15-49 years	Number	2017	12921.8	16864.9	8019.88
DALYs (Disability-Adjusted Life Years)	North Africa and Middle East	Female	15-49 years	Number	2018	12990	16970	8027.07
DALYs (Disability-Adjusted Life Years)	North Africa and Middle East	Female	15-49 years	Number	2019	13051.5	17260.6	8120.85
DALYs (Disability-Adjusted Life Years)	North Africa and Middle East	Female	15-49 years	Number	2020	12769.8	17145	7881.81
DALYs (Disability-Adjusted Life Years)	North Africa and Middle East	Female	15-49 years	Number	2021	12811.2	17237.2	7827.51
DALYs (Disability-Adjusted Life Years)	South Asia	Female	15-49 years	Number	1990	13893	24048	5486.8
DALYs (Disability-Adjusted Life Years)	South Asia	Female	15-49 years	Number	1991	14103.1	24630.3	5432.38
DALYs (Disability-Adjusted Life Years)	South Asia	Female	15-49 years	Number	1992	14392.8	24755	5599.43
DALYs (Disability-Adjusted Life Years)	South Asia	Female	15-49 years	Number	1993	14868.6	25684.2	6001.41
DALYs (Disability-Adjusted Life Years)	South Asia	Female	15-49 years	Number	1994	15459.4	26637.6	6332.14
DALYs (Disability-Adjusted Life Years)	South Asia	Female	15-49 years	Number	1995	16039.8	27271.2	6706.84
DALYs (Disability-Adjusted Life Years)	South Asia	Female	15-49 years	Number	1996	16557.8	28333.8	7080.34
DALYs (Disability-Adjusted Life Years)	South Asia	Female	15-49 years	Number	1997	16933.7	28673.6	7179.18
DALYs (Disability-Adjusted Life Years)	South Asia	Female	15-49 years	Number	1998	17351.5	29134.9	7688.73
DALYs (Disability-Adjusted Life Years)	South Asia	Female	15-49 years	Number	1999	17981.8	29756.3	7795.24
DALYs (Disability-Adjusted Life Years)	South Asia	Female	15-49 years	Number	2000	18509.1	30631.3	8310.62
DALYs (Disability-Adjusted Life Years)	South Asia	Female	15-49 years	Number	2001	18940.3	31242.4	8745.31
DALYs (Disability-Adjusted Life Years)	South Asia	Female	15-49 years	Number	2002	19489.3	32348	9201.4
DALYs (Disability-Adjusted Life Years)	South Asia	Female	15-49 years	Number	2003	20335.2	33982.9	9869.59
DALYs (Disability-Adjusted Life Years)	South Asia	Female	15-49 years	Number	2004	20529	33779.2	10200.2
DALYs (Disability-Adjusted Life Years)	South Asia	Female	15-49 years	Number	2005	21157	34498	10669.5
DALYs (Disability-Adjusted Life Years)	South Asia	Female	15-49 years	Number	2006	21475.4	35449.9	10979.4
DALYs (Disability-Adjusted Life Years)	South Asia	Female	15-49 years	Number	2007	22269.1	36146.1	11814.7
DALYs (Disability-Adjusted Life Years)	South Asia	Female	15-49 years	Number	2008	22629.7	36594.1	12269.3
DALYs (Disability-Adjusted Life Years)	South Asia	Female	15-49 years	Number	2009	23331.5	37704.1	12941.5
DALYs (Disability-Adjusted Life Years)	South Asia	Female	15-49 years	Number	2010	23349.7	36981.1	12968.8
DALYs (Disability-Adjusted Life Years)	South Asia	Female	15-49 years	Number	2011	23216.3	36065.3	13203.4
DALYs (Disability-Adjusted Life Years)	South Asia	Female	15-49 years	Number	2012	24901.7	38392.8	14506.4
DALYs (Disability-Adjusted Life Years)	South Asia	Female	15-49 years	Number	2013	25357.9	38298.3	15025
DALYs (Disability-Adjusted Life Years)	South Asia	Female	15-49 years	Number	2014	25947	38522	15880.4
DALYs (Disability-Adjusted Life Years)	South Asia	Female	15-49 years	Number	2015	26354.4	39426.3	16591.3
DALYs (Disability-Adjusted Life Years)	South Asia	Female	15-49 years	Number	2016	27006.2	39500.2	17085.1
DALYs (Disability-Adjusted Life Years)	South Asia	Female	15-49 years	Number	2017	27791.6	40695.3	17654.5
DALYs (Disability-Adjusted Life Years)	South Asia	Female	15-49 years	Number	2018	26076.4	37018.4	16513.8
DALYs (Disability-Adjusted Life Years)	South Asia	Female	15-49 years	Number	2019	25628.3	35905	16590.7
DALYs (Disability-Adjusted Life Years)	South Asia	Female	15-49 years	Number	2020	26245	36602.2	17416.8
DALYs (Disability-Adjusted Life Years)	South Asia	Female	15-49 years	Number	2021	26302.1	36351.5	17046.4
DALYs (Disability-Adjusted Life Years)	Central Sub-Saharan Africa	Female	15-49 years	Number	1990	404.831	1096.81	168.779
DALYs (Disability-Adjusted Life Years)	Central Sub-Saharan Africa	Female	15-49 years	Number	1991	422.332	1148.6	174.671
DALYs (Disability-Adjusted Life Years)	Central Sub-Saharan Africa	Female	15-49 years	Number	1992	429.567	1132.06	177.379
DALYs (Disability-Adjusted Life Years)	Central Sub-Saharan Africa	Female	15-49 years	Number	1993	437.416	1154.1	179.928
DALYs (Disability-Adjusted Life Years)	Central Sub-Saharan Africa	Female	15-49 years	Number	1994	444.684	1152.66	185.381
DALYs (Disability-Adjusted Life Years)	Central Sub-Saharan Africa	Female	15-49 years	Number	1995	460.135	1186.54	187.495
DALYs (Disability-Adjusted Life Years)	Central Sub-Saharan Africa	Female	15-49 years	Number	1996	469.141	1189.57	192.016
DALYs (Disability-Adjusted Life Years)	Central Sub-Saharan Africa	Female	15-49 years	Number	1997	463.653	1175.23	191.877
DALYs (Disability-Adjusted Life Years)	Central Sub-Saharan Africa	Female	15-49 years	Number	1998	490.078	1231.23	204.03
DALYs (Disability-Adjusted Life Years)	Central Sub-Saharan Africa	Female	15-49 years	Number	1999	522.935	1314.82	218.391
DALYs (Disability-Adjusted Life Years)	Central Sub-Saharan Africa	Female	15-49 years	Number	2000	547.096	1378.74	225.551
DALYs (Disability-Adjusted Life Years)	Central Sub-Saharan Africa	Female	15-49 years	Number	2001	567.737	1436.72	234.238
DALYs (Disability-Adjusted Life Years)	Central Sub-Saharan Africa	Female	15-49 years	Number	2002	591.613	1470.47	243.971
DALYs (Disability-Adjusted Life Years)	Central Sub-Saharan Africa	Female	15-49 years	Number	2003	623.232	1554.55	260.333
DALYs (Disability-Adjusted Life Years)	Central Sub-Saharan Africa	Female	15-49 years	Number	2004	643.106	1596.99	271.272
DALYs (Disability-Adjusted Life Years)	Central Sub-Saharan Africa	Female	15-49 years	Number	2005	660.583	1618.1	278.542
DALYs (Disability-Adjusted Life Years)	Central Sub-Saharan Africa	Female	15-49 years	Number	2006	685.573	1675.05	289.386
DALYs (Disability-Adjusted Life Years)	Central Sub-Saharan Africa	Female	15-49 years	Number	2007	702.006	1707.65	297.631
DALYs (Disability-Adjusted Life Years)	Central Sub-Saharan Africa	Female	15-49 years	Number	2008	726.306	1752.39	311.825
DALYs (Disability-Adjusted Life Years)	Central Sub-Saharan Africa	Female	15-49 years	Number	2009	750.282	1809.84	331.038
DALYs (Disability-Adjusted Life Years)	Central Sub-Saharan Africa	Female	15-49 years	Number	2010	778.652	1846.17	344.001
DALYs (Disability-Adjusted Life Years)	Central Sub-Saharan Africa	Female	15-49 years	Number	2011	806.474	1904.43	364.346
DALYs (Disability-Adjusted Life Years)	Central Sub-Saharan Africa	Female	15-49 years	Number	2012	838.613	1987.68	387.081
DALYs (Disability-Adjusted Life Years)	Central Sub-Saharan Africa	Female	15-49 years	Number	2013	869.778	2071.62	403.613
DALYs (Disability-Adjusted Life Years)	Central Sub-Saharan Africa	Female	15-49 years	Number	2014	901.299	2135.27	424.235
DALYs (Disability-Adjusted Life Years)	Central Sub-Saharan Africa	Female	15-49 years	Number	2015	933.613	2234.1	440.546
DALYs (Disability-Adjusted Life Years)	Central Sub-Saharan Africa	Female	15-49 years	Number	2016	961.667	2290.4	451.213
DALYs (Disability-Adjusted Life Years)	Central Sub-Saharan Africa	Female	15-49 years	Number	2017	996.363	2364.05	454.912
DALYs (Disability-Adjusted Life Years)	Central Sub-Saharan Africa	Female	15-49 years	Number	2018	1030.37	2420.26	479.034
DALYs (Disability-Adjusted Life Years)	Central Sub-Saharan Africa	Female	15-49 years	Number	2019	1062.49	2462.39	492.611
DALYs (Disability-Adjusted Life Years)	Central Sub-Saharan Africa	Female	15-49 years	Number	2020	1105.12	2552.62	508.611
DALYs (Disability-Adjusted Life Years)	Central Sub-Saharan Africa	Female	15-49 years	Number	2021	1146.04	2618.39	519.155
DALYs (Disability-Adjusted Life Years)	Eastern Sub-Saharan Africa	Female	15-49 years	Number	1990	2555.61	7868.53	913.843
DALYs (Disability-Adjusted Life Years)	Eastern Sub-Saharan Africa	Female	15-49 years	Number	1991	2657.93	7898.55	968.56
DALYs (Disability-Adjusted Life Years)	Eastern Sub-Saharan Africa	Female	15-49 years	Number	1992	2766.35	8197.09	1004.51
DALYs (Disability-Adjusted Life Years)	Eastern Sub-Saharan Africa	Female	15-49 years	Number	1993	2889.06	8477.37	1057.44
DALYs (Disability-Adjusted Life Years)	Eastern Sub-Saharan Africa	Female	15-49 years	Number	1994	2949.93	8726.32	1099.52
DALYs (Disability-Adjusted Life Years)	Eastern Sub-Saharan Africa	Female	15-49 years	Number	1995	3029.28	8846.98	1130.92
DALYs (Disability-Adjusted Life Years)	Eastern Sub-Saharan Africa	Female	15-49 years	Number	1996	3118.32	9025.47	1146.93
DALYs (Disability-Adjusted Life Years)	Eastern Sub-Saharan Africa	Female	15-49 years	Number	1997	3201.29	9191.06	1202.43
DALYs (Disability-Adjusted Life Years)	Eastern Sub-Saharan Africa	Female	15-49 years	Number	1998	3290.39	9345.47	1219.79
DALYs (Disability-Adjusted Life Years)	Eastern Sub-Saharan Africa	Female	15-49 years	Number	1999	3343.37	9381.28	1251.6
DALYs (Disability-Adjusted Life Years)	Eastern Sub-Saharan Africa	Female	15-49 years	Number	2000	3415.65	9581.43	1287.33
DALYs (Disability-Adjusted Life Years)	Eastern Sub-Saharan Africa	Female	15-49 years	Number	2001	3439.12	9553.06	1290.42
DALYs (Disability-Adjusted Life Years)	Eastern Sub-Saharan Africa	Female	15-49 years	Number	2002	3460.04	9786.21	1331.57
DALYs (Disability-Adjusted Life Years)	Eastern Sub-Saharan Africa	Female	15-49 years	Number	2003	3514.81	9654.61	1344.37
DALYs (Disability-Adjusted Life Years)	Eastern Sub-Saharan Africa	Female	15-49 years	Number	2004	3586.03	10021.8	1431.58
DALYs (Disability-Adjusted Life Years)	Eastern Sub-Saharan Africa	Female	15-49 years	Number	2005	3624.59	10369.5	1421.4
DALYs (Disability-Adjusted Life Years)	Eastern Sub-Saharan Africa	Female	15-49 years	Number	2006	3680.07	10536.7	1488.99
DALYs (Disability-Adjusted Life Years)	Eastern Sub-Saharan Africa	Female	15-49 years	Number	2007	3765.53	10845.8	1568.42
DALYs (Disability-Adjusted Life Years)	Eastern Sub-Saharan Africa	Female	15-49 years	Number	2008	3835.93	10959.4	1569.1
DALYs (Disability-Adjusted Life Years)	Eastern Sub-Saharan Africa	Female	15-49 years	Number	2009	3921.16	11249.2	1605.7
DALYs (Disability-Adjusted Life Years)	Eastern Sub-Saharan Africa	Female	15-49 years	Number	2010	4022.05	11201.7	1661.84
DALYs (Disability-Adjusted Life Years)	Eastern Sub-Saharan Africa	Female	15-49 years	Number	2011	4148.64	11848.2	1775.45
DALYs (Disability-Adjusted Life Years)	Eastern Sub-Saharan Africa	Female	15-49 years	Number	2012	4284.63	12365.3	1819.12
DALYs (Disability-Adjusted Life Years)	Eastern Sub-Saharan Africa	Female	15-49 years	Number	2013	4429.3	12577.6	1899.65
DALYs (Disability-Adjusted Life Years)	Eastern Sub-Saharan Africa	Female	15-49 years	Number	2014	4609.3	13403.9	1966.76
DALYs (Disability-Adjusted Life Years)	Eastern Sub-Saharan Africa	Female	15-49 years	Number	2015	4769.28	13893.4	2042.26
DALYs (Disability-Adjusted Life Years)	Eastern Sub-Saharan Africa	Female	15-49 years	Number	2016	4926.62	14096.2	2111.71
DALYs (Disability-Adjusted Life Years)	Eastern Sub-Saharan Africa	Female	15-49 years	Number	2017	5052.79	14543	2195.81
DALYs (Disability-Adjusted Life Years)	Eastern Sub-Saharan Africa	Female	15-49 years	Number	2018	5172.9	14916.5	2229.63
DALYs (Disability-Adjusted Life Years)	Eastern Sub-Saharan Africa	Female	15-49 years	Number	2019	5315.19	15328.5	2274.42
DALYs (Disability-Adjusted Life Years)	Eastern Sub-Saharan Africa	Female	15-49 years	Number	2020	5460.08	15083.9	2349.6
DALYs (Disability-Adjusted Life Years)	Eastern Sub-Saharan Africa	Female	15-49 years	Number	2021	5608.89	15463.5	2409.14
DALYs (Disability-Adjusted Life Years)	Southern Sub-Saharan Africa	Female	15-49 years	Number	1990	435.987	626.438	230.186
DALYs (Disability-Adjusted Life Years)	Southern Sub-Saharan Africa	Female	15-49 years	Number	1991	436.126	641.924	230.272
DALYs (Disability-Adjusted Life Years)	Southern Sub-Saharan Africa	Female	15-49 years	Number	1992	463.429	660.431	252.4
DALYs (Disability-Adjusted Life Years)	Southern Sub-Saharan Africa	Female	15-49 years	Number	1993	427.003	626.113	236.389
DALYs (Disability-Adjusted Life Years)	Southern Sub-Saharan Africa	Female	15-49 years	Number	1994	431.692	637.918	232.153
DALYs (Disability-Adjusted Life Years)	Southern Sub-Saharan Africa	Female	15-49 years	Number	1995	385.957	596.286	219.784
DALYs (Disability-Adjusted Life Years)	Southern Sub-Saharan Africa	Female	15-49 years	Number	1996	335.85	534.634	188.539
DALYs (Disability-Adjusted Life Years)	Southern Sub-Saharan Africa	Female	15-49 years	Number	1997	346.562	522.443	197.578
DALYs (Disability-Adjusted Life Years)	Southern Sub-Saharan Africa	Female	15-49 years	Number	1998	357.289	543.261	208.378
DALYs (Disability-Adjusted Life Years)	Southern Sub-Saharan Africa	Female	15-49 years	Number	1999	390.96	571.358	217.409
DALYs (Disability-Adjusted Life Years)	Southern Sub-Saharan Africa	Female	15-49 years	Number	2000	473.26	653.038	255.689
DALYs (Disability-Adjusted Life Years)	Southern Sub-Saharan Africa	Female	15-49 years	Number	2001	518.947	699.453	265.226
DALYs (Disability-Adjusted Life Years)	Southern Sub-Saharan Africa	Female	15-49 years	Number	2002	583.567	770.031	290.05
DALYs (Disability-Adjusted Life Years)	Southern Sub-Saharan Africa	Female	15-49 years	Number	2003	641.024	855.548	303.798
DALYs (Disability-Adjusted Life Years)	Southern Sub-Saharan Africa	Female	15-49 years	Number	2004	676.724	903.687	311.021
DALYs (Disability-Adjusted Life Years)	Southern Sub-Saharan Africa	Female	15-49 years	Number	2005	656.959	876.574	298.235
DALYs (Disability-Adjusted Life Years)	Southern Sub-Saharan Africa	Female	15-49 years	Number	2006	639.797	865.538	303.524
DALYs (Disability-Adjusted Life Years)	Southern Sub-Saharan Africa	Female	15-49 years	Number	2007	603.73	822.864	299.545
DALYs (Disability-Adjusted Life Years)	Southern Sub-Saharan Africa	Female	15-49 years	Number	2008	608.759	825.234	308.554
DALYs (Disability-Adjusted Life Years)	Southern Sub-Saharan Africa	Female	15-49 years	Number	2009	607.87	825.597	311.711
DALYs (Disability-Adjusted Life Years)	Southern Sub-Saharan Africa	Female	15-49 years	Number	2010	600.978	824.419	313.457
DALYs (Disability-Adjusted Life Years)	Southern Sub-Saharan Africa	Female	15-49 years	Number	2011	597.433	812.687	327.099
DALYs (Disability-Adjusted Life Years)	Southern Sub-Saharan Africa	Female	15-49 years	Number	2012	585.119	800.087	325.003
DALYs (Disability-Adjusted Life Years)	Southern Sub-Saharan Africa	Female	15-49 years	Number	2013	576.106	784.715	323.986
DALYs (Disability-Adjusted Life Years)	Southern Sub-Saharan Africa	Female	15-49 years	Number	2014	579.901	796.278	324.41
DALYs (Disability-Adjusted Life Years)	Southern Sub-Saharan Africa	Female	15-49 years	Number	2015	581.167	791.617	325.588
DALYs (Disability-Adjusted Life Years)	Southern Sub-Saharan Africa	Female	15-49 years	Number	2016	585.72	807.329	334.095
DALYs (Disability-Adjusted Life Years)	Southern Sub-Saharan Africa	Female	15-49 years	Number	2017	600.885	824.814	331.85
DALYs (Disability-Adjusted Life Years)	Southern Sub-Saharan Africa	Female	15-49 years	Number	2018	625.338	864.079	341.895
DALYs (Disability-Adjusted Life Years)	Southern Sub-Saharan Africa	Female	15-49 years	Number	2019	647.206	907.529	370.239
DALYs (Disability-Adjusted Life Years)	Southern Sub-Saharan Africa	Female	15-49 years	Number	2020	639.622	890.857	356.798
DALYs (Disability-Adjusted Life Years)	Southern Sub-Saharan Africa	Female	15-49 years	Number	2021	650.563	899.266	366.47
DALYs (Disability-Adjusted Life Years)	Western Sub-Saharan Africa	Female	15-49 years	Number	1990	1917.93	5126.58	748.732
DALYs (Disability-Adjusted Life Years)	Western Sub-Saharan Africa	Female	15-49 years	Number	1991	1982.72	5588.55	787.065
DALYs (Disability-Adjusted Life Years)	Western Sub-Saharan Africa	Female	15-49 years	Number	1992	2051.35	5659.89	806.297
DALYs (Disability-Adjusted Life Years)	Western Sub-Saharan Africa	Female	15-49 years	Number	1993	2105.69	5759.86	811.05
DALYs (Disability-Adjusted Life Years)	Western Sub-Saharan Africa	Female	15-49 years	Number	1994	2165.78	5668.46	867.534
DALYs (Disability-Adjusted Life Years)	Western Sub-Saharan Africa	Female	15-49 years	Number	1995	2240.75	5755.2	898.177
DALYs (Disability-Adjusted Life Years)	Western Sub-Saharan Africa	Female	15-49 years	Number	1996	2325.02	6202.82	932.335
DALYs (Disability-Adjusted Life Years)	Western Sub-Saharan Africa	Female	15-49 years	Number	1997	2417.14	6365.41	985.635
DALYs (Disability-Adjusted Life Years)	Western Sub-Saharan Africa	Female	15-49 years	Number	1998	2509.46	6424.98	1030.9
DALYs (Disability-Adjusted Life Years)	Western Sub-Saharan Africa	Female	15-49 years	Number	1999	2601.1	6937.89	1072.25
DALYs (Disability-Adjusted Life Years)	Western Sub-Saharan Africa	Female	15-49 years	Number	2000	2676.31	6918.85	1107.3
DALYs (Disability-Adjusted Life Years)	Western Sub-Saharan Africa	Female	15-49 years	Number	2001	2787.93	6942.15	1130.38
DALYs (Disability-Adjusted Life Years)	Western Sub-Saharan Africa	Female	15-49 years	Number	2002	2799.7	6808.71	1155.21
DALYs (Disability-Adjusted Life Years)	Western Sub-Saharan Africa	Female	15-49 years	Number	2003	2830.07	6914.46	1172.36
DALYs (Disability-Adjusted Life Years)	Western Sub-Saharan Africa	Female	15-49 years	Number	2004	2843.68	6921.86	1174.33
DALYs (Disability-Adjusted Life Years)	Western Sub-Saharan Africa	Female	15-49 years	Number	2005	2843.72	6572.76	1230.05
DALYs (Disability-Adjusted Life Years)	Western Sub-Saharan Africa	Female	15-49 years	Number	2006	2842.07	6685.64	1203.66
DALYs (Disability-Adjusted Life Years)	Western Sub-Saharan Africa	Female	15-49 years	Number	2007	2882.11	6849.07	1259.55
DALYs (Disability-Adjusted Life Years)	Western Sub-Saharan Africa	Female	15-49 years	Number	2008	2877.62	6862.38	1259.86
DALYs (Disability-Adjusted Life Years)	Western Sub-Saharan Africa	Female	15-49 years	Number	2009	2936.27	6940.96	1332.93
DALYs (Disability-Adjusted Life Years)	Western Sub-Saharan Africa	Female	15-49 years	Number	2010	3011.92	6982.33	1333.71
DALYs (Disability-Adjusted Life Years)	Western Sub-Saharan Africa	Female	15-49 years	Number	2011	3090.89	7228.27	1427.31
DALYs (Disability-Adjusted Life Years)	Western Sub-Saharan Africa	Female	15-49 years	Number	2012	3210.39	7435.87	1459.18
DALYs (Disability-Adjusted Life Years)	Western Sub-Saharan Africa	Female	15-49 years	Number	2013	3316.79	7765.57	1516.31
DALYs (Disability-Adjusted Life Years)	Western Sub-Saharan Africa	Female	15-49 years	Number	2014	3466.73	7964.09	1575.89
DALYs (Disability-Adjusted Life Years)	Western Sub-Saharan Africa	Female	15-49 years	Number	2015	3614.43	8424.7	1621.17
DALYs (Disability-Adjusted Life Years)	Western Sub-Saharan Africa	Female	15-49 years	Number	2016	3711.77	8392.33	1712.43
DALYs (Disability-Adjusted Life Years)	Western Sub-Saharan Africa	Female	15-49 years	Number	2017	3808.17	8544.43	1740.57
DALYs (Disability-Adjusted Life Years)	Western Sub-Saharan Africa	Female	15-49 years	Number	2018	3873.69	8647.21	1753.1
DALYs (Disability-Adjusted Life Years)	Western Sub-Saharan Africa	Female	15-49 years	Number	2019	3959.14	8704.09	1834.68
DALYs (Disability-Adjusted Life Years)	Western Sub-Saharan Africa	Female	15-49 years	Number	2020	4059.15	8753.03	1821.18
DALYs (Disability-Adjusted Life Years)	Western Sub-Saharan Africa	Female	15-49 years	Number	2021	4183.01	8844.29	1892.2
Prevalence	Global	Female	15-49 years	Number	1990	30186.2	40218	22974.6
Prevalence	Global	Female	15-49 years	Number	1991	30881.3	41162.9	23546.9
Prevalence	Global	Female	15-49 years	Number	1992	31599.2	42128.9	24114.8
Prevalence	Global	Female	15-49 years	Number	1993	32333.9	43114.8	24693.5
Prevalence	Global	Female	15-49 years	Number	1994	33068.9	44096.9	25275
Prevalence	Global	Female	15-49 years	Number	1995	33806.1	45121.3	25856.8
Prevalence	Global	Female	15-49 years	Number	1996	34509	46084	26421.3
Prevalence	Global	Female	15-49 years	Number	1997	35115.4	46916.3	26906.8
Prevalence	Global	Female	15-49 years	Number	1998	35733	47760	27381.3
Prevalence	Global	Female	15-49 years	Number	1999	36312.1	48544.8	27827.3
Prevalence	Global	Female	15-49 years	Number	2000	36980.1	49414.2	28345.5
Prevalence	Global	Female	15-49 years	Number	2001	37641.1	50311.2	28848.6
Prevalence	Global	Female	15-49 years	Number	2002	38370.3	51265	29410
Prevalence	Global	Female	15-49 years	Number	2003	39121.7	52247.4	29980.4
Prevalence	Global	Female	15-49 years	Number	2004	39852.4	53202.6	30510.2
Prevalence	Global	Female	15-49 years	Number	2005	40519.5	54074.4	30985.8
Prevalence	Global	Female	15-49 years	Number	2006	41135	54913.9	31482.3
Prevalence	Global	Female	15-49 years	Number	2007	41740.8	55729.2	31989.4
Prevalence	Global	Female	15-49 years	Number	2008	42351.9	56489.9	32455.6
Prevalence	Global	Female	15-49 years	Number	2009	42954.6	57239.4	32893.9
Prevalence	Global	Female	15-49 years	Number	2010	43519.1	57942.1	33267.2
Prevalence	Global	Female	15-49 years	Number	2011	44029.7	58580.8	33637.2
Prevalence	Global	Female	15-49 years	Number	2012	44483.1	59205.6	33965.6
Prevalence	Global	Female	15-49 years	Number	2013	44860.6	59649.5	34237.8
Prevalence	Global	Female	15-49 years	Number	2014	45184.2	60050.3	34468.8
Prevalence	Global	Female	15-49 years	Number	2015	45471.7	60432.9	34672.7
Prevalence	Global	Female	15-49 years	Number	2016	45762.3	60834.9	34848.1
Prevalence	Global	Female	15-49 years	Number	2017	46046.1	61266.7	35020
Prevalence	Global	Female	15-49 years	Number	2018	46309.4	61695.7	35177.8
Prevalence	Global	Female	15-49 years	Number	2019	46527.8	62060.8	35303.6
Prevalence	Global	Female	15-49 years	Number	2020	46582.4	62078.8	35262.8
Prevalence	Global	Female	15-49 years	Number	2021	46630.4	62267.4	35394.7
Prevalence	East Asia	Female	15-49 years	Number	1990	7056.62	9518.47	5302.72
Prevalence	East Asia	Female	15-49 years	Number	1991	7258	9746.37	5462.88
Prevalence	East Asia	Female	15-49 years	Number	1992	7448.45	10000.9	5624.41
Prevalence	East Asia	Female	15-49 years	Number	1993	7632.32	10246.4	5781.03
Prevalence	East Asia	Female	15-49 years	Number	1994	7815.73	10500.4	5912.46
Prevalence	East Asia	Female	15-49 years	Number	1995	7983.79	10723	5997.28
Prevalence	East Asia	Female	15-49 years	Number	1996	8141.72	10934	6124.46
Prevalence	East Asia	Female	15-49 years	Number	1997	8301.22	11181.5	6255.02
Prevalence	East Asia	Female	15-49 years	Number	1998	8483.24	11456.1	6392.99
Prevalence	East Asia	Female	15-49 years	Number	1999	8618.44	11676.8	6497.71
Prevalence	East Asia	Female	15-49 years	Number	2000	8791.26	11927	6624.43
Prevalence	East Asia	Female	15-49 years	Number	2001	8922.28	12078.9	6726.1
Prevalence	East Asia	Female	15-49 years	Number	2002	9059.97	12233.8	6844.81
Prevalence	East Asia	Female	15-49 years	Number	2003	9187.25	12374.7	6951.96
Prevalence	East Asia	Female	15-49 years	Number	2004	9299.19	12495.8	7021.88
Prevalence	East Asia	Female	15-49 years	Number	2005	9399.02	12622.3	7076.54
Prevalence	East Asia	Female	15-49 years	Number	2006	9505.52	12763.2	7135.85
Prevalence	East Asia	Female	15-49 years	Number	2007	9637.18	12945.7	7214.57
Prevalence	East Asia	Female	15-49 years	Number	2008	9796.93	13229.1	7332.63
Prevalence	East Asia	Female	15-49 years	Number	2009	9958.99	13513.3	7452.66
Prevalence	East Asia	Female	15-49 years	Number	2010	10093.7	13669.8	7552.36
Prevalence	East Asia	Female	15-49 years	Number	2011	10180	13778.3	7619.49
Prevalence	East Asia	Female	15-49 years	Number	2012	10206.2	13807.5	7640.01
Prevalence	East Asia	Female	15-49 years	Number	2013	10159.8	13704.2	7608.79
Prevalence	East Asia	Female	15-49 years	Number	2014	10061.6	13535.5	7539.67
Prevalence	East Asia	Female	15-49 years	Number	2015	9924.17	13330.7	7438.5
Prevalence	East Asia	Female	15-49 years	Number	2016	9754.37	13174.9	7311.62
Prevalence	East Asia	Female	15-49 years	Number	2017	9567.4	12975.1	7166.21
Prevalence	East Asia	Female	15-49 years	Number	2018	9375.32	12752.3	7012.94
Prevalence	East Asia	Female	15-49 years	Number	2019	9182.41	12504.5	6879.94
Prevalence	East Asia	Female	15-49 years	Number	2020	8901.98	12115.9	6621.75
Prevalence	East Asia	Female	15-49 years	Number	2021	8610.85	11737.9	6374.55
Prevalence	Southeast Asia	Female	15-49 years	Number	1990	2103.52	2842.74	1580.34
Prevalence	Southeast Asia	Female	15-49 years	Number	1991	2182.96	2946.49	1641.95
Prevalence	Southeast Asia	Female	15-49 years	Number	1992	2264.9	3054.65	1709.61
Prevalence	Southeast Asia	Female	15-49 years	Number	1993	2348.6	3166.14	1773.59
Prevalence	Southeast Asia	Female	15-49 years	Number	1994	2432.88	3272.48	1831.91
Prevalence	Southeast Asia	Female	15-49 years	Number	1995	2515.87	3377.61	1889.42
Prevalence	Southeast Asia	Female	15-49 years	Number	1996	2599.59	3488.31	1956.76
Prevalence	Southeast Asia	Female	15-49 years	Number	1997	2687.3	3605.38	2024.02
Prevalence	Southeast Asia	Female	15-49 years	Number	1998	2773.52	3722.77	2084.16
Prevalence	Southeast Asia	Female	15-49 years	Number	1999	2855.75	3833.57	2140.44
Prevalence	Southeast Asia	Female	15-49 years	Number	2000	2934.09	3933.88	2197.74
Prevalence	Southeast Asia	Female	15-49 years	Number	2001	3004.42	4030.33	2250.13
Prevalence	Southeast Asia	Female	15-49 years	Number	2002	3076.98	4131.47	2303.79
Prevalence	Southeast Asia	Female	15-49 years	Number	2003	3148.71	4228.5	2355.8
Prevalence	Southeast Asia	Female	15-49 years	Number	2004	3215.8	4316.07	2401.21
Prevalence	Southeast Asia	Female	15-49 years	Number	2005	3274.85	4394.63	2438.99
Prevalence	Southeast Asia	Female	15-49 years	Number	2006	3325.27	4461.63	2477.44
Prevalence	Southeast Asia	Female	15-49 years	Number	2007	3369.34	4521.31	2507.8
Prevalence	Southeast Asia	Female	15-49 years	Number	2008	3413.21	4585.98	2537.18
Prevalence	Southeast Asia	Female	15-49 years	Number	2009	3458.84	4662.76	2567.06
Prevalence	Southeast Asia	Female	15-49 years	Number	2010	3493.88	4723.69	2594.15
Prevalence	Southeast Asia	Female	15-49 years	Number	2011	3515.19	4739.17	2612.12
Prevalence	Southeast Asia	Female	15-49 years	Number	2012	3534.75	4748.99	2628.85
Prevalence	Southeast Asia	Female	15-49 years	Number	2013	3554.75	4761.51	2646.22
Prevalence	Southeast Asia	Female	15-49 years	Number	2014	3572.99	4777.84	2662.2
Prevalence	Southeast Asia	Female	15-49 years	Number	2015	3591.19	4796.32	2670.51
Prevalence	Southeast Asia	Female	15-49 years	Number	2016	3606.56	4814.47	2682.53
Prevalence	Southeast Asia	Female	15-49 years	Number	2017	3615.65	4824.05	2683.92
Prevalence	Southeast Asia	Female	15-49 years	Number	2018	3619.14	4830.54	2685.93
Prevalence	Southeast Asia	Female	15-49 years	Number	2019	3618.24	4835.07	2685.86
Prevalence	Southeast Asia	Female	15-49 years	Number	2020	3576.17	4760.51	2662.41
Prevalence	Southeast Asia	Female	15-49 years	Number	2021	3567.27	4787.9	2663.49
Prevalence	Oceania	Female	15-49 years	Number	1990	30.8114	41.2578	23.0847
Prevalence	Oceania	Female	15-49 years	Number	1991	31.0059	41.6011	23.2954
Prevalence	Oceania	Female	15-49 years	Number	1992	31.1745	42.1838	23.3773
Prevalence	Oceania	Female	15-49 years	Number	1993	31.45	42.7524	23.5077
Prevalence	Oceania	Female	15-49 years	Number	1994	31.9071	43.4365	23.7377
Prevalence	Oceania	Female	15-49 years	Number	1995	32.6318	44.5094	24.36
Prevalence	Oceania	Female	15-49 years	Number	1996	33.63	45.8428	25.1276
Prevalence	Oceania	Female	15-49 years	Number	1997	34.602	47.0784	25.9455
Prevalence	Oceania	Female	15-49 years	Number	1998	35.7188	48.1965	26.8372
Prevalence	Oceania	Female	15-49 years	Number	1999	36.9784	49.9112	27.9384
Prevalence	Oceania	Female	15-49 years	Number	2000	38.3151	51.6168	28.8014
Prevalence	Oceania	Female	15-49 years	Number	2001	39.2355	52.6594	29.4816
Prevalence	Oceania	Female	15-49 years	Number	2002	39.8968	53.6012	29.9411
Prevalence	Oceania	Female	15-49 years	Number	2003	40.4871	54.8532	30.2857
Prevalence	Oceania	Female	15-49 years	Number	2004	41.1967	56.0017	30.8289
Prevalence	Oceania	Female	15-49 years	Number	2005	42.1907	57.6982	31.5881
Prevalence	Oceania	Female	15-49 years	Number	2006	43.6758	59.6698	32.6797
Prevalence	Oceania	Female	15-49 years	Number	2007	45.6073	61.9423	34.1232
Prevalence	Oceania	Female	15-49 years	Number	2008	47.7564	64.6701	35.7436
Prevalence	Oceania	Female	15-49 years	Number	2009	49.8823	67.3794	37.3644
Prevalence	Oceania	Female	15-49 years	Number	2010	51.7215	70.1478	38.6077
Prevalence	Oceania	Female	15-49 years	Number	2011	53.3379	72.2836	39.9499
Prevalence	Oceania	Female	15-49 years	Number	2012	54.9453	74.4694	41.0719
Prevalence	Oceania	Female	15-49 years	Number	2013	56.5184	76.6078	42.3817
Prevalence	Oceania	Female	15-49 years	Number	2014	58.0389	78.8696	43.4733
Prevalence	Oceania	Female	15-49 years	Number	2015	59.4783	80.5348	44.305
Prevalence	Oceania	Female	15-49 years	Number	2016	60.774	82.6978	45.5546
Prevalence	Oceania	Female	15-49 years	Number	2017	61.9331	84.3085	46.6924
Prevalence	Oceania	Female	15-49 years	Number	2018	63.0049	85.5735	47.5706
Prevalence	Oceania	Female	15-49 years	Number	2019	64.0407	86.5845	48.0143
Prevalence	Oceania	Female	15-49 years	Number	2020	64.2701	86.3187	47.8822
Prevalence	Oceania	Female	15-49 years	Number	2021	65.2184	87.6232	48.2506
Prevalence	Central Asia	Female	15-49 years	Number	1990	415.59	555.021	312.568
Prevalence	Central Asia	Female	15-49 years	Number	1991	422.311	564.045	316.587
Prevalence	Central Asia	Female	15-49 years	Number	1992	429.442	575.559	321.07
Prevalence	Central Asia	Female	15-49 years	Number	1993	437.872	588.141	328.259
Prevalence	Central Asia	Female	15-49 years	Number	1994	448.452	599.388	338.071
Prevalence	Central Asia	Female	15-49 years	Number	1995	459.614	614.642	346.769
Prevalence	Central Asia	Female	15-49 years	Number	1996	469.018	625.866	354.991
Prevalence	Central Asia	Female	15-49 years	Number	1997	473.973	628.538	358.754
Prevalence	Central Asia	Female	15-49 years	Number	1998	477.724	631.336	361.554
Prevalence	Central Asia	Female	15-49 years	Number	1999	482.682	636.845	364.488
Prevalence	Central Asia	Female	15-49 years	Number	2000	490.291	646	369.525
Prevalence	Central Asia	Female	15-49 years	Number	2001	499.231	657.262	377.384
Prevalence	Central Asia	Female	15-49 years	Number	2002	510.234	671.137	387.153
Prevalence	Central Asia	Female	15-49 years	Number	2003	522.069	687.329	397.653
Prevalence	Central Asia	Female	15-49 years	Number	2004	533.783	704.198	408.615
Prevalence	Central Asia	Female	15-49 years	Number	2005	543.69	718.834	418.293
Prevalence	Central Asia	Female	15-49 years	Number	2006	553.542	732.416	427.037
Prevalence	Central Asia	Female	15-49 years	Number	2007	564.584	750.03	436.247
Prevalence	Central Asia	Female	15-49 years	Number	2008	575.713	765.851	445.189
Prevalence	Central Asia	Female	15-49 years	Number	2009	585.54	780.21	451.834
Prevalence	Central Asia	Female	15-49 years	Number	2010	593.222	791.629	454.654
Prevalence	Central Asia	Female	15-49 years	Number	2011	599.017	799.829	458.545
Prevalence	Central Asia	Female	15-49 years	Number	2012	604.394	806.122	462.741
Prevalence	Central Asia	Female	15-49 years	Number	2013	609.204	813.875	464.806
Prevalence	Central Asia	Female	15-49 years	Number	2014	613.792	821.882	466.723
Prevalence	Central Asia	Female	15-49 years	Number	2015	618.541	828.68	469.005
Prevalence	Central Asia	Female	15-49 years	Number	2016	622.713	835.24	472.251
Prevalence	Central Asia	Female	15-49 years	Number	2017	626.603	838.289	475.699
Prevalence	Central Asia	Female	15-49 years	Number	2018	630.606	845.611	478.714
Prevalence	Central Asia	Female	15-49 years	Number	2019	634.873	851.831	481.787
Prevalence	Central Asia	Female	15-49 years	Number	2020	638.236	858.711	484.532
Prevalence	Central Asia	Female	15-49 years	Number	2021	641.299	851.964	488.046
Prevalence	Central Europe	Female	15-49 years	Number	1990	844.729	1110.5	647.219
Prevalence	Central Europe	Female	15-49 years	Number	1991	833.711	1099.16	637.808
Prevalence	Central Europe	Female	15-49 years	Number	1992	825.804	1093.6	630.258
Prevalence	Central Europe	Female	15-49 years	Number	1993	820.998	1089.28	626.649
Prevalence	Central Europe	Female	15-49 years	Number	1994	818.044	1087.43	625.785
Prevalence	Central Europe	Female	15-49 years	Number	1995	818.957	1087.66	626.13
Prevalence	Central Europe	Female	15-49 years	Number	1996	822.928	1091.83	628.52
Prevalence	Central Europe	Female	15-49 years	Number	1997	826.123	1093.65	631.816
Prevalence	Central Europe	Female	15-49 years	Number	1998	829.486	1095.82	635.638
Prevalence	Central Europe	Female	15-49 years	Number	1999	831.189	1095.92	636.904
Prevalence	Central Europe	Female	15-49 years	Number	2000	829.132	1091.22	633.103
Prevalence	Central Europe	Female	15-49 years	Number	2001	822.884	1081.53	629.491
Prevalence	Central Europe	Female	15-49 years	Number	2002	813.678	1067.75	623.61
Prevalence	Central Europe	Female	15-49 years	Number	2003	802.734	1052.03	614.837
Prevalence	Central Europe	Female	15-49 years	Number	2004	792.698	1038.13	606.21
Prevalence	Central Europe	Female	15-49 years	Number	2005	783.715	1023.51	598.419
Prevalence	Central Europe	Female	15-49 years	Number	2006	775.525	1014.18	592.714
Prevalence	Central Europe	Female	15-49 years	Number	2007	767.949	1003.87	586.994
Prevalence	Central Europe	Female	15-49 years	Number	2008	762.017	994.978	582.687
Prevalence	Central Europe	Female	15-49 years	Number	2009	756.814	985.609	579.762
Prevalence	Central Europe	Female	15-49 years	Number	2010	751.872	976.95	575.818
Prevalence	Central Europe	Female	15-49 years	Number	2011	748.565	977.12	573.749
Prevalence	Central Europe	Female	15-49 years	Number	2012	747.873	982.059	572.441
Prevalence	Central Europe	Female	15-49 years	Number	2013	748.486	989.588	571.775
Prevalence	Central Europe	Female	15-49 years	Number	2014	748.741	995.619	570.711
Prevalence	Central Europe	Female	15-49 years	Number	2015	747.572	996.947	568.769
Prevalence	Central Europe	Female	15-49 years	Number	2016	746.153	993.035	569.078
Prevalence	Central Europe	Female	15-49 years	Number	2017	744.837	989.296	567.46
Prevalence	Central Europe	Female	15-49 years	Number	2018	741.133	982.586	564.908
Prevalence	Central Europe	Female	15-49 years	Number	2019	736.888	975.276	561.886
Prevalence	Central Europe	Female	15-49 years	Number	2020	732.824	974.146	553.952
Prevalence	Central Europe	Female	15-49 years	Number	2021	722.46	965.903	548.83
Prevalence	Eastern Europe	Female	15-49 years	Number	1990	1843.39	2447.4	1412.88
Prevalence	Eastern Europe	Female	15-49 years	Number	1991	1827.06	2429.62	1400.78
Prevalence	Eastern Europe	Female	15-49 years	Number	1992	1817.46	2414.32	1394.53
Prevalence	Eastern Europe	Female	15-49 years	Number	1993	1827.69	2428.03	1403.03
Prevalence	Eastern Europe	Female	15-49 years	Number	1994	1842.75	2447.27	1417.38
Prevalence	Eastern Europe	Female	15-49 years	Number	1995	1855.04	2456.16	1427.64
Prevalence	Eastern Europe	Female	15-49 years	Number	1996	1840.21	2446.96	1419.51
Prevalence	Eastern Europe	Female	15-49 years	Number	1997	1786.04	2375.76	1375.63
Prevalence	Eastern Europe	Female	15-49 years	Number	1998	1727.72	2301.06	1324.27
Prevalence	Eastern Europe	Female	15-49 years	Number	1999	1675.03	2230.3	1282.79
Prevalence	Eastern Europe	Female	15-49 years	Number	2000	1647.89	2188.96	1260.65
Prevalence	Eastern Europe	Female	15-49 years	Number	2001	1644.61	2187.49	1256.22
Prevalence	Eastern Europe	Female	15-49 years	Number	2002	1642.92	2185.92	1253.05
Prevalence	Eastern Europe	Female	15-49 years	Number	2003	1642.59	2181.34	1249.98
Prevalence	Eastern Europe	Female	15-49 years	Number	2004	1640.83	2174.28	1245.99
Prevalence	Eastern Europe	Female	15-49 years	Number	2005	1636.58	2163.52	1240.81
Prevalence	Eastern Europe	Female	15-49 years	Number	2006	1639.84	2168.32	1249.61
Prevalence	Eastern Europe	Female	15-49 years	Number	2007	1653.89	2185.62	1267.25
Prevalence	Eastern Europe	Female	15-49 years	Number	2008	1668.69	2208.34	1284.51
Prevalence	Eastern Europe	Female	15-49 years	Number	2009	1677	2218.7	1297.79
Prevalence	Eastern Europe	Female	15-49 years	Number	2010	1672.06	2210.83	1295.15
Prevalence	Eastern Europe	Female	15-49 years	Number	2011	1657.94	2200.24	1278.49
Prevalence	Eastern Europe	Female	15-49 years	Number	2012	1643.67	2187.77	1260.42
Prevalence	Eastern Europe	Female	15-49 years	Number	2013	1631.41	2176.75	1244.03
Prevalence	Eastern Europe	Female	15-49 years	Number	2014	1622.64	2170.07	1233.84
Prevalence	Eastern Europe	Female	15-49 years	Number	2015	1618.04	2167.37	1228.59
Prevalence	Eastern Europe	Female	15-49 years	Number	2016	1616.95	2166.35	1230.67
Prevalence	Eastern Europe	Female	15-49 years	Number	2017	1618.34	2166.98	1233.89
Prevalence	Eastern Europe	Female	15-49 years	Number	2018	1620.73	2165.25	1233.99
Prevalence	Eastern Europe	Female	15-49 years	Number	2019	1621.97	2164.16	1233.6
Prevalence	Eastern Europe	Female	15-49 years	Number	2020	1626.35	2165.86	1238.85
Prevalence	Eastern Europe	Female	15-49 years	Number	2021	1617.12	2157.39	1236.17
Prevalence	High-income Asia Pacific	Female	15-49 years	Number	1990	1470.91	1952.99	1135.34
Prevalence	High-income Asia Pacific	Female	15-49 years	Number	1991	1461.73	1941.84	1127.63
Prevalence	High-income Asia Pacific	Female	15-49 years	Number	1992	1455.54	1931.28	1123.16
Prevalence	High-income Asia Pacific	Female	15-49 years	Number	1993	1452.96	1926.55	1121.4
Prevalence	High-income Asia Pacific	Female	15-49 years	Number	1994	1450.69	1925.12	1118.25
Prevalence	High-income Asia Pacific	Female	15-49 years	Number	1995	1459.57	1938.19	1125.78
Prevalence	High-income Asia Pacific	Female	15-49 years	Number	1996	1469.88	1949.22	1134.56
Prevalence	High-income Asia Pacific	Female	15-49 years	Number	1997	1456.91	1932.7	1120.54
Prevalence	High-income Asia Pacific	Female	15-49 years	Number	1998	1441.23	1914.08	1105.86
Prevalence	High-income Asia Pacific	Female	15-49 years	Number	1999	1425.07	1890.82	1089.58
Prevalence	High-income Asia Pacific	Female	15-49 years	Number	2000	1414.78	1874.49	1083.43
Prevalence	High-income Asia Pacific	Female	15-49 years	Number	2001	1406.14	1866.16	1074.33
Prevalence	High-income Asia Pacific	Female	15-49 years	Number	2002	1396.15	1856.9	1067.89
Prevalence	High-income Asia Pacific	Female	15-49 years	Number	2003	1389.74	1852.75	1062.64
Prevalence	High-income Asia Pacific	Female	15-49 years	Number	2004	1386.05	1851.91	1063.57
Prevalence	High-income Asia Pacific	Female	15-49 years	Number	2005	1382.39	1846.25	1062.33
Prevalence	High-income Asia Pacific	Female	15-49 years	Number	2006	1382.27	1847.7	1061.98
Prevalence	High-income Asia Pacific	Female	15-49 years	Number	2007	1386.4	1854.53	1064.18
Prevalence	High-income Asia Pacific	Female	15-49 years	Number	2008	1389.49	1856.99	1066.78
Prevalence	High-income Asia Pacific	Female	15-49 years	Number	2009	1390.08	1859.91	1068.21
Prevalence	High-income Asia Pacific	Female	15-49 years	Number	2010	1389.42	1857.03	1068.72
Prevalence	High-income Asia Pacific	Female	15-49 years	Number	2011	1385.09	1846.32	1063.86
Prevalence	High-income Asia Pacific	Female	15-49 years	Number	2012	1380.26	1836.98	1059.03
Prevalence	High-income Asia Pacific	Female	15-49 years	Number	2013	1372.8	1830.17	1050.93
Prevalence	High-income Asia Pacific	Female	15-49 years	Number	2014	1365.81	1818.58	1042.67
Prevalence	High-income Asia Pacific	Female	15-49 years	Number	2015	1356.97	1809.13	1033.42
Prevalence	High-income Asia Pacific	Female	15-49 years	Number	2016	1359.35	1810.24	1040.71
Prevalence	High-income Asia Pacific	Female	15-49 years	Number	2017	1352.26	1801.28	1042.03
Prevalence	High-income Asia Pacific	Female	15-49 years	Number	2018	1342.33	1785.55	1036.68
Prevalence	High-income Asia Pacific	Female	15-49 years	Number	2019	1327.35	1768.39	1028.97
Prevalence	High-income Asia Pacific	Female	15-49 years	Number	2020	1303.3	1737.59	996.204
Prevalence	High-income Asia Pacific	Female	15-49 years	Number	2021	1294.79	1716.99	992.32
Prevalence	Australasia	Female	15-49 years	Number	1990	165.345	222.926	124.673
Prevalence	Australasia	Female	15-49 years	Number	1991	168.94	228.285	127.965
Prevalence	Australasia	Female	15-49 years	Number	1992	172.44	232.08	130.758
Prevalence	Australasia	Female	15-49 years	Number	1993	175.86	237.61	133.661
Prevalence	Australasia	Female	15-49 years	Number	1994	178.64	241.533	134.737
Prevalence	Australasia	Female	15-49 years	Number	1995	181.249	245.295	135.82
Prevalence	Australasia	Female	15-49 years	Number	1996	183.601	247.61	138.073
Prevalence	Australasia	Female	15-49 years	Number	1997	184.492	249.007	138.5
Prevalence	Australasia	Female	15-49 years	Number	1998	185.607	250.954	139.44
Prevalence	Australasia	Female	15-49 years	Number	1999	186.779	253.247	140.805
Prevalence	Australasia	Female	15-49 years	Number	2000	188.006	255.025	141.993
Prevalence	Australasia	Female	15-49 years	Number	2001	189.508	257.479	143.756
Prevalence	Australasia	Female	15-49 years	Number	2002	191.517	259.83	146.278
Prevalence	Australasia	Female	15-49 years	Number	2003	193.77	260.759	148.445
Prevalence	Australasia	Female	15-49 years	Number	2004	195.998	262.129	151.383
Prevalence	Australasia	Female	15-49 years	Number	2005	197.936	264.547	152.817
Prevalence	Australasia	Female	15-49 years	Number	2006	199.716	267.198	155.11
Prevalence	Australasia	Female	15-49 years	Number	2007	201.375	269.688	156.436
Prevalence	Australasia	Female	15-49 years	Number	2008	202.866	272.312	157.234
Prevalence	Australasia	Female	15-49 years	Number	2009	204.364	273.737	157.329
Prevalence	Australasia	Female	15-49 years	Number	2010	205.885	276.08	158.075
Prevalence	Australasia	Female	15-49 years	Number	2011	207.233	278.337	159.885
Prevalence	Australasia	Female	15-49 years	Number	2012	208.544	279.943	160.188
Prevalence	Australasia	Female	15-49 years	Number	2013	209.922	282.499	160.78
Prevalence	Australasia	Female	15-49 years	Number	2014	211.712	284.689	162.011
Prevalence	Australasia	Female	15-49 years	Number	2015	214.067	287.245	163.124
Prevalence	Australasia	Female	15-49 years	Number	2016	216.207	289.421	165.039
Prevalence	Australasia	Female	15-49 years	Number	2017	217.676	291.063	165.36
Prevalence	Australasia	Female	15-49 years	Number	2018	218.896	294.872	166.174
Prevalence	Australasia	Female	15-49 years	Number	2019	220.498	297.962	166.673
Prevalence	Australasia	Female	15-49 years	Number	2020	222.989	301.703	168.979
Prevalence	Australasia	Female	15-49 years	Number	2021	225.092	301.596	172.419
Prevalence	Western Europe	Female	15-49 years	Number	1990	3307.76	4387.24	2527.22
Prevalence	Western Europe	Female	15-49 years	Number	1991	3359.01	4449.5	2568.51
Prevalence	Western Europe	Female	15-49 years	Number	1992	3417.99	4528.7	2613.39
Prevalence	Western Europe	Female	15-49 years	Number	1993	3468.12	4606.78	2650
Prevalence	Western Europe	Female	15-49 years	Number	1994	3508.64	4677.57	2677.52
Prevalence	Western Europe	Female	15-49 years	Number	1995	3546.18	4738.62	2701.11
Prevalence	Western Europe	Female	15-49 years	Number	1996	3569.1	4757.11	2721.5
Prevalence	Western Europe	Female	15-49 years	Number	1997	3571.77	4751.85	2725.1
Prevalence	Western Europe	Female	15-49 years	Number	1998	3570.61	4746.62	2725.74
Prevalence	Western Europe	Female	15-49 years	Number	1999	3571.37	4752.2	2729.02
Prevalence	Western Europe	Female	15-49 years	Number	2000	3582.99	4764.83	2747.22
Prevalence	Western Europe	Female	15-49 years	Number	2001	3611.04	4797.77	2763.85
Prevalence	Western Europe	Female	15-49 years	Number	2002	3649.26	4842.57	2792.99
Prevalence	Western Europe	Female	15-49 years	Number	2003	3692.79	4903.81	2828.98
Prevalence	Western Europe	Female	15-49 years	Number	2004	3737.21	4967.58	2862.54
Prevalence	Western Europe	Female	15-49 years	Number	2005	3776.03	5031.74	2889.94
Prevalence	Western Europe	Female	15-49 years	Number	2006	3809.25	5076.63	2924.17
Prevalence	Western Europe	Female	15-49 years	Number	2007	3840.85	5108.26	2952.58
Prevalence	Western Europe	Female	15-49 years	Number	2008	3868.11	5135.58	2981.98
Prevalence	Western Europe	Female	15-49 years	Number	2009	3886.28	5158.49	3002.92
Prevalence	Western Europe	Female	15-49 years	Number	2010	3892.44	5158.83	3012.71
Prevalence	Western Europe	Female	15-49 years	Number	2011	3887.95	5151.6	3008.31
Prevalence	Western Europe	Female	15-49 years	Number	2012	3876.77	5130.86	2997.49
Prevalence	Western Europe	Female	15-49 years	Number	2013	3858.79	5106.98	2980.8
Prevalence	Western Europe	Female	15-49 years	Number	2014	3835.55	5077.63	2949.68
Prevalence	Western Europe	Female	15-49 years	Number	2015	3809.77	5045.14	2922.82
Prevalence	Western Europe	Female	15-49 years	Number	2016	3783.75	4997.48	2907.15
Prevalence	Western Europe	Female	15-49 years	Number	2017	3757.68	4970.23	2874.69
Prevalence	Western Europe	Female	15-49 years	Number	2018	3730.91	4946.64	2843.36
Prevalence	Western Europe	Female	15-49 years	Number	2019	3706.36	4927.43	2818.72
Prevalence	Western Europe	Female	15-49 years	Number	2020	3713.93	4914.64	2870.64
Prevalence	Western Europe	Female	15-49 years	Number	2021	3671.79	4903.43	2831.4
Prevalence	Southern Latin America	Female	15-49 years	Number	1990	334.062	446.712	254.839
Prevalence	Southern Latin America	Female	15-49 years	Number	1991	340.588	452.724	260.202
Prevalence	Southern Latin America	Female	15-49 years	Number	1992	347.104	460.733	265.324
Prevalence	Southern Latin America	Female	15-49 years	Number	1993	353.567	471.292	269.207
Prevalence	Southern Latin America	Female	15-49 years	Number	1994	359.942	482.343	273.885
Prevalence	Southern Latin America	Female	15-49 years	Number	1995	366.103	492.152	277.357
Prevalence	Southern Latin America	Female	15-49 years	Number	1996	372.672	499.88	283.698
Prevalence	Southern Latin America	Female	15-49 years	Number	1997	379.915	507.112	289.514
Prevalence	Southern Latin America	Female	15-49 years	Number	1998	387.216	514.585	295.809
Prevalence	Southern Latin America	Female	15-49 years	Number	1999	394.11	525.397	300.384
Prevalence	Southern Latin America	Female	15-49 years	Number	2000	400.157	536.382	305.517
Prevalence	Southern Latin America	Female	15-49 years	Number	2001	405.798	541.521	308.209
Prevalence	Southern Latin America	Female	15-49 years	Number	2002	410.859	545.954	311.499
Prevalence	Southern Latin America	Female	15-49 years	Number	2003	415.558	550.798	315.987
Prevalence	Southern Latin America	Female	15-49 years	Number	2004	420.28	557.55	319.755
Prevalence	Southern Latin America	Female	15-49 years	Number	2005	425.302	565.72	321.979
Prevalence	Southern Latin America	Female	15-49 years	Number	2006	430.448	571.152	327.312
Prevalence	Southern Latin America	Female	15-49 years	Number	2007	435.412	578.219	331.959
Prevalence	Southern Latin America	Female	15-49 years	Number	2008	440.355	585.278	334.82
Prevalence	Southern Latin America	Female	15-49 years	Number	2009	445.382	592.129	338.812
Prevalence	Southern Latin America	Female	15-49 years	Number	2010	450.539	598.918	345.651
Prevalence	Southern Latin America	Female	15-49 years	Number	2011	456.056	605.231	349.003
Prevalence	Southern Latin America	Female	15-49 years	Number	2012	461.952	613.416	354.637
Prevalence	Southern Latin America	Female	15-49 years	Number	2013	467.828	622.644	360.304
Prevalence	Southern Latin America	Female	15-49 years	Number	2014	473.459	631.41	364.981
Prevalence	Southern Latin America	Female	15-49 years	Number	2015	478.506	640.002	370.279
Prevalence	Southern Latin America	Female	15-49 years	Number	2016	482.605	641.665	371.562
Prevalence	Southern Latin America	Female	15-49 years	Number	2017	486.353	646.347	373.464
Prevalence	Southern Latin America	Female	15-49 years	Number	2018	490.58	650.396	374.408
Prevalence	Southern Latin America	Female	15-49 years	Number	2019	495.685	656.921	376.498
Prevalence	Southern Latin America	Female	15-49 years	Number	2020	501.92	670.219	384.596
Prevalence	Southern Latin America	Female	15-49 years	Number	2021	507.424	674.649	388.528
Prevalence	High-income North America	Female	15-49 years	Number	1990	1511.47	2029.58	1151.03
Prevalence	High-income North America	Female	15-49 years	Number	1991	1525.94	2051.98	1165.41
Prevalence	High-income North America	Female	15-49 years	Number	1992	1541.14	2076.78	1181.73
Prevalence	High-income North America	Female	15-49 years	Number	1993	1551.24	2093.17	1189.66
Prevalence	High-income North America	Female	15-49 years	Number	1994	1562.78	2104.26	1197.48
Prevalence	High-income North America	Female	15-49 years	Number	1995	1576.35	2117.67	1207.12
Prevalence	High-income North America	Female	15-49 years	Number	1996	1591.91	2138.36	1219.78
Prevalence	High-income North America	Female	15-49 years	Number	1997	1594.45	2139.45	1221.45
Prevalence	High-income North America	Female	15-49 years	Number	1998	1597.44	2140.72	1222.8
Prevalence	High-income North America	Female	15-49 years	Number	1999	1602.13	2150.53	1225.05
Prevalence	High-income North America	Female	15-49 years	Number	2000	1603.57	2150.71	1224.39
Prevalence	High-income North America	Female	15-49 years	Number	2001	1601.75	2155.94	1224.19
Prevalence	High-income North America	Female	15-49 years	Number	2002	1596	2145.48	1219.47
Prevalence	High-income North America	Female	15-49 years	Number	2003	1588.6	2132.71	1212.75
Prevalence	High-income North America	Female	15-49 years	Number	2004	1582.92	2119.45	1206.92
Prevalence	High-income North America	Female	15-49 years	Number	2005	1581.23	2111.6	1204.41
Prevalence	High-income North America	Female	15-49 years	Number	2006	1582.78	2114.24	1209.84
Prevalence	High-income North America	Female	15-49 years	Number	2007	1582.79	2110.75	1212.86
Prevalence	High-income North America	Female	15-49 years	Number	2008	1581.63	2105.11	1212.33
Prevalence	High-income North America	Female	15-49 years	Number	2009	1582.36	2103.96	1212.44
Prevalence	High-income North America	Female	15-49 years	Number	2010	1582.13	2102.69	1211.97
Prevalence	High-income North America	Female	15-49 years	Number	2011	1587.7	2111.69	1218.22
Prevalence	High-income North America	Female	15-49 years	Number	2012	1600.17	2129.8	1228.65
Prevalence	High-income North America	Female	15-49 years	Number	2013	1614.28	2152.09	1240.33
Prevalence	High-income North America	Female	15-49 years	Number	2014	1626.16	2167.66	1249.27
Prevalence	High-income North America	Female	15-49 years	Number	2015	1633.16	2182.81	1253.71
Prevalence	High-income North America	Female	15-49 years	Number	2016	1636.33	2184.7	1256.93
Prevalence	High-income North America	Female	15-49 years	Number	2017	1636.51	2185.93	1250.97
Prevalence	High-income North America	Female	15-49 years	Number	2018	1636.62	2192.13	1251.98
Prevalence	High-income North America	Female	15-49 years	Number	2019	1638.17	2198.69	1254.76
Prevalence	High-income North America	Female	15-49 years	Number	2020	1642.45	2196.33	1254.5
Prevalence	High-income North America	Female	15-49 years	Number	2021	1649.74	2197.76	1267.52
Prevalence	Caribbean	Female	15-49 years	Number	1990	240.544	319.874	180.836
Prevalence	Caribbean	Female	15-49 years	Number	1991	247.187	330.07	187.011
Prevalence	Caribbean	Female	15-49 years	Number	1992	253.713	338.599	192.619
Prevalence	Caribbean	Female	15-49 years	Number	1993	260.122	347.585	198.151
Prevalence	Caribbean	Female	15-49 years	Number	1994	266.373	355.929	203.344
Prevalence	Caribbean	Female	15-49 years	Number	1995	272.415	363.992	208.277
Prevalence	Caribbean	Female	15-49 years	Number	1996	278.689	373.485	213.183
Prevalence	Caribbean	Female	15-49 years	Number	1997	285.298	383.814	218.512
Prevalence	Caribbean	Female	15-49 years	Number	1998	291.649	394.053	223.422
Prevalence	Caribbean	Female	15-49 years	Number	1999	297.518	401.838	227.976
Prevalence	Caribbean	Female	15-49 years	Number	2000	302.598	409.589	231.904
Prevalence	Caribbean	Female	15-49 years	Number	2001	306.451	413.468	234.992
Prevalence	Caribbean	Female	15-49 years	Number	2002	309.766	417.484	237.692
Prevalence	Caribbean	Female	15-49 years	Number	2003	312.543	421.605	240.015
Prevalence	Caribbean	Female	15-49 years	Number	2004	314.817	424.625	241.992
Prevalence	Caribbean	Female	15-49 years	Number	2005	316.76	427.067	242.654
Prevalence	Caribbean	Female	15-49 years	Number	2006	317.619	426.054	243.099
Prevalence	Caribbean	Female	15-49 years	Number	2007	316.998	424.202	242.746
Prevalence	Caribbean	Female	15-49 years	Number	2008	315.544	420.693	241.155
Prevalence	Caribbean	Female	15-49 years	Number	2009	313.955	417.447	239.804
Prevalence	Caribbean	Female	15-49 years	Number	2010	312.62	416.311	238.147
Prevalence	Caribbean	Female	15-49 years	Number	2011	311.626	414.489	237.353
Prevalence	Caribbean	Female	15-49 years	Number	2012	310.606	413.029	236.689
Prevalence	Caribbean	Female	15-49 years	Number	2013	309.416	410.998	236.315
Prevalence	Caribbean	Female	15-49 years	Number	2014	308.395	410.152	235.094
Prevalence	Caribbean	Female	15-49 years	Number	2015	307.969	410.743	234.332
Prevalence	Caribbean	Female	15-49 years	Number	2016	309.036	411.119	235.565
Prevalence	Caribbean	Female	15-49 years	Number	2017	311.099	414.763	237.288
Prevalence	Caribbean	Female	15-49 years	Number	2018	313.428	419.162	239.074
Prevalence	Caribbean	Female	15-49 years	Number	2019	314.906	422.428	239.94
Prevalence	Caribbean	Female	15-49 years	Number	2020	310.462	413.801	236.153
Prevalence	Caribbean	Female	15-49 years	Number	2021	307.933	410.361	233.941
Prevalence	Andean Latin America	Female	15-49 years	Number	1990	265.903	359.678	199.411
Prevalence	Andean Latin America	Female	15-49 years	Number	1991	273.016	366.526	204.796
Prevalence	Andean Latin America	Female	15-49 years	Number	1992	280.364	376.297	212.141
Prevalence	Andean Latin America	Female	15-49 years	Number	1993	287.746	387.527	216.692
Prevalence	Andean Latin America	Female	15-49 years	Number	1994	295.119	398.788	221.159
Prevalence	Andean Latin America	Female	15-49 years	Number	1995	302.449	408.027	225.851
Prevalence	Andean Latin America	Female	15-49 years	Number	1996	309.662	418.73	231.686
Prevalence	Andean Latin America	Female	15-49 years	Number	1997	316.59	427.544	237.381
Prevalence	Andean Latin America	Female	15-49 years	Number	1998	323.369	436.974	243.197
Prevalence	Andean Latin America	Female	15-49 years	Number	1999	330.235	446.355	248.773
Prevalence	Andean Latin America	Female	15-49 years	Number	2000	337.552	453.874	254.133
Prevalence	Andean Latin America	Female	15-49 years	Number	2001	344.567	463.788	260.01
Prevalence	Andean Latin America	Female	15-49 years	Number	2002	351.131	475.013	264.817
Prevalence	Andean Latin America	Female	15-49 years	Number	2003	357.338	482.398	268.628
Prevalence	Andean Latin America	Female	15-49 years	Number	2004	363.287	487.86	272.149
Prevalence	Andean Latin America	Female	15-49 years	Number	2005	369.048	495.818	274.945
Prevalence	Andean Latin America	Female	15-49 years	Number	2006	372.95	502.493	277.466
Prevalence	Andean Latin America	Female	15-49 years	Number	2007	374.322	503.166	279.119
Prevalence	Andean Latin America	Female	15-49 years	Number	2008	374.876	502.782	280.242
Prevalence	Andean Latin America	Female	15-49 years	Number	2009	376.696	505.519	283.286
Prevalence	Andean Latin America	Female	15-49 years	Number	2010	382.044	513.515	287.227
Prevalence	Andean Latin America	Female	15-49 years	Number	2011	391.282	525.244	294.493
Prevalence	Andean Latin America	Female	15-49 years	Number	2012	403.036	541.145	304.058
Prevalence	Andean Latin America	Female	15-49 years	Number	2013	416.997	561.904	315.745
Prevalence	Andean Latin America	Female	15-49 years	Number	2014	431.093	576.635	325.891
Prevalence	Andean Latin America	Female	15-49 years	Number	2015	443.826	599.847	334.863
Prevalence	Andean Latin America	Female	15-49 years	Number	2016	455.77	612.342	345.068
Prevalence	Andean Latin America	Female	15-49 years	Number	2017	469.183	630.328	356.408
Prevalence	Andean Latin America	Female	15-49 years	Number	2018	483.83	655.92	368.64
Prevalence	Andean Latin America	Female	15-49 years	Number	2019	498.937	680.714	379.282
Prevalence	Andean Latin America	Female	15-49 years	Number	2020	511.643	684.109	384.471
Prevalence	Andean Latin America	Female	15-49 years	Number	2021	518.071	692.76	388.591
Prevalence	Central Latin America	Female	15-49 years	Number	1990	1153.68	1538.41	873.122
Prevalence	Central Latin America	Female	15-49 years	Number	1991	1211.71	1618.79	919.77
Prevalence	Central Latin America	Female	15-49 years	Number	1992	1271.98	1696.25	966.525
Prevalence	Central Latin America	Female	15-49 years	Number	1993	1333.67	1781.1	1015
Prevalence	Central Latin America	Female	15-49 years	Number	1994	1395.95	1866.08	1063.41
Prevalence	Central Latin America	Female	15-49 years	Number	1995	1457.77	1951.46	1109.6
Prevalence	Central Latin America	Female	15-49 years	Number	1996	1522.01	2038.19	1159.77
Prevalence	Central Latin America	Female	15-49 years	Number	1997	1590.75	2128.54	1213.99
Prevalence	Central Latin America	Female	15-49 years	Number	1998	1659.39	2218.93	1262.95
Prevalence	Central Latin America	Female	15-49 years	Number	1999	1721.67	2299.15	1311.88
Prevalence	Central Latin America	Female	15-49 years	Number	2000	1773.24	2366.96	1355.25
Prevalence	Central Latin America	Female	15-49 years	Number	2001	1809.27	2412.85	1383.16
Prevalence	Central Latin America	Female	15-49 years	Number	2002	1836.93	2445.23	1404.83
Prevalence	Central Latin America	Female	15-49 years	Number	2003	1859.37	2471.94	1422.02
Prevalence	Central Latin America	Female	15-49 years	Number	2004	1880.31	2503.19	1438.55
Prevalence	Central Latin America	Female	15-49 years	Number	2005	1903.9	2535.41	1458.24
Prevalence	Central Latin America	Female	15-49 years	Number	2006	1916.79	2556.25	1469.74
Prevalence	Central Latin America	Female	15-49 years	Number	2007	1910.55	2548.96	1464.67
Prevalence	Central Latin America	Female	15-49 years	Number	2008	1897.6	2537.28	1449.48
Prevalence	Central Latin America	Female	15-49 years	Number	2009	1891.4	2518.44	1438.92
Prevalence	Central Latin America	Female	15-49 years	Number	2010	1906.57	2532.82	1451.03
Prevalence	Central Latin America	Female	15-49 years	Number	2011	1943.92	2581.01	1476.29
Prevalence	Central Latin America	Female	15-49 years	Number	2012	1991.59	2651.76	1514.21
Prevalence	Central Latin America	Female	15-49 years	Number	2013	2045.55	2730.6	1557.12
Prevalence	Central Latin America	Female	15-49 years	Number	2014	2101.7	2805.11	1599.96
Prevalence	Central Latin America	Female	15-49 years	Number	2015	2155.97	2877.22	1637.2
Prevalence	Central Latin America	Female	15-49 years	Number	2016	2217.1	2963.62	1690.29
Prevalence	Central Latin America	Female	15-49 years	Number	2017	2286.36	3057.29	1750.07
Prevalence	Central Latin America	Female	15-49 years	Number	2018	2344.41	3134.44	1800.32
Prevalence	Central Latin America	Female	15-49 years	Number	2019	2376.16	3186.36	1825
Prevalence	Central Latin America	Female	15-49 years	Number	2020	2364.52	3171.97	1801.15
Prevalence	Central Latin America	Female	15-49 years	Number	2021	2371.96	3180.78	1819.52
Prevalence	Tropical Latin America	Female	15-49 years	Number	1990	973.614	1305.04	736.764
Prevalence	Tropical Latin America	Female	15-49 years	Number	1991	990.398	1322.08	751.744
Prevalence	Tropical Latin America	Female	15-49 years	Number	1992	1008.52	1346.02	768.962
Prevalence	Tropical Latin America	Female	15-49 years	Number	1993	1028.39	1375.83	784.85
Prevalence	Tropical Latin America	Female	15-49 years	Number	1994	1050.2	1407.58	799.438
Prevalence	Tropical Latin America	Female	15-49 years	Number	1995	1074.01	1438.06	816.645
Prevalence	Tropical Latin America	Female	15-49 years	Number	1996	1099.42	1468.17	836.483
Prevalence	Tropical Latin America	Female	15-49 years	Number	1997	1125.24	1498.29	856.997
Prevalence	Tropical Latin America	Female	15-49 years	Number	1998	1151.78	1530.37	878.763
Prevalence	Tropical Latin America	Female	15-49 years	Number	1999	1179.01	1564.31	900.212
Prevalence	Tropical Latin America	Female	15-49 years	Number	2000	1207.68	1600.65	921.45
Prevalence	Tropical Latin America	Female	15-49 years	Number	2001	1235.11	1637.59	940.492
Prevalence	Tropical Latin America	Female	15-49 years	Number	2002	1264.35	1677.23	959.704
Prevalence	Tropical Latin America	Female	15-49 years	Number	2003	1293.63	1716.78	978.35
Prevalence	Tropical Latin America	Female	15-49 years	Number	2004	1321.03	1753.4	997.443
Prevalence	Tropical Latin America	Female	15-49 years	Number	2005	1344.49	1784.29	1013.21
Prevalence	Tropical Latin America	Female	15-49 years	Number	2006	1351.84	1794.83	1022.65
Prevalence	Tropical Latin America	Female	15-49 years	Number	2007	1339.87	1783.77	1016.38
Prevalence	Tropical Latin America	Female	15-49 years	Number	2008	1320.23	1771.58	999.642
Prevalence	Tropical Latin America	Female	15-49 years	Number	2009	1305.36	1753.96	991.347
Prevalence	Tropical Latin America	Female	15-49 years	Number	2010	1308.51	1760.68	995.725
Prevalence	Tropical Latin America	Female	15-49 years	Number	2011	1330.41	1786.18	1011.03
Prevalence	Tropical Latin America	Female	15-49 years	Number	2012	1360.7	1826.38	1033.29
Prevalence	Tropical Latin America	Female	15-49 years	Number	2013	1396.42	1869.18	1059.87
Prevalence	Tropical Latin America	Female	15-49 years	Number	2014	1434.56	1914.59	1088.23
Prevalence	Tropical Latin America	Female	15-49 years	Number	2015	1471.92	1960.4	1117.32
Prevalence	Tropical Latin America	Female	15-49 years	Number	2016	1519.86	2024.28	1151.2
Prevalence	Tropical Latin America	Female	15-49 years	Number	2017	1581.48	2106.86	1200.1
Prevalence	Tropical Latin America	Female	15-49 years	Number	2018	1639.78	2180.74	1247.59
Prevalence	Tropical Latin America	Female	15-49 years	Number	2019	1676.82	2229.64	1277.49
Prevalence	Tropical Latin America	Female	15-49 years	Number	2020	1684.01	2254.15	1278.79
Prevalence	Tropical Latin America	Female	15-49 years	Number	2021	1697.29	2254.26	1293.09
Prevalence	North Africa and Middle East	Female	15-49 years	Number	1990	1666.13	2247.61	1260.67
Prevalence	North Africa and Middle East	Female	15-49 years	Number	1991	1737.48	2339.09	1315.21
Prevalence	North Africa and Middle East	Female	15-49 years	Number	1992	1808.29	2429.33	1369.1
Prevalence	North Africa and Middle East	Female	15-49 years	Number	1993	1877.46	2516.1	1421.97
Prevalence	North Africa and Middle East	Female	15-49 years	Number	1994	1944.47	2603.61	1475.59
Prevalence	North Africa and Middle East	Female	15-49 years	Number	1995	2009.92	2690.13	1526.03
Prevalence	North Africa and Middle East	Female	15-49 years	Number	1996	2068.46	2768.03	1573.37
Prevalence	North Africa and Middle East	Female	15-49 years	Number	1997	2118.88	2835.75	1614.03
Prevalence	North Africa and Middle East	Female	15-49 years	Number	1998	2165.24	2897.75	1648.64
Prevalence	North Africa and Middle East	Female	15-49 years	Number	1999	2214.8	2969.31	1685.19
Prevalence	North Africa and Middle East	Female	15-49 years	Number	2000	2279.05	3062.81	1731.2
Prevalence	North Africa and Middle East	Female	15-49 years	Number	2001	2381.79	3203.58	1806.3
Prevalence	North Africa and Middle East	Female	15-49 years	Number	2002	2531.38	3415.61	1916.93
Prevalence	North Africa and Middle East	Female	15-49 years	Number	2003	2699.88	3649.12	2040.06
Prevalence	North Africa and Middle East	Female	15-49 years	Number	2004	2856.99	3843.11	2156.14
Prevalence	North Africa and Middle East	Female	15-49 years	Number	2005	2969.94	3990.57	2239.56
Prevalence	North Africa and Middle East	Female	15-49 years	Number	2006	3033.69	4077.41	2288.62
Prevalence	North Africa and Middle East	Female	15-49 years	Number	2007	3072.64	4133.55	2321.63
Prevalence	North Africa and Middle East	Female	15-49 years	Number	2008	3098.4	4172.74	2338.7
Prevalence	North Africa and Middle East	Female	15-49 years	Number	2009	3121.73	4194.67	2351.84
Prevalence	North Africa and Middle East	Female	15-49 years	Number	2010	3155.46	4226.8	2373.9
Prevalence	North Africa and Middle East	Female	15-49 years	Number	2011	3195.74	4277.07	2415.17
Prevalence	North Africa and Middle East	Female	15-49 years	Number	2012	3228.65	4320.95	2447.21
Prevalence	North Africa and Middle East	Female	15-49 years	Number	2013	3257	4358.12	2465.45
Prevalence	North Africa and Middle East	Female	15-49 years	Number	2014	3287.51	4407.3	2487.31
Prevalence	North Africa and Middle East	Female	15-49 years	Number	2015	3329.33	4469.23	2516.12
Prevalence	North Africa and Middle East	Female	15-49 years	Number	2016	3377.89	4530.24	2552.56
Prevalence	North Africa and Middle East	Female	15-49 years	Number	2017	3426.95	4600.12	2595.01
Prevalence	North Africa and Middle East	Female	15-49 years	Number	2018	3479.33	4670.75	2625.34
Prevalence	North Africa and Middle East	Female	15-49 years	Number	2019	3534.73	4760.16	2656.3
Prevalence	North Africa and Middle East	Female	15-49 years	Number	2020	3594.61	4814.87	2708.8
Prevalence	North Africa and Middle East	Female	15-49 years	Number	2021	3641.67	4932.49	2746.89
Prevalence	South Asia	Female	15-49 years	Number	1990	4195.83	5663.8	3163.97
Prevalence	South Asia	Female	15-49 years	Number	1991	4305.28	5805.69	3244.68
Prevalence	South Asia	Female	15-49 years	Number	1992	4418.79	5946.12	3324.83
Prevalence	South Asia	Female	15-49 years	Number	1993	4536.21	6093.15	3411.52
Prevalence	South Asia	Female	15-49 years	Number	1994	4658.61	6250.65	3502.1
Prevalence	South Asia	Female	15-49 years	Number	1995	4786.38	6426.95	3596.85
Prevalence	South Asia	Female	15-49 years	Number	1996	4923.44	6601.11	3698.56
Prevalence	South Asia	Female	15-49 years	Number	1997	5064.09	6792.12	3802.3
Prevalence	South Asia	Female	15-49 years	Number	1998	5211.41	6995.8	3909.73
Prevalence	South Asia	Female	15-49 years	Number	1999	5362.97	7205.74	4019.36
Prevalence	South Asia	Female	15-49 years	Number	2000	5519.66	7419.84	4132.41
Prevalence	South Asia	Female	15-49 years	Number	2001	5660.41	7600.57	4248.16
Prevalence	South Asia	Female	15-49 years	Number	2002	5806.16	7795.66	4367.64
Prevalence	South Asia	Female	15-49 years	Number	2003	5956.61	7995.62	4489.51
Prevalence	South Asia	Female	15-49 years	Number	2004	6110.96	8200.11	4612.03
Prevalence	South Asia	Female	15-49 years	Number	2005	6268.36	8408.84	4729.88
Prevalence	South Asia	Female	15-49 years	Number	2006	6434.6	8628.71	4852.44
Prevalence	South Asia	Female	15-49 years	Number	2007	6612.02	8852.32	4983.66
Prevalence	South Asia	Female	15-49 years	Number	2008	6795.39	9085.4	5117.11
Prevalence	South Asia	Female	15-49 years	Number	2009	6978.45	9335.41	5246.8
Prevalence	South Asia	Female	15-49 years	Number	2010	7154.36	9576.76	5370.33
Prevalence	South Asia	Female	15-49 years	Number	2011	7333.09	9809.24	5519.14
Prevalence	South Asia	Female	15-49 years	Number	2012	7524.84	10057.9	5670.31
Prevalence	South Asia	Female	15-49 years	Number	2013	7721.15	10312.3	5814.32
Prevalence	South Asia	Female	15-49 years	Number	2014	7913.55	10562.3	5954.98
Prevalence	South Asia	Female	15-49 years	Number	2015	8092.89	10798.8	6087.67
Prevalence	South Asia	Female	15-49 years	Number	2016	8253.94	11002.9	6196.2
Prevalence	South Asia	Female	15-49 years	Number	2017	8402.76	11193	6295.73
Prevalence	South Asia	Female	15-49 years	Number	2018	8547.97	11380.3	6391.11
Prevalence	South Asia	Female	15-49 years	Number	2019	8700.27	11574.8	6489.49
Prevalence	South Asia	Female	15-49 years	Number	2020	8884.01	11917.4	6655.18
Prevalence	South Asia	Female	15-49 years	Number	2021	9042.59	12139	6779.6
Prevalence	Central Sub-Saharan Africa	Female	15-49 years	Number	1990	325.841	438.266	244.583
Prevalence	Central Sub-Saharan Africa	Female	15-49 years	Number	1991	335.035	445.99	251.85
Prevalence	Central Sub-Saharan Africa	Female	15-49 years	Number	1992	344.364	458.184	258.932
Prevalence	Central Sub-Saharan Africa	Female	15-49 years	Number	1993	353.879	472.375	266.146
Prevalence	Central Sub-Saharan Africa	Female	15-49 years	Number	1994	363.576	483.388	273.624
Prevalence	Central Sub-Saharan Africa	Female	15-49 years	Number	1995	373.313	499.186	280.713
Prevalence	Central Sub-Saharan Africa	Female	15-49 years	Number	1996	378.464	503.576	285.125
Prevalence	Central Sub-Saharan Africa	Female	15-49 years	Number	1997	376.769	497.485	285.23
Prevalence	Central Sub-Saharan Africa	Female	15-49 years	Number	1998	372.663	494.566	281.928
Prevalence	Central Sub-Saharan Africa	Female	15-49 years	Number	1999	371.08	494.8	279.617
Prevalence	Central Sub-Saharan Africa	Female	15-49 years	Number	2000	378.253	505.947	283.703
Prevalence	Central Sub-Saharan Africa	Female	15-49 years	Number	2001	391.482	522.977	296.855
Prevalence	Central Sub-Saharan Africa	Female	15-49 years	Number	2002	407.474	545.043	309.615
Prevalence	Central Sub-Saharan Africa	Female	15-49 years	Number	2003	424.937	570.098	323.841
[truncated: 3,634 more rows]
