# Supplementary material for: Trends and cross-country disparity in the burden of pulmonary arterial hypertension among women of childbearing age from 1990 to 2021
Source: Front Glob Womens Health. 2026 Feb 11;6:1651601. doi: 10.3389/fgwh.2025.1651601 (PMC12932459; doi:10.3389/fgwh.2025.1651601)
Supplement: Supplementary file 6 [file Table5.xlsx]

## Sheet: IHME-GBD_2021_DATA-b5b98ed0-1
Table S5. The burden of PAH in MCBA in different countries or territories from 1990 to 2021
measure_name	location_name	sex_name	age_name	metric_name	year	val	upper	lower
Deaths	People's Republic of China	Female	15-49 years	Number	1990	352.407	599.941	196.352
Deaths	People's Republic of China	Female	15-49 years	Number	1991	357.704	614.458	210.562
Deaths	People's Republic of China	Female	15-49 years	Number	1992	359.616	601.781	218.134
Deaths	People's Republic of China	Female	15-49 years	Number	1993	360.862	626.988	221.618
Deaths	People's Republic of China	Female	15-49 years	Number	1994	344.24	585.285	204.794
Deaths	People's Republic of China	Female	15-49 years	Number	1995	329.664	534.931	201.416
Deaths	People's Republic of China	Female	15-49 years	Number	1996	322.217	552.748	206.351
Deaths	People's Republic of China	Female	15-49 years	Number	1997	313.465	532.431	208.473
Deaths	People's Republic of China	Female	15-49 years	Number	1998	304.239	518.139	209.719
Deaths	People's Republic of China	Female	15-49 years	Number	1999	299.188	510.954	201.107
Deaths	People's Republic of China	Female	15-49 years	Number	2000	299.643	512.849	209.08
Deaths	People's Republic of China	Female	15-49 years	Number	2001	294.169	509.785	205.334
Deaths	People's Republic of China	Female	15-49 years	Number	2002	302.127	515.617	217.913
Deaths	People's Republic of China	Female	15-49 years	Number	2003	312.057	529.092	227.02
Deaths	People's Republic of China	Female	15-49 years	Number	2004	308.253	517.936	228.466
Deaths	People's Republic of China	Female	15-49 years	Number	2005	312.804	532.638	229.107
Deaths	People's Republic of China	Female	15-49 years	Number	2006	325.155	508.96	224.229
Deaths	People's Republic of China	Female	15-49 years	Number	2007	338.87	505.854	233.674
Deaths	People's Republic of China	Female	15-49 years	Number	2008	363.243	509.366	244.286
Deaths	People's Republic of China	Female	15-49 years	Number	2009	392.659	529.009	243.718
Deaths	People's Republic of China	Female	15-49 years	Number	2010	410.479	554.134	243.34
Deaths	People's Republic of China	Female	15-49 years	Number	2011	408.149	527.817	237.744
Deaths	People's Republic of China	Female	15-49 years	Number	2012	382.875	531.555	225.406
Deaths	People's Republic of China	Female	15-49 years	Number	2013	367.657	539.506	211.847
Deaths	People's Republic of China	Female	15-49 years	Number	2014	342.879	493.873	209.213
Deaths	People's Republic of China	Female	15-49 years	Number	2015	315.503	500.498	192.724
Deaths	People's Republic of China	Female	15-49 years	Number	2016	299.673	473.878	184.916
Deaths	People's Republic of China	Female	15-49 years	Number	2017	285.478	447.709	168.26
Deaths	People's Republic of China	Female	15-49 years	Number	2018	275.428	467.728	166.696
Deaths	People's Republic of China	Female	15-49 years	Number	2019	264.971	429.813	157.43
Deaths	People's Republic of China	Female	15-49 years	Number	2020	255.674	406.622	158.676
Deaths	People's Republic of China	Female	15-49 years	Number	2021	249.098	403.883	149.283
Deaths	Democratic People's Republic of Korea	Female	15-49 years	Number	1990	4.68121	9.10558	2.25175
Deaths	Democratic People's Republic of Korea	Female	15-49 years	Number	1991	4.69658	9.11983	2.29026
Deaths	Democratic People's Republic of Korea	Female	15-49 years	Number	1992	4.72365	9.12405	2.31378
Deaths	Democratic People's Republic of Korea	Female	15-49 years	Number	1993	4.77578	9.25804	2.34153
Deaths	Democratic People's Republic of Korea	Female	15-49 years	Number	1994	4.80937	9.51475	2.31584
Deaths	Democratic People's Republic of Korea	Female	15-49 years	Number	1995	4.85219	9.78657	2.30994
Deaths	Democratic People's Republic of Korea	Female	15-49 years	Number	1996	4.88872	9.67609	2.3184
Deaths	Democratic People's Republic of Korea	Female	15-49 years	Number	1997	4.94808	10.0192	2.33371
Deaths	Democratic People's Republic of Korea	Female	15-49 years	Number	1998	5.0503	10.2801	2.42671
Deaths	Democratic People's Republic of Korea	Female	15-49 years	Number	1999	5.15891	10.5804	2.50322
Deaths	Democratic People's Republic of Korea	Female	15-49 years	Number	2000	5.30403	10.7329	2.54713
Deaths	Democratic People's Republic of Korea	Female	15-49 years	Number	2001	5.43437	10.7964	2.5685
Deaths	Democratic People's Republic of Korea	Female	15-49 years	Number	2002	5.62316	11.2792	2.68038
Deaths	Democratic People's Republic of Korea	Female	15-49 years	Number	2003	5.80841	11.726	2.71623
Deaths	Democratic People's Republic of Korea	Female	15-49 years	Number	2004	6.02067	11.6068	2.74409
Deaths	Democratic People's Republic of Korea	Female	15-49 years	Number	2005	6.24128	11.5194	2.77978
Deaths	Democratic People's Republic of Korea	Female	15-49 years	Number	2006	6.49065	11.9192	2.88865
Deaths	Democratic People's Republic of Korea	Female	15-49 years	Number	2007	6.71716	12.2377	2.98735
Deaths	Democratic People's Republic of Korea	Female	15-49 years	Number	2008	6.92361	12.2539	3.12452
Deaths	Democratic People's Republic of Korea	Female	15-49 years	Number	2009	7.10758	12.3421	3.22862
Deaths	Democratic People's Republic of Korea	Female	15-49 years	Number	2010	7.2287	12.6662	3.26456
Deaths	Democratic People's Republic of Korea	Female	15-49 years	Number	2011	7.30436	12.8606	3.31437
Deaths	Democratic People's Republic of Korea	Female	15-49 years	Number	2012	7.31823	13.0488	3.32342
Deaths	Democratic People's Republic of Korea	Female	15-49 years	Number	2013	7.30299	13.3114	3.34404
Deaths	Democratic People's Republic of Korea	Female	15-49 years	Number	2014	7.32628	13.9961	3.43996
Deaths	Democratic People's Republic of Korea	Female	15-49 years	Number	2015	7.32317	13.7246	3.43903
Deaths	Democratic People's Republic of Korea	Female	15-49 years	Number	2016	7.31297	13.9132	3.44322
Deaths	Democratic People's Republic of Korea	Female	15-49 years	Number	2017	7.28449	13.7186	3.4735
Deaths	Democratic People's Republic of Korea	Female	15-49 years	Number	2018	7.23809	13.6269	3.41905
Deaths	Democratic People's Republic of Korea	Female	15-49 years	Number	2019	7.19262	13.459	3.43163
Deaths	Democratic People's Republic of Korea	Female	15-49 years	Number	2020	7.10159	13.4641	3.4135
Deaths	Democratic People's Republic of Korea	Female	15-49 years	Number	2021	7.01424	13.0146	3.44238
Deaths	Taiwan (Province of China)	Female	15-49 years	Number	1990	1.58568	1.77092	1.40005
Deaths	Taiwan (Province of China)	Female	15-49 years	Number	1991	1.57623	1.7694	1.40418
Deaths	Taiwan (Province of China)	Female	15-49 years	Number	1992	1.5544	1.74435	1.37487
Deaths	Taiwan (Province of China)	Female	15-49 years	Number	1993	1.41945	1.58679	1.25939
Deaths	Taiwan (Province of China)	Female	15-49 years	Number	1994	1.27911	1.4374	1.13328
Deaths	Taiwan (Province of China)	Female	15-49 years	Number	1995	1.22043	1.3679	1.08475
Deaths	Taiwan (Province of China)	Female	15-49 years	Number	1996	1.17777	1.32692	1.04465
Deaths	Taiwan (Province of China)	Female	15-49 years	Number	1997	1.09571	1.25582	0.967344
Deaths	Taiwan (Province of China)	Female	15-49 years	Number	1998	1.09815	1.26348	0.961869
Deaths	Taiwan (Province of China)	Female	15-49 years	Number	1999	1.23449	1.41558	1.07129
Deaths	Taiwan (Province of China)	Female	15-49 years	Number	2000	1.52381	1.71499	1.3378
Deaths	Taiwan (Province of China)	Female	15-49 years	Number	2001	1.84799	2.08756	1.62471
Deaths	Taiwan (Province of China)	Female	15-49 years	Number	2002	1.95173	2.22879	1.70104
Deaths	Taiwan (Province of China)	Female	15-49 years	Number	2003	2.15854	2.45415	1.89209
Deaths	Taiwan (Province of China)	Female	15-49 years	Number	2004	2.32288	2.62719	2.05271
Deaths	Taiwan (Province of China)	Female	15-49 years	Number	2005	2.54526	2.89293	2.2389
Deaths	Taiwan (Province of China)	Female	15-49 years	Number	2006	2.85385	3.23308	2.50559
Deaths	Taiwan (Province of China)	Female	15-49 years	Number	2007	3.35348	3.76949	2.95042
Deaths	Taiwan (Province of China)	Female	15-49 years	Number	2008	4.09256	4.58631	3.58861
Deaths	Taiwan (Province of China)	Female	15-49 years	Number	2009	4.79951	5.40649	4.1744
Deaths	Taiwan (Province of China)	Female	15-49 years	Number	2010	5.57493	6.32209	4.84991
Deaths	Taiwan (Province of China)	Female	15-49 years	Number	2011	6.09763	6.90299	5.31548
Deaths	Taiwan (Province of China)	Female	15-49 years	Number	2012	6.23069	7.08354	5.44051
Deaths	Taiwan (Province of China)	Female	15-49 years	Number	2013	5.89703	6.73623	5.1504
Deaths	Taiwan (Province of China)	Female	15-49 years	Number	2014	5.33363	6.08038	4.69822
Deaths	Taiwan (Province of China)	Female	15-49 years	Number	2015	4.6552	5.33166	4.06467
Deaths	Taiwan (Province of China)	Female	15-49 years	Number	2016	4.36717	4.99155	3.8277
Deaths	Taiwan (Province of China)	Female	15-49 years	Number	2017	3.88239	4.43224	3.41285
Deaths	Taiwan (Province of China)	Female	15-49 years	Number	2018	3.92038	4.48653	3.40728
Deaths	Taiwan (Province of China)	Female	15-49 years	Number	2019	3.76251	4.3088	3.25657
Deaths	Taiwan (Province of China)	Female	15-49 years	Number	2020	3.75017	4.32706	3.2082
Deaths	Taiwan (Province of China)	Female	15-49 years	Number	2021	3.67465	4.3096	3.10482
Deaths	Kingdom of Cambodia	Female	15-49 years	Number	1990	2.114	5.0681	0.728543
Deaths	Kingdom of Cambodia	Female	15-49 years	Number	1991	2.16633	5.19481	0.779182
Deaths	Kingdom of Cambodia	Female	15-49 years	Number	1992	2.22729	5.29576	0.804798
Deaths	Kingdom of Cambodia	Female	15-49 years	Number	1993	2.2955	5.47696	0.84391
Deaths	Kingdom of Cambodia	Female	15-49 years	Number	1994	2.36932	5.52602	0.890872
Deaths	Kingdom of Cambodia	Female	15-49 years	Number	1995	2.42554	5.65646	0.924381
Deaths	Kingdom of Cambodia	Female	15-49 years	Number	1996	2.47834	5.78141	0.968764
Deaths	Kingdom of Cambodia	Female	15-49 years	Number	1997	2.51255	5.72448	1.00119
Deaths	Kingdom of Cambodia	Female	15-49 years	Number	1998	2.56768	5.78853	1.04608
Deaths	Kingdom of Cambodia	Female	15-49 years	Number	1999	2.62584	5.83448	1.09886
Deaths	Kingdom of Cambodia	Female	15-49 years	Number	2000	2.6516	5.784	1.14151
Deaths	Kingdom of Cambodia	Female	15-49 years	Number	2001	2.75509	6.03473	1.21553
Deaths	Kingdom of Cambodia	Female	15-49 years	Number	2002	2.81694	6.1322	1.28694
Deaths	Kingdom of Cambodia	Female	15-49 years	Number	2003	2.84364	6.12156	1.33501
Deaths	Kingdom of Cambodia	Female	15-49 years	Number	2004	2.92026	6.3874	1.38331
Deaths	Kingdom of Cambodia	Female	15-49 years	Number	2005	3.02333	6.67848	1.46931
Deaths	Kingdom of Cambodia	Female	15-49 years	Number	2006	3.05651	6.49091	1.52026
Deaths	Kingdom of Cambodia	Female	15-49 years	Number	2007	3.15936	6.46698	1.60381
Deaths	Kingdom of Cambodia	Female	15-49 years	Number	2008	3.20399	6.63123	1.66004
Deaths	Kingdom of Cambodia	Female	15-49 years	Number	2009	3.2509	6.65917	1.73262
Deaths	Kingdom of Cambodia	Female	15-49 years	Number	2010	3.30046	6.67336	1.75824
Deaths	Kingdom of Cambodia	Female	15-49 years	Number	2011	3.37686	6.79305	1.81451
Deaths	Kingdom of Cambodia	Female	15-49 years	Number	2012	3.47234	7.17593	1.9072
Deaths	Kingdom of Cambodia	Female	15-49 years	Number	2013	3.52522	7.30063	1.93912
Deaths	Kingdom of Cambodia	Female	15-49 years	Number	2014	3.51878	7.03371	1.96114
Deaths	Kingdom of Cambodia	Female	15-49 years	Number	2015	3.5584	7.17588	2.00599
Deaths	Kingdom of Cambodia	Female	15-49 years	Number	2016	3.60525	7.33775	2.00296
Deaths	Kingdom of Cambodia	Female	15-49 years	Number	2017	3.58861	7.34567	1.99245
Deaths	Kingdom of Cambodia	Female	15-49 years	Number	2018	3.64772	7.49083	1.99816
Deaths	Kingdom of Cambodia	Female	15-49 years	Number	2019	3.69619	7.60741	2.02848
Deaths	Kingdom of Cambodia	Female	15-49 years	Number	2020	3.74613	7.79867	2.08014
Deaths	Kingdom of Cambodia	Female	15-49 years	Number	2021	3.79913	7.8692	2.07349
Deaths	Republic of Indonesia	Female	15-49 years	Number	1990	42.6856	88.1125	22.4287
Deaths	Republic of Indonesia	Female	15-49 years	Number	1991	44.1399	86.9427	24.2213
Deaths	Republic of Indonesia	Female	15-49 years	Number	1992	45.764	93.5079	25.1743
Deaths	Republic of Indonesia	Female	15-49 years	Number	1993	47.4451	95.9324	27.5626
Deaths	Republic of Indonesia	Female	15-49 years	Number	1994	48.687	98.3464	28.3438
Deaths	Republic of Indonesia	Female	15-49 years	Number	1995	49.7173	106.559	29.4447
Deaths	Republic of Indonesia	Female	15-49 years	Number	1996	50.7348	102.717	30.7836
Deaths	Republic of Indonesia	Female	15-49 years	Number	1997	52.0485	105.98	32.1161
Deaths	Republic of Indonesia	Female	15-49 years	Number	1998	53.6428	121.004	33.2221
Deaths	Republic of Indonesia	Female	15-49 years	Number	1999	55.0999	114.605	33.4005
Deaths	Republic of Indonesia	Female	15-49 years	Number	2000	56.5003	122.738	33.6214
Deaths	Republic of Indonesia	Female	15-49 years	Number	2001	57.8204	123.471	34.7785
Deaths	Republic of Indonesia	Female	15-49 years	Number	2002	58.9246	121.665	35.6229
Deaths	Republic of Indonesia	Female	15-49 years	Number	2003	60.1412	126.391	36.0295
Deaths	Republic of Indonesia	Female	15-49 years	Number	2004	60.2808	124.758	35.7042
Deaths	Republic of Indonesia	Female	15-49 years	Number	2005	60.5194	128.891	36.6568
Deaths	Republic of Indonesia	Female	15-49 years	Number	2006	60.8666	123.153	36.4887
Deaths	Republic of Indonesia	Female	15-49 years	Number	2007	61.3791	134.716	36.1716
Deaths	Republic of Indonesia	Female	15-49 years	Number	2008	61.7985	131.292	37.4385
Deaths	Republic of Indonesia	Female	15-49 years	Number	2009	61.8723	126.679	37.1087
Deaths	Republic of Indonesia	Female	15-49 years	Number	2010	62.2207	130.297	38.6964
Deaths	Republic of Indonesia	Female	15-49 years	Number	2011	62.7532	128.92	37.8436
Deaths	Republic of Indonesia	Female	15-49 years	Number	2012	63.5251	126.682	38.7276
Deaths	Republic of Indonesia	Female	15-49 years	Number	2013	63.3551	130.309	36.6197
Deaths	Republic of Indonesia	Female	15-49 years	Number	2014	62.9281	128.412	35.5554
Deaths	Republic of Indonesia	Female	15-49 years	Number	2015	63.102	129.269	38.3509
Deaths	Republic of Indonesia	Female	15-49 years	Number	2016	63.4548	125.68	36.7594
Deaths	Republic of Indonesia	Female	15-49 years	Number	2017	63.7721	129.252	37.7438
Deaths	Republic of Indonesia	Female	15-49 years	Number	2018	63.9328	126.924	36.2582
Deaths	Republic of Indonesia	Female	15-49 years	Number	2019	63.7727	121.436	37.2041
Deaths	Republic of Indonesia	Female	15-49 years	Number	2020	63.853	125.103	36.6147
Deaths	Republic of Indonesia	Female	15-49 years	Number	2021	63.5379	131.631	36.6879
Deaths	Lao People's Democratic Republic	Female	15-49 years	Number	1990	1.00824	2.73035	0.22764
Deaths	Lao People's Democratic Republic	Female	15-49 years	Number	1991	1.03774	2.81783	0.241027
Deaths	Lao People's Democratic Republic	Female	15-49 years	Number	1992	1.08298	2.92536	0.255562
Deaths	Lao People's Democratic Republic	Female	15-49 years	Number	1993	1.13187	3.04436	0.264383
Deaths	Lao People's Democratic Republic	Female	15-49 years	Number	1994	1.17714	3.12211	0.277947
Deaths	Lao People's Democratic Republic	Female	15-49 years	Number	1995	1.2206	3.17341	0.296185
Deaths	Lao People's Democratic Republic	Female	15-49 years	Number	1996	1.25024	3.21968	0.310542
Deaths	Lao People's Democratic Republic	Female	15-49 years	Number	1997	1.29901	3.33413	0.335223
Deaths	Lao People's Democratic Republic	Female	15-49 years	Number	1998	1.36267	3.44828	0.362268
Deaths	Lao People's Democratic Republic	Female	15-49 years	Number	1999	1.41843	3.52263	0.389328
Deaths	Lao People's Democratic Republic	Female	15-49 years	Number	2000	1.41478	3.55761	0.406156
Deaths	Lao People's Democratic Republic	Female	15-49 years	Number	2001	1.49304	3.78513	0.433037
Deaths	Lao People's Democratic Republic	Female	15-49 years	Number	2002	1.53962	3.90005	0.459717
Deaths	Lao People's Democratic Republic	Female	15-49 years	Number	2003	1.58845	3.99426	0.497416
Deaths	Lao People's Democratic Republic	Female	15-49 years	Number	2004	1.64073	4.08301	0.524168
Deaths	Lao People's Democratic Republic	Female	15-49 years	Number	2005	1.69857	4.24939	0.547325
Deaths	Lao People's Democratic Republic	Female	15-49 years	Number	2006	1.73564	4.39288	0.57501
Deaths	Lao People's Democratic Republic	Female	15-49 years	Number	2007	1.78146	4.62364	0.599839
Deaths	Lao People's Democratic Republic	Female	15-49 years	Number	2008	1.83715	4.65031	0.629085
Deaths	Lao People's Democratic Republic	Female	15-49 years	Number	2009	1.88543	4.73064	0.659034
Deaths	Lao People's Democratic Republic	Female	15-49 years	Number	2010	1.89751	4.69219	0.675669
Deaths	Lao People's Democratic Republic	Female	15-49 years	Number	2011	1.93364	4.7053	0.680087
Deaths	Lao People's Democratic Republic	Female	15-49 years	Number	2012	1.9202	4.6024	0.688561
Deaths	Lao People's Democratic Republic	Female	15-49 years	Number	2013	1.98605	4.75332	0.696105
Deaths	Lao People's Democratic Republic	Female	15-49 years	Number	2014	2.01962	4.79974	0.733512
Deaths	Lao People's Democratic Republic	Female	15-49 years	Number	2015	2.07091	5.04201	0.760103
Deaths	Lao People's Democratic Republic	Female	15-49 years	Number	2016	2.10355	5.12578	0.789782
Deaths	Lao People's Democratic Republic	Female	15-49 years	Number	2017	2.13341	5.15367	0.793887
Deaths	Lao People's Democratic Republic	Female	15-49 years	Number	2018	2.14885	5.37443	0.803213
Deaths	Lao People's Democratic Republic	Female	15-49 years	Number	2019	2.1656	5.2252	0.821108
Deaths	Lao People's Democratic Republic	Female	15-49 years	Number	2020	2.18	5.19785	0.796638
Deaths	Lao People's Democratic Republic	Female	15-49 years	Number	2021	2.18678	5.19189	0.795907
Deaths	Malaysia	Female	15-49 years	Number	1990	2.34857	5.35113	1.47065
Deaths	Malaysia	Female	15-49 years	Number	1991	2.39135	5.56531	1.49055
Deaths	Malaysia	Female	15-49 years	Number	1992	2.47775	5.86159	1.56397
Deaths	Malaysia	Female	15-49 years	Number	1993	2.59069	6.27532	1.63017
Deaths	Malaysia	Female	15-49 years	Number	1994	2.59684	6.42176	1.63856
Deaths	Malaysia	Female	15-49 years	Number	1995	2.71196	6.62986	1.7514
Deaths	Malaysia	Female	15-49 years	Number	1996	2.74037	6.86478	1.80621
Deaths	Malaysia	Female	15-49 years	Number	1997	2.78856	7.09728	1.90623
Deaths	Malaysia	Female	15-49 years	Number	1998	2.82182	7.31192	1.94385
Deaths	Malaysia	Female	15-49 years	Number	1999	3.01005	7.58526	2.14171
Deaths	Malaysia	Female	15-49 years	Number	2000	2.91825	7.36834	2.08123
Deaths	Malaysia	Female	15-49 years	Number	2001	2.89301	7.48482	2.04185
Deaths	Malaysia	Female	15-49 years	Number	2002	2.86975	7.75372	2.04074
Deaths	Malaysia	Female	15-49 years	Number	2003	2.89011	7.92773	2.06734
Deaths	Malaysia	Female	15-49 years	Number	2004	2.86713	8.08731	2.0479
Deaths	Malaysia	Female	15-49 years	Number	2005	2.92364	8.1848	2.11624
Deaths	Malaysia	Female	15-49 years	Number	2006	3.10989	8.41318	2.21619
Deaths	Malaysia	Female	15-49 years	Number	2007	3.22814	8.35435	2.25083
Deaths	Malaysia	Female	15-49 years	Number	2008	3.37074	8.5217	2.29765
Deaths	Malaysia	Female	15-49 years	Number	2009	3.62393	8.61173	2.36985
Deaths	Malaysia	Female	15-49 years	Number	2010	3.78948	8.55961	2.37055
Deaths	Malaysia	Female	15-49 years	Number	2011	3.8511	8.49358	2.36197
Deaths	Malaysia	Female	15-49 years	Number	2012	3.91443	8.8541	2.3947
Deaths	Malaysia	Female	15-49 years	Number	2013	3.92536	9.01739	2.45301
Deaths	Malaysia	Female	15-49 years	Number	2014	3.99895	8.76543	2.45985
Deaths	Malaysia	Female	15-49 years	Number	2015	4.13883	8.82682	2.539
Deaths	Malaysia	Female	15-49 years	Number	2016	4.12102	8.8999	2.52012
Deaths	Malaysia	Female	15-49 years	Number	2017	4.21333	9.02749	2.59766
Deaths	Malaysia	Female	15-49 years	Number	2018	4.14041	8.817	2.5699
Deaths	Malaysia	Female	15-49 years	Number	2019	4.16851	9.02395	2.60267
Deaths	Malaysia	Female	15-49 years	Number	2020	3.87429	8.42824	2.39166
Deaths	Malaysia	Female	15-49 years	Number	2021	4.15339	9.03495	2.58565
Deaths	Republic of Maldives	Female	15-49 years	Number	1990	0.087602	0.191538	0.0285038
Deaths	Republic of Maldives	Female	15-49 years	Number	1991	0.087871	0.184419	0.0305381
Deaths	Republic of Maldives	Female	15-49 years	Number	1992	0.0892326	0.180564	0.0322251
Deaths	Republic of Maldives	Female	15-49 years	Number	1993	0.0914707	0.178562	0.0341539
Deaths	Republic of Maldives	Female	15-49 years	Number	1994	0.0947713	0.183115	0.0365079
Deaths	Republic of Maldives	Female	15-49 years	Number	1995	0.0945797	0.180766	0.0393998
Deaths	Republic of Maldives	Female	15-49 years	Number	1996	0.0999295	0.188801	0.045658
Deaths	Republic of Maldives	Female	15-49 years	Number	1997	0.0986342	0.184099	0.046675
Deaths	Republic of Maldives	Female	15-49 years	Number	1998	0.102754	0.185847	0.0505613
Deaths	Republic of Maldives	Female	15-49 years	Number	1999	0.104597	0.185839	0.0537118
Deaths	Republic of Maldives	Female	15-49 years	Number	2000	0.105624	0.185072	0.0575735
Deaths	Republic of Maldives	Female	15-49 years	Number	2001	0.107472	0.186806	0.0619305
Deaths	Republic of Maldives	Female	15-49 years	Number	2002	0.117942	0.206098	0.0698108
Deaths	Republic of Maldives	Female	15-49 years	Number	2003	0.119348	0.205327	0.0738084
Deaths	Republic of Maldives	Female	15-49 years	Number	2004	0.120007	0.209595	0.0763408
Deaths	Republic of Maldives	Female	15-49 years	Number	2005	0.120906	0.205133	0.0788051
Deaths	Republic of Maldives	Female	15-49 years	Number	2006	0.12137	0.203786	0.0806829
Deaths	Republic of Maldives	Female	15-49 years	Number	2007	0.121311	0.204778	0.0821316
Deaths	Republic of Maldives	Female	15-49 years	Number	2008	0.121147	0.206843	0.0852693
Deaths	Republic of Maldives	Female	15-49 years	Number	2009	0.121528	0.211853	0.0848591
Deaths	Republic of Maldives	Female	15-49 years	Number	2010	0.122102	0.210851	0.0858409
Deaths	Republic of Maldives	Female	15-49 years	Number	2011	0.121209	0.210859	0.0845635
Deaths	Republic of Maldives	Female	15-49 years	Number	2012	0.125078	0.219776	0.0865214
Deaths	Republic of Maldives	Female	15-49 years	Number	2013	0.122082	0.218956	0.0853753
Deaths	Republic of Maldives	Female	15-49 years	Number	2014	0.121782	0.215996	0.0845972
Deaths	Republic of Maldives	Female	15-49 years	Number	2015	0.123386	0.227307	0.0861342
Deaths	Republic of Maldives	Female	15-49 years	Number	2016	0.126577	0.233291	0.0868731
Deaths	Republic of Maldives	Female	15-49 years	Number	2017	0.124651	0.224692	0.0883322
Deaths	Republic of Maldives	Female	15-49 years	Number	2018	0.11711	0.207912	0.0822969
Deaths	Republic of Maldives	Female	15-49 years	Number	2019	0.110302	0.19652	0.0769816
Deaths	Republic of Maldives	Female	15-49 years	Number	2020	0.10538	0.192454	0.0725064
Deaths	Republic of Maldives	Female	15-49 years	Number	2021	0.112797	0.203307	0.0767339
Deaths	Republic of the Union of Myanmar	Female	15-49 years	Number	1990	13.2064	30.0873	5.02491
Deaths	Republic of the Union of Myanmar	Female	15-49 years	Number	1991	13.8202	31.3534	5.30023
Deaths	Republic of the Union of Myanmar	Female	15-49 years	Number	1992	14.3422	32.5212	5.59926
Deaths	Republic of the Union of Myanmar	Female	15-49 years	Number	1993	14.8737	34.5106	5.86095
Deaths	Republic of the Union of Myanmar	Female	15-49 years	Number	1994	15.3527	35.573	6.18577
Deaths	Republic of the Union of Myanmar	Female	15-49 years	Number	1995	15.86	37.1173	6.47308
Deaths	Republic of the Union of Myanmar	Female	15-49 years	Number	1996	16.2369	37.4417	6.68837
Deaths	Republic of the Union of Myanmar	Female	15-49 years	Number	1997	16.6215	38.7367	6.92952
Deaths	Republic of the Union of Myanmar	Female	15-49 years	Number	1998	17.0609	39.23	7.16793
Deaths	Republic of the Union of Myanmar	Female	15-49 years	Number	1999	17.3822	39.8483	7.42984
Deaths	Republic of the Union of Myanmar	Female	15-49 years	Number	2000	17.7947	40.7118	7.69323
Deaths	Republic of the Union of Myanmar	Female	15-49 years	Number	2001	17.8293	40.2159	7.87482
Deaths	Republic of the Union of Myanmar	Female	15-49 years	Number	2002	17.8753	39.5331	8.13959
Deaths	Republic of the Union of Myanmar	Female	15-49 years	Number	2003	17.8798	39.8281	8.24353
Deaths	Republic of the Union of Myanmar	Female	15-49 years	Number	2004	17.9047	39.4374	8.22259
Deaths	Republic of the Union of Myanmar	Female	15-49 years	Number	2005	17.6194	39.2667	8.32941
Deaths	Republic of the Union of Myanmar	Female	15-49 years	Number	2006	17.1138	37.9639	8.3689
Deaths	Republic of the Union of Myanmar	Female	15-49 years	Number	2007	16.3708	35.6529	8.19724
Deaths	Republic of the Union of Myanmar	Female	15-49 years	Number	2008	15.577	33.224	7.99575
Deaths	Republic of the Union of Myanmar	Female	15-49 years	Number	2009	15.2438	32.0325	7.96194
Deaths	Republic of the Union of Myanmar	Female	15-49 years	Number	2010	14.8869	31.631	7.71539
Deaths	Republic of the Union of Myanmar	Female	15-49 years	Number	2011	14.7851	30.759	8.02077
Deaths	Republic of the Union of Myanmar	Female	15-49 years	Number	2012	14.1165	28.9718	7.94041
Deaths	Republic of the Union of Myanmar	Female	15-49 years	Number	2013	14.3915	29.7151	8.30414
Deaths	Republic of the Union of Myanmar	Female	15-49 years	Number	2014	14.6067	30.7964	8.61916
Deaths	Republic of the Union of Myanmar	Female	15-49 years	Number	2015	14.5652	30.0614	8.82846
Deaths	Republic of the Union of Myanmar	Female	15-49 years	Number	2016	14.5942	29.7767	8.87459
Deaths	Republic of the Union of Myanmar	Female	15-49 years	Number	2017	14.5762	29.4175	8.85537
Deaths	Republic of the Union of Myanmar	Female	15-49 years	Number	2018	14.47	28.4301	8.70752
Deaths	Republic of the Union of Myanmar	Female	15-49 years	Number	2019	14.4988	28.559	8.6273
Deaths	Republic of the Union of Myanmar	Female	15-49 years	Number	2020	14.4473	28.6821	8.48376
Deaths	Republic of the Union of Myanmar	Female	15-49 years	Number	2021	14.3443	28.2541	8.42728
Deaths	Republic of the Philippines	Female	15-49 years	Number	1990	10.6449	14.0275	5.28514
Deaths	Republic of the Philippines	Female	15-49 years	Number	1991	10.7847	14.2354	5.39265
Deaths	Republic of the Philippines	Female	15-49 years	Number	1992	11.2388	15.2233	5.55025
Deaths	Republic of the Philippines	Female	15-49 years	Number	1993	11.4709	14.6219	5.96942
Deaths	Republic of the Philippines	Female	15-49 years	Number	1994	11.6444	15.334	6.00648
Deaths	Republic of the Philippines	Female	15-49 years	Number	1995	11.8421	15.6318	6.15583
Deaths	Republic of the Philippines	Female	15-49 years	Number	1996	12.1355	16.116	6.18619
Deaths	Republic of the Philippines	Female	15-49 years	Number	1997	12.4083	15.9025	6.41354
Deaths	Republic of the Philippines	Female	15-49 years	Number	1998	12.6764	16.5835	6.56102
Deaths	Republic of the Philippines	Female	15-49 years	Number	1999	13.0244	16.8151	6.80391
Deaths	Republic of the Philippines	Female	15-49 years	Number	2000	13.5619	17.5815	7.00201
Deaths	Republic of the Philippines	Female	15-49 years	Number	2001	14.1412	18.3852	7.64022
Deaths	Republic of the Philippines	Female	15-49 years	Number	2002	14.8882	18.7739	7.8683
Deaths	Republic of the Philippines	Female	15-49 years	Number	2003	15.5381	19.5907	8.01534
Deaths	Republic of the Philippines	Female	15-49 years	Number	2004	16.3288	20.9166	8.77417
Deaths	Republic of the Philippines	Female	15-49 years	Number	2005	17.2945	22.5417	9.29281
Deaths	Republic of the Philippines	Female	15-49 years	Number	2006	18.2432	23.0513	9.6033
Deaths	Republic of the Philippines	Female	15-49 years	Number	2007	18.5948	23.8315	9.7698
Deaths	Republic of the Philippines	Female	15-49 years	Number	2008	18.9808	24.1572	10.3222
Deaths	Republic of the Philippines	Female	15-49 years	Number	2009	19.7584	24.9165	10.9023
Deaths	Republic of the Philippines	Female	15-49 years	Number	2010	20.5439	25.9196	10.8235
Deaths	Republic of the Philippines	Female	15-49 years	Number	2011	20.7521	26.2511	11.1392
Deaths	Republic of the Philippines	Female	15-49 years	Number	2012	21.2454	26.5417	11.5993
Deaths	Republic of the Philippines	Female	15-49 years	Number	2013	20.9154	27.1696	11.392
Deaths	Republic of the Philippines	Female	15-49 years	Number	2014	20.8607	27.1789	12.0005
Deaths	Republic of the Philippines	Female	15-49 years	Number	2015	20.8121	27.4289	11.902
Deaths	Republic of the Philippines	Female	15-49 years	Number	2016	20.6506	27.2532	12.3467
Deaths	Republic of the Philippines	Female	15-49 years	Number	2017	20.1239	28.6643	12.1583
Deaths	Republic of the Philippines	Female	15-49 years	Number	2018	19.5398	28.7423	12.4698
Deaths	Republic of the Philippines	Female	15-49 years	Number	2019	19.8988	29.1203	12.1458
Deaths	Republic of the Philippines	Female	15-49 years	Number	2020	19.8678	28.806	11.8517
Deaths	Republic of the Philippines	Female	15-49 years	Number	2021	20.1497	30.6047	12.4064
Deaths	Democratic Socialist Republic of Sri Lanka	Female	15-49 years	Number	1990	11.7295	24.5754	3.17498
Deaths	Democratic Socialist Republic of Sri Lanka	Female	15-49 years	Number	1991	11.5419	24.2665	3.23385
Deaths	Democratic Socialist Republic of Sri Lanka	Female	15-49 years	Number	1992	11.5376	24.3273	3.21076
Deaths	Democratic Socialist Republic of Sri Lanka	Female	15-49 years	Number	1993	11.4362	23.8159	3.30852
Deaths	Democratic Socialist Republic of Sri Lanka	Female	15-49 years	Number	1994	11.5711	24.3815	3.3358
Deaths	Democratic Socialist Republic of Sri Lanka	Female	15-49 years	Number	1995	11.4016	23.2407	3.26459
Deaths	Democratic Socialist Republic of Sri Lanka	Female	15-49 years	Number	1996	11.7262	24.43	3.49381
Deaths	Democratic Socialist Republic of Sri Lanka	Female	15-49 years	Number	1997	11.7272	24.357	3.58385
Deaths	Democratic Socialist Republic of Sri Lanka	Female	15-49 years	Number	1998	11.4401	23.6966	3.62195
Deaths	Democratic Socialist Republic of Sri Lanka	Female	15-49 years	Number	1999	11.7055	24.0676	3.67632
Deaths	Democratic Socialist Republic of Sri Lanka	Female	15-49 years	Number	2000	11.7984	23.7612	3.70755
Deaths	Democratic Socialist Republic of Sri Lanka	Female	15-49 years	Number	2001	11.7658	23.5486	4.00938
Deaths	Democratic Socialist Republic of Sri Lanka	Female	15-49 years	Number	2002	12.1206	23.7273	4.07274
Deaths	Democratic Socialist Republic of Sri Lanka	Female	15-49 years	Number	2003	12.7128	24.2303	4.20273
Deaths	Democratic Socialist Republic of Sri Lanka	Female	15-49 years	Number	2004	13.2177	24.1752	4.36145
Deaths	Democratic Socialist Republic of Sri Lanka	Female	15-49 years	Number	2005	13.765	23.9424	4.50366
Deaths	Democratic Socialist Republic of Sri Lanka	Female	15-49 years	Number	2006	15.147	24.0405	4.47112
Deaths	Democratic Socialist Republic of Sri Lanka	Female	15-49 years	Number	2007	16.1327	23.844	4.58795
Deaths	Democratic Socialist Republic of Sri Lanka	Female	15-49 years	Number	2008	16.9697	23.5412	4.57043
Deaths	Democratic Socialist Republic of Sri Lanka	Female	15-49 years	Number	2009	18.536	24.4334	4.65961
Deaths	Democratic Socialist Republic of Sri Lanka	Female	15-49 years	Number	2010	18.9927	24.6866	4.65845
Deaths	Democratic Socialist Republic of Sri Lanka	Female	15-49 years	Number	2011	19.4304	24.8176	4.5304
Deaths	Democratic Socialist Republic of Sri Lanka	Female	15-49 years	Number	2012	19.1401	24.8033	4.53122
Deaths	Democratic Socialist Republic of Sri Lanka	Female	15-49 years	Number	2013	18.4604	24.4031	4.42484
Deaths	Democratic Socialist Republic of Sri Lanka	Female	15-49 years	Number	2014	18.3477	24.4851	4.53011
Deaths	Democratic Socialist Republic of Sri Lanka	Female	15-49 years	Number	2015	17.8137	24.9021	4.32858
Deaths	Democratic Socialist Republic of Sri Lanka	Female	15-49 years	Number	2016	17.9892	26.2242	4.56727
Deaths	Democratic Socialist Republic of Sri Lanka	Female	15-49 years	Number	2017	17.9346	27.4863	4.64207
Deaths	Democratic Socialist Republic of Sri Lanka	Female	15-49 years	Number	2018	17.91	28.7774	4.49383
Deaths	Democratic Socialist Republic of Sri Lanka	Female	15-49 years	Number	2019	18.0114	29.9176	4.69415
Deaths	Democratic Socialist Republic of Sri Lanka	Female	15-49 years	Number	2020	16.9116	27.8029	4.40851
Deaths	Democratic Socialist Republic of Sri Lanka	Female	15-49 years	Number	2021	17.005	28.5965	4.31597
Deaths	Kingdom of Thailand	Female	15-49 years	Number	1990	9.0442	18.858	4.99638
Deaths	Kingdom of Thailand	Female	15-49 years	Number	1991	9.48628	18.6123	5.16533
Deaths	Kingdom of Thailand	Female	15-49 years	Number	1992	9.33118	17.9483	5.46893
Deaths	Kingdom of Thailand	Female	15-49 years	Number	1993	9.94934	18.726	5.76542
Deaths	Kingdom of Thailand	Female	15-49 years	Number	1994	9.93685	18.3392	5.60012
Deaths	Kingdom of Thailand	Female	15-49 years	Number	1995	10.3789	20.5778	5.79726
Deaths	Kingdom of Thailand	Female	15-49 years	Number	1996	10.8134	22.0295	5.91495
Deaths	Kingdom of Thailand	Female	15-49 years	Number	1997	10.7044	22.5063	5.98482
Deaths	Kingdom of Thailand	Female	15-49 years	Number	1998	10.7868	20.8202	5.82016
Deaths	Kingdom of Thailand	Female	15-49 years	Number	1999	11.9872	23.6108	6.30044
Deaths	Kingdom of Thailand	Female	15-49 years	Number	2000	12.8396	24.5432	6.5471
Deaths	Kingdom of Thailand	Female	15-49 years	Number	2001	13.3218	26.0228	6.94628
Deaths	Kingdom of Thailand	Female	15-49 years	Number	2002	13.9121	27.3802	7.24322
Deaths	Kingdom of Thailand	Female	15-49 years	Number	2003	13.7503	26.5618	7.60946
Deaths	Kingdom of Thailand	Female	15-49 years	Number	2004	13.1794	24.3603	7.48566
Deaths	Kingdom of Thailand	Female	15-49 years	Number	2005	11.7487	21.831	7.23535
Deaths	Kingdom of Thailand	Female	15-49 years	Number	2006	11.4312	20.6985	7.14138
Deaths	Kingdom of Thailand	Female	15-49 years	Number	2007	11.3237	21.2518	7.55001
Deaths	Kingdom of Thailand	Female	15-49 years	Number	2008	11.1901	21.3352	7.49678
Deaths	Kingdom of Thailand	Female	15-49 years	Number	2009	11.1428	22.5974	7.37026
Deaths	Kingdom of Thailand	Female	15-49 years	Number	2010	11.1077	23.3498	7.0337
Deaths	Kingdom of Thailand	Female	15-49 years	Number	2011	10.6542	22.8842	6.87227
Deaths	Kingdom of Thailand	Female	15-49 years	Number	2012	10.5795	22.8695	6.81817
Deaths	Kingdom of Thailand	Female	15-49 years	Number	2013	10.2707	21.6086	6.80677
Deaths	Kingdom of Thailand	Female	15-49 years	Number	2014	10.2574	21.1906	6.7548
Deaths	Kingdom of Thailand	Female	15-49 years	Number	2015	10.212	21.2369	6.79191
Deaths	Kingdom of Thailand	Female	15-49 years	Number	2016	10.4725	21.3925	6.80793
Deaths	Kingdom of Thailand	Female	15-49 years	Number	2017	10.3281	20.6996	6.53728
Deaths	Kingdom of Thailand	Female	15-49 years	Number	2018	10.4104	19.9145	6.47641
Deaths	Kingdom of Thailand	Female	15-49 years	Number	2019	10.593	19.9282	6.40909
Deaths	Kingdom of Thailand	Female	15-49 years	Number	2020	10.2736	19.4972	5.95541
Deaths	Kingdom of Thailand	Female	15-49 years	Number	2021	9.99313	19.7156	5.78383
Deaths	Democratic Republic of Timor-Leste	Female	15-49 years	Number	1990	0.137033	0.349566	0.0437504
Deaths	Democratic Republic of Timor-Leste	Female	15-49 years	Number	1991	0.139758	0.357511	0.0454839
Deaths	Democratic Republic of Timor-Leste	Female	15-49 years	Number	1992	0.144969	0.372847	0.0488477
Deaths	Democratic Republic of Timor-Leste	Female	15-49 years	Number	1993	0.149489	0.377703	0.0520043
Deaths	Democratic Republic of Timor-Leste	Female	15-49 years	Number	1994	0.152832	0.384677	0.0539334
Deaths	Democratic Republic of Timor-Leste	Female	15-49 years	Number	1995	0.149187	0.372303	0.0515827
Deaths	Democratic Republic of Timor-Leste	Female	15-49 years	Number	1996	0.149151	0.374914	0.0502551
Deaths	Democratic Republic of Timor-Leste	Female	15-49 years	Number	1997	0.144675	0.348923	0.0503524
Deaths	Democratic Republic of Timor-Leste	Female	15-49 years	Number	1998	0.14594	0.360298	0.0516948
Deaths	Democratic Republic of Timor-Leste	Female	15-49 years	Number	1999	0.145377	0.361939	0.0531462
Deaths	Democratic Republic of Timor-Leste	Female	15-49 years	Number	2000	0.148193	0.367652	0.0524217
Deaths	Democratic Republic of Timor-Leste	Female	15-49 years	Number	2001	0.146813	0.355239	0.0529545
Deaths	Democratic Republic of Timor-Leste	Female	15-49 years	Number	2002	0.133816	0.32276	0.0501662
Deaths	Democratic Republic of Timor-Leste	Female	15-49 years	Number	2003	0.143647	0.340454	0.0518452
Deaths	Democratic Republic of Timor-Leste	Female	15-49 years	Number	2004	0.113191	0.251601	0.0442042
Deaths	Democratic Republic of Timor-Leste	Female	15-49 years	Number	2005	0.12251	0.27791	0.0478892
Deaths	Democratic Republic of Timor-Leste	Female	15-49 years	Number	2006	0.119561	0.26284	0.0494905
Deaths	Democratic Republic of Timor-Leste	Female	15-49 years	Number	2007	0.126998	0.280063	0.0539208
Deaths	Democratic Republic of Timor-Leste	Female	15-49 years	Number	2008	0.122262	0.268186	0.0517323
Deaths	Democratic Republic of Timor-Leste	Female	15-49 years	Number	2009	0.144603	0.321092	0.0606375
Deaths	Democratic Republic of Timor-Leste	Female	15-49 years	Number	2010	0.150441	0.342375	0.0632556
Deaths	Democratic Republic of Timor-Leste	Female	15-49 years	Number	2011	0.195119	0.465702	0.0737406
Deaths	Democratic Republic of Timor-Leste	Female	15-49 years	Number	2012	0.22551	0.554539	0.0776475
Deaths	Democratic Republic of Timor-Leste	Female	15-49 years	Number	2013	0.237266	0.580308	0.081398
Deaths	Democratic Republic of Timor-Leste	Female	15-49 years	Number	2014	0.24793	0.596129	0.0853457
Deaths	Democratic Republic of Timor-Leste	Female	15-49 years	Number	2015	0.258407	0.624364	0.092714
Deaths	Democratic Republic of Timor-Leste	Female	15-49 years	Number	2016	0.269344	0.64067	0.10122
Deaths	Democratic Republic of Timor-Leste	Female	15-49 years	Number	2017	0.277397	0.672604	0.103881
Deaths	Democratic Republic of Timor-Leste	Female	15-49 years	Number	2018	0.287408	0.703482	0.110129
Deaths	Democratic Republic of Timor-Leste	Female	15-49 years	Number	2019	0.297199	0.720272	0.115258
Deaths	Democratic Republic of Timor-Leste	Female	15-49 years	Number	2020	0.306825	0.733475	0.115575
Deaths	Democratic Republic of Timor-Leste	Female	15-49 years	Number	2021	0.316275	0.751458	0.121996
Deaths	Socialist Republic of Viet Nam	Female	15-49 years	Number	1990	13.2956	31.7517	6.98728
Deaths	Socialist Republic of Viet Nam	Female	15-49 years	Number	1991	13.6505	32.939	7.16005
Deaths	Socialist Republic of Viet Nam	Female	15-49 years	Number	1992	14.0102	33.8314	7.40029
Deaths	Socialist Republic of Viet Nam	Female	15-49 years	Number	1993	14.3732	34.0472	7.70511
Deaths	Socialist Republic of Viet Nam	Female	15-49 years	Number	1994	14.7021	34.8199	7.81532
Deaths	Socialist Republic of Viet Nam	Female	15-49 years	Number	1995	15.1097	35.0697	7.79096
Deaths	Socialist Republic of Viet Nam	Female	15-49 years	Number	1996	15.428	35.5427	7.76049
Deaths	Socialist Republic of Viet Nam	Female	15-49 years	Number	1997	15.7986	36.3261	7.86831
Deaths	Socialist Republic of Viet Nam	Female	15-49 years	Number	1998	16.2048	36.7824	7.92663
Deaths	Socialist Republic of Viet Nam	Female	15-49 years	Number	1999	16.5995	37.053	7.85544
Deaths	Socialist Republic of Viet Nam	Female	15-49 years	Number	2000	16.9751	38.0697	7.80011
Deaths	Socialist Republic of Viet Nam	Female	15-49 years	Number	2001	17.2729	38.6109	7.95232
Deaths	Socialist Republic of Viet Nam	Female	15-49 years	Number	2002	17.4683	37.9594	7.96313
Deaths	Socialist Republic of Viet Nam	Female	15-49 years	Number	2003	17.6995	37.5642	8.17636
Deaths	Socialist Republic of Viet Nam	Female	15-49 years	Number	2004	17.9157	38.8372	8.21362
Deaths	Socialist Republic of Viet Nam	Female	15-49 years	Number	2005	18.0082	39.578	8.3375
Deaths	Socialist Republic of Viet Nam	Female	15-49 years	Number	2006	18.0328	39.2892	8.37044
Deaths	Socialist Republic of Viet Nam	Female	15-49 years	Number	2007	18.051	40.1737	8.43282
Deaths	Socialist Republic of Viet Nam	Female	15-49 years	Number	2008	18.0191	38.9602	8.4238
Deaths	Socialist Republic of Viet Nam	Female	15-49 years	Number	2009	18.1082	39.4619	8.40345
Deaths	Socialist Republic of Viet Nam	Female	15-49 years	Number	2010	18.1976	40.037	8.32908
Deaths	Socialist Republic of Viet Nam	Female	15-49 years	Number	2011	18.2796	39.9699	8.31867
Deaths	Socialist Republic of Viet Nam	Female	15-49 years	Number	2012	18.3157	39.6468	8.21174
Deaths	Socialist Republic of Viet Nam	Female	15-49 years	Number	2013	18.4785	39.6361	8.16862
Deaths	Socialist Republic of Viet Nam	Female	15-49 years	Number	2014	18.451	38.7211	8.03264
Deaths	Socialist Republic of Viet Nam	Female	15-49 years	Number	2015	18.504	38.5925	8.12723
Deaths	Socialist Republic of Viet Nam	Female	15-49 years	Number	2016	18.5026	38.4397	8.26627
Deaths	Socialist Republic of Viet Nam	Female	15-49 years	Number	2017	18.4396	38.2415	8.21116
Deaths	Socialist Republic of Viet Nam	Female	15-49 years	Number	2018	18.3621	37.5662	8.2464
Deaths	Socialist Republic of Viet Nam	Female	15-49 years	Number	2019	18.2663	37.0165	8.12455
Deaths	Socialist Republic of Viet Nam	Female	15-49 years	Number	2020	18.262	36.6639	8.13983
Deaths	Socialist Republic of Viet Nam	Female	15-49 years	Number	2021	18.1814	35.7557	8.29685
Deaths	Republic of Fiji	Female	15-49 years	Number	1990	0.219869	0.447456	0.106612
Deaths	Republic of Fiji	Female	15-49 years	Number	1991	0.221927	0.438043	0.109603
Deaths	Republic of Fiji	Female	15-49 years	Number	1992	0.223474	0.44732	0.113434
Deaths	Republic of Fiji	Female	15-49 years	Number	1993	0.226202	0.451858	0.115532
Deaths	Republic of Fiji	Female	15-49 years	Number	1994	0.227394	0.462911	0.11839
Deaths	Republic of Fiji	Female	15-49 years	Number	1995	0.227461	0.461997	0.12193
Deaths	Republic of Fiji	Female	15-49 years	Number	1996	0.22876	0.463539	0.125977
Deaths	Republic of Fiji	Female	15-49 years	Number	1997	0.229635	0.455844	0.126784
Deaths	Republic of Fiji	Female	15-49 years	Number	1998	0.227356	0.433999	0.12602
Deaths	Republic of Fiji	Female	15-49 years	Number	1999	0.231579	0.449128	0.129616
Deaths	Republic of Fiji	Female	15-49 years	Number	2000	0.23581	0.462522	0.135685
Deaths	Republic of Fiji	Female	15-49 years	Number	2001	0.229199	0.445858	0.132672
Deaths	Republic of Fiji	Female	15-49 years	Number	2002	0.229906	0.467319	0.134395
Deaths	Republic of Fiji	Female	15-49 years	Number	2003	0.233571	0.460646	0.138322
Deaths	Republic of Fiji	Female	15-49 years	Number	2004	0.229224	0.448744	0.134899
Deaths	Republic of Fiji	Female	15-49 years	Number	2005	0.226932	0.463328	0.134369
Deaths	Republic of Fiji	Female	15-49 years	Number	2006	0.231698	0.458352	0.136367
Deaths	Republic of Fiji	Female	15-49 years	Number	2007	0.229699	0.462486	0.134766
Deaths	Republic of Fiji	Female	15-49 years	Number	2008	0.230211	0.461553	0.135571
Deaths	Republic of Fiji	Female	15-49 years	Number	2009	0.232256	0.448423	0.136783
Deaths	Republic of Fiji	Female	15-49 years	Number	2010	0.228046	0.437922	0.133031
Deaths	Republic of Fiji	Female	15-49 years	Number	2011	0.225101	0.452242	0.13014
Deaths	Republic of Fiji	Female	15-49 years	Number	2012	0.223755	0.442083	0.129091
Deaths	Republic of Fiji	Female	15-49 years	Number	2013	0.219401	0.438384	0.123606
Deaths	Republic of Fiji	Female	15-49 years	Number	2014	0.218801	0.444688	0.119903
Deaths	Republic of Fiji	Female	15-49 years	Number	2015	0.217445	0.442199	0.116597
Deaths	Republic of Fiji	Female	15-49 years	Number	2016	0.215177	0.419584	0.112505
Deaths	Republic of Fiji	Female	15-49 years	Number	2017	0.214928	0.422699	0.11264
Deaths	Republic of Fiji	Female	15-49 years	Number	2018	0.21271	0.435991	0.110935
Deaths	Republic of Fiji	Female	15-49 years	Number	2019	0.210166	0.424907	0.108509
Deaths	Republic of Fiji	Female	15-49 years	Number	2020	0.21003	0.425366	0.108827
Deaths	Republic of Fiji	Female	15-49 years	Number	2021	0.210599	0.417193	0.104111
Deaths	Republic of Kiribati	Female	15-49 years	Number	1990	0.0227474	0.0489496	0.00975607
Deaths	Republic of Kiribati	Female	15-49 years	Number	1991	0.0232973	0.0498852	0.0100372
Deaths	Republic of Kiribati	Female	15-49 years	Number	1992	0.0236774	0.0507388	0.0105706
Deaths	Republic of Kiribati	Female	15-49 years	Number	1993	0.0241428	0.0506583	0.0109721
Deaths	Republic of Kiribati	Female	15-49 years	Number	1994	0.0245044	0.0503453	0.0114427
Deaths	Republic of Kiribati	Female	15-49 years	Number	1995	0.0250583	0.0511255	0.0117843
Deaths	Republic of Kiribati	Female	15-49 years	Number	1996	0.0257325	0.0521881	0.0122168
Deaths	Republic of Kiribati	Female	15-49 years	Number	1997	0.0264617	0.053061	0.0124464
Deaths	Republic of Kiribati	Female	15-49 years	Number	1998	0.027199	0.0543312	0.0128294
Deaths	Republic of Kiribati	Female	15-49 years	Number	1999	0.02805	0.0565875	0.0133118
Deaths	Republic of Kiribati	Female	15-49 years	Number	2000	0.0288444	0.0586123	0.0136248
Deaths	Republic of Kiribati	Female	15-49 years	Number	2001	0.0294786	0.0602572	0.0140242
Deaths	Republic of Kiribati	Female	15-49 years	Number	2002	0.0300302	0.0620649	0.0146099
Deaths	Republic of Kiribati	Female	15-49 years	Number	2003	0.0305015	0.0626231	0.0148522
Deaths	Republic of Kiribati	Female	15-49 years	Number	2004	0.0310699	0.0645839	0.0151198
Deaths	Republic of Kiribati	Female	15-49 years	Number	2005	0.0316986	0.0653875	0.015731
Deaths	Republic of Kiribati	Female	15-49 years	Number	2006	0.0326279	0.0677141	0.015937
Deaths	Republic of Kiribati	Female	15-49 years	Number	2007	0.03369	0.0701923	0.0165275
Deaths	Republic of Kiribati	Female	15-49 years	Number	2008	0.0347535	0.0711304	0.0169777
Deaths	Republic of Kiribati	Female	15-49 years	Number	2009	0.035606	0.0748295	0.0178319
Deaths	Republic of Kiribati	Female	15-49 years	Number	2010	0.0364364	0.0780873	0.018492
Deaths	Republic of Kiribati	Female	15-49 years	Number	2011	0.0371909	0.0794833	0.0190115
Deaths	Republic of Kiribati	Female	15-49 years	Number	2012	0.0374859	0.0800912	0.0191084
Deaths	Republic of Kiribati	Female	15-49 years	Number	2013	0.0376728	0.0792478	0.0192831
Deaths	Republic of Kiribati	Female	15-49 years	Number	2014	0.0378435	0.0790582	0.0192134
Deaths	Republic of Kiribati	Female	15-49 years	Number	2015	0.0380657	0.0796671	0.0192634
Deaths	Republic of Kiribati	Female	15-49 years	Number	2016	0.0383584	0.0789619	0.019693
Deaths	Republic of Kiribati	Female	15-49 years	Number	2017	0.0387307	0.0796015	0.0196981
Deaths	Republic of Kiribati	Female	15-49 years	Number	2018	0.039047	0.0794193	0.020252
Deaths	Republic of Kiribati	Female	15-49 years	Number	2019	0.0394915	0.0803526	0.0205819
Deaths	Republic of Kiribati	Female	15-49 years	Number	2020	0.0401443	0.082461	0.0206774
Deaths	Republic of Kiribati	Female	15-49 years	Number	2021	0.0408424	0.0850877	0.0211091
Deaths	Republic of the Marshall Islands	Female	15-49 years	Number	1990	0.0150059	0.0320027	0.00641895
Deaths	Republic of the Marshall Islands	Female	15-49 years	Number	1991	0.0158168	0.0347844	0.00676702
Deaths	Republic of the Marshall Islands	Female	15-49 years	Number	1992	0.0166379	0.0379933	0.00711787
Deaths	Republic of the Marshall Islands	Female	15-49 years	Number	1993	0.0174668	0.0394612	0.00741802
Deaths	Republic of the Marshall Islands	Female	15-49 years	Number	1994	0.0182778	0.041194	0.00793726
Deaths	Republic of the Marshall Islands	Female	15-49 years	Number	1995	0.0190636	0.0430061	0.00819904
Deaths	Republic of the Marshall Islands	Female	15-49 years	Number	1996	0.0196841	0.0445136	0.0084462
Deaths	Republic of the Marshall Islands	Female	15-49 years	Number	1997	0.0203145	0.0467615	0.00871528
Deaths	Republic of the Marshall Islands	Female	15-49 years	Number	1998	0.020945	0.0486444	0.00891361
Deaths	Republic of the Marshall Islands	Female	15-49 years	Number	1999	0.0216235	0.0500863	0.00926974
Deaths	Republic of the Marshall Islands	Female	15-49 years	Number	2000	0.0223051	0.0523981	0.00952704
Deaths	Republic of the Marshall Islands	Female	15-49 years	Number	2001	0.0229181	0.0544469	0.00986824
Deaths	Republic of the Marshall Islands	Female	15-49 years	Number	2002	0.0234438	0.0553095	0.0099756
Deaths	Republic of the Marshall Islands	Female	15-49 years	Number	2003	0.0238371	0.0561651	0.0102092
Deaths	Republic of the Marshall Islands	Female	15-49 years	Number	2004	0.0241282	0.0575154	0.0103564
Deaths	Republic of the Marshall Islands	Female	15-49 years	Number	2005	0.0244382	0.0580925	0.0106352
Deaths	Republic of the Marshall Islands	Female	15-49 years	Number	2006	0.0246841	0.0594584	0.0107501
Deaths	Republic of the Marshall Islands	Female	15-49 years	Number	2007	0.0247468	0.0601882	0.0109501
Deaths	Republic of the Marshall Islands	Female	15-49 years	Number	2008	0.0248595	0.0596973	0.0109201
Deaths	Republic of the Marshall Islands	Female	15-49 years	Number	2009	0.0248761	0.0590654	0.0111191
Deaths	Republic of the Marshall Islands	Female	15-49 years	Number	2010	0.0248367	0.0585654	0.0112389
Deaths	Republic of the Marshall Islands	Female	15-49 years	Number	2011	0.0248119	0.0574818	0.0113565
Deaths	Republic of the Marshall Islands	Female	15-49 years	Number	2012	0.0247519	0.057285	0.0115234
Deaths	Republic of the Marshall Islands	Female	15-49 years	Number	2013	0.0246742	0.0575014	0.0117619
Deaths	Republic of the Marshall Islands	Female	15-49 years	Number	2014	0.0246079	0.0579527	0.0117222
Deaths	Republic of the Marshall Islands	Female	15-49 years	Number	2015	0.024567	0.0583007	0.0118147
Deaths	Republic of the Marshall Islands	Female	15-49 years	Number	2016	0.0244735	0.0583094	0.0122158
Deaths	Republic of the Marshall Islands	Female	15-49 years	Number	2017	0.0243857	0.0588989	0.0121869
Deaths	Republic of the Marshall Islands	Female	15-49 years	Number	2018	0.0242966	0.05803	0.0119713
Deaths	Republic of the Marshall Islands	Female	15-49 years	Number	2019	0.0241881	0.0566369	0.0119172
Deaths	Republic of the Marshall Islands	Female	15-49 years	Number	2020	0.0241639	0.0561772	0.0119994
Deaths	Republic of the Marshall Islands	Female	15-49 years	Number	2021	0.0241125	0.0548617	0.0122007
Deaths	Federated States of Micronesia	Female	15-49 years	Number	1990	0.0358032	0.0760649	0.0167062
Deaths	Federated States of Micronesia	Female	15-49 years	Number	1991	0.0367133	0.0788625	0.0175429
Deaths	Federated States of Micronesia	Female	15-49 years	Number	1992	0.0375637	0.0796391	0.0180668
Deaths	Federated States of Micronesia	Female	15-49 years	Number	1993	0.0383516	0.0819012	0.0188813
Deaths	Federated States of Micronesia	Female	15-49 years	Number	1994	0.0391535	0.0833236	0.0196976
Deaths	Federated States of Micronesia	Female	15-49 years	Number	1995	0.0399175	0.0845875	0.0203749
Deaths	Federated States of Micronesia	Female	15-49 years	Number	1996	0.0402418	0.0847254	0.0206342
Deaths	Federated States of Micronesia	Female	15-49 years	Number	1997	0.0404599	0.0838425	0.0209469
Deaths	Federated States of Micronesia	Female	15-49 years	Number	1998	0.0405803	0.0834732	0.0210056
Deaths	Federated States of Micronesia	Female	15-49 years	Number	1999	0.0407192	0.085603	0.0209787
Deaths	Federated States of Micronesia	Female	15-49 years	Number	2000	0.0411174	0.0847286	0.0212599
Deaths	Federated States of Micronesia	Female	15-49 years	Number	2001	0.0409111	0.0843408	0.0215251
Deaths	Federated States of Micronesia	Female	15-49 years	Number	2002	0.0406422	0.0832042	0.0210809
Deaths	Federated States of Micronesia	Female	15-49 years	Number	2003	0.0403982	0.0822276	0.0212143
Deaths	Federated States of Micronesia	Female	15-49 years	Number	2004	0.0401312	0.080511	0.0212395
Deaths	Federated States of Micronesia	Female	15-49 years	Number	2005	0.0399279	0.0803743	0.0210374
Deaths	Federated States of Micronesia	Female	15-49 years	Number	2006	0.039725	0.0806554	0.0216735
Deaths	Federated States of Micronesia	Female	15-49 years	Number	2007	0.0397414	0.0818359	0.0217816
Deaths	Federated States of Micronesia	Female	15-49 years	Number	2008	0.039758	0.0823848	0.0215544
Deaths	Federated States of Micronesia	Female	15-49 years	Number	2009	0.0396262	0.0801933	0.0219972
Deaths	Federated States of Micronesia	Female	15-49 years	Number	2010	0.0394553	0.0786355	0.022122
Deaths	Federated States of Micronesia	Female	15-49 years	Number	2011	0.0392943	0.077447	0.0221022
Deaths	Federated States of Micronesia	Female	15-49 years	Number	2012	0.0391259	0.0764564	0.0221499
Deaths	Federated States of Micronesia	Female	15-49 years	Number	2013	0.0389813	0.0753752	0.0218676
Deaths	Federated States of Micronesia	Female	15-49 years	Number	2014	0.038809	0.0744392	0.0222341
Deaths	Federated States of Micronesia	Female	15-49 years	Number	2015	0.0385782	0.0740485	0.0218303
Deaths	Federated States of Micronesia	Female	15-49 years	Number	2016	0.0383087	0.0733305	0.0216377
Deaths	Federated States of Micronesia	Female	15-49 years	Number	2017	0.0380131	0.0737155	0.0213457
Deaths	Federated States of Micronesia	Female	15-49 years	Number	2018	0.0377066	0.0728074	0.0208826
Deaths	Federated States of Micronesia	Female	15-49 years	Number	2019	0.0374016	0.0725749	0.0207949
Deaths	Federated States of Micronesia	Female	15-49 years	Number	2020	0.0371213	0.0735711	0.0206812
Deaths	Federated States of Micronesia	Female	15-49 years	Number	2021	0.0369153	0.0732965	0.0200419
Deaths	Independent State of Papua New Guinea	Female	15-49 years	Number	1990	1.48901	3.5191	0.497555
Deaths	Independent State of Papua New Guinea	Female	15-49 years	Number	1991	1.56933	3.69835	0.541333
Deaths	Independent State of Papua New Guinea	Female	15-49 years	Number	1992	1.61494	3.70116	0.567365
Deaths	Independent State of Papua New Guinea	Female	15-49 years	Number	1993	1.6811	3.73109	0.58129
Deaths	Independent State of Papua New Guinea	Female	15-49 years	Number	1994	1.73787	3.76111	0.612572
Deaths	Independent State of Papua New Guinea	Female	15-49 years	Number	1995	1.80519	3.86468	0.666411
Deaths	Independent State of Papua New Guinea	Female	15-49 years	Number	1996	1.93198	4.0249	0.72876
Deaths	Independent State of Papua New Guinea	Female	15-49 years	Number	1997	1.95488	4.12495	0.747989
Deaths	Independent State of Papua New Guinea	Female	15-49 years	Number	1998	2.0466	4.25303	0.79083
Deaths	Independent State of Papua New Guinea	Female	15-49 years	Number	1999	2.149	4.44181	0.838073
Deaths	Independent State of Papua New Guinea	Female	15-49 years	Number	2000	2.26393	4.67929	0.906204
Deaths	Independent State of Papua New Guinea	Female	15-49 years	Number	2001	2.31944	4.70104	0.93733
Deaths	Independent State of Papua New Guinea	Female	15-49 years	Number	2002	2.43125	4.8721	0.98133
Deaths	Independent State of Papua New Guinea	Female	15-49 years	Number	2003	2.4442	4.83686	0.980731
Deaths	Independent State of Papua New Guinea	Female	15-49 years	Number	2004	2.45225	4.80549	0.990972
Deaths	Independent State of Papua New Guinea	Female	15-49 years	Number	2005	2.50652	4.91366	1.03011
Deaths	Independent State of Papua New Guinea	Female	15-49 years	Number	2006	2.53658	4.95683	1.04393
Deaths	Independent State of Papua New Guinea	Female	15-49 years	Number	2007	2.67234	5.15171	1.11271
Deaths	Independent State of Papua New Guinea	Female	15-49 years	Number	2008	2.69205	5.12479	1.15225
Deaths	Independent State of Papua New Guinea	Female	15-49 years	Number	2009	2.65356	4.85001	1.16448
Deaths	Independent State of Papua New Guinea	Female	15-49 years	Number	2010	3.01436	5.62344	1.34071
Deaths	Independent State of Papua New Guinea	Female	15-49 years	Number	2011	3.27041	6.12558	1.44982
Deaths	Independent State of Papua New Guinea	Female	15-49 years	Number	2012	3.42748	6.48963	1.50141
Deaths	Independent State of Papua New Guinea	Female	15-49 years	Number	2013	3.3777	6.45617	1.49439
Deaths	Independent State of Papua New Guinea	Female	15-49 years	Number	2014	3.5876	6.88903	1.57845
Deaths	Independent State of Papua New Guinea	Female	15-49 years	Number	2015	3.94786	7.72512	1.71014
Deaths	Independent State of Papua New Guinea	Female	15-49 years	Number	2016	3.92194	7.49465	1.70244
Deaths	Independent State of Papua New Guinea	Female	15-49 years	Number	2017	4.16617	8.03862	1.82993
Deaths	Independent State of Papua New Guinea	Female	15-49 years	Number	2018	4.25664	8.28743	1.91446
Deaths	Independent State of Papua New Guinea	Female	15-49 years	Number	2019	4.60503	8.99905	2.00515
Deaths	Independent State of Papua New Guinea	Female	15-49 years	Number	2020	4.62112	8.77636	1.9983
Deaths	Independent State of Papua New Guinea	Female	15-49 years	Number	2021	4.643	8.67332	2.01451
Deaths	Independent State of Samoa	Female	15-49 years	Number	1990	0.0449095	0.0824302	0.0221952
Deaths	Independent State of Samoa	Female	15-49 years	Number	1991	0.045597	0.0849307	0.0225557
Deaths	Independent State of Samoa	Female	15-49 years	Number	1992	0.0464064	0.0849651	0.0228943
Deaths	Independent State of Samoa	Female	15-49 years	Number	1993	0.0473331	0.0882915	0.0236254
Deaths	Independent State of Samoa	Female	15-49 years	Number	1994	0.0483671	0.093302	0.0244212
Deaths	Independent State of Samoa	Female	15-49 years	Number	1995	0.0494491	0.0940904	0.0253459
Deaths	Independent State of Samoa	Female	15-49 years	Number	1996	0.0503593	0.0963677	0.0260021
Deaths	Independent State of Samoa	Female	15-49 years	Number	1997	0.0513427	0.0968058	0.02591
Deaths	Independent State of Samoa	Female	15-49 years	Number	1998	0.0522603	0.096258	0.0266715
Deaths	Independent State of Samoa	Female	15-49 years	Number	1999	0.0533545	0.0984708	0.0275383
Deaths	Independent State of Samoa	Female	15-49 years	Number	2000	0.0542562	0.0983652	0.0279905
Deaths	Independent State of Samoa	Female	15-49 years	Number	2001	0.0547089	0.0988138	0.02899
Deaths	Independent State of Samoa	Female	15-49 years	Number	2002	0.0548948	0.0994816	0.0285923
Deaths	Independent State of Samoa	Female	15-49 years	Number	2003	0.0554006	0.0996086	0.0300211
Deaths	Independent State of Samoa	Female	15-49 years	Number	2004	0.0557121	0.100452	0.0306474
Deaths	Independent State of Samoa	Female	15-49 years	Number	2005	0.0560392	0.102893	0.0306934
Deaths	Independent State of Samoa	Female	15-49 years	Number	2006	0.0561029	0.102916	0.0303569
Deaths	Independent State of Samoa	Female	15-49 years	Number	2007	0.0572741	0.107233	0.0318197
Deaths	Independent State of Samoa	Female	15-49 years	Number	2008	0.0582559	0.111377	0.0324361
Deaths	Independent State of Samoa	Female	15-49 years	Number	2009	0.0592357	0.113691	0.0330493
Deaths	Independent State of Samoa	Female	15-49 years	Number	2010	0.0600864	0.112386	0.0332655
Deaths	Independent State of Samoa	Female	15-49 years	Number	2011	0.0605537	0.110999	0.0341252
Deaths	Independent State of Samoa	Female	15-49 years	Number	2012	0.0613673	0.112537	0.0340886
Deaths	Independent State of Samoa	Female	15-49 years	Number	2013	0.0619989	0.114829	0.0346181
Deaths	Independent State of Samoa	Female	15-49 years	Number	2014	0.0624395	0.115713	0.0357765
Deaths	Independent State of Samoa	Female	15-49 years	Number	2015	0.0627365	0.116475	0.0365437
Deaths	Independent State of Samoa	Female	15-49 years	Number	2016	0.0630397	0.116736	0.036697
Deaths	Independent State of Samoa	Female	15-49 years	Number	2017	0.0625893	0.11572	0.0359494
Deaths	Independent State of Samoa	Female	15-49 years	Number	2018	0.0619656	0.114386	0.0351267
Deaths	Independent State of Samoa	Female	15-49 years	Number	2019	0.0611546	0.113518	0.0345883
Deaths	Independent State of Samoa	Female	15-49 years	Number	2020	0.0604895	0.113496	0.0335904
Deaths	Independent State of Samoa	Female	15-49 years	Number	2021	0.0599868	0.113964	0.0328343
Deaths	Solomon Islands	Female	15-49 years	Number	1990	0.0420508	0.0831126	0.0158332
Deaths	Solomon Islands	Female	15-49 years	Number	1991	0.0456646	0.0897911	0.0170687
Deaths	Solomon Islands	Female	15-49 years	Number	1992	0.0468761	0.0914143	0.0176089
Deaths	Solomon Islands	Female	15-49 years	Number	1993	0.0494821	0.095413	0.0180851
Deaths	Solomon Islands	Female	15-49 years	Number	1994	0.0521488	0.102884	0.0205927
Deaths	Solomon Islands	Female	15-49 years	Number	1995	0.0531032	0.102174	0.0197273
Deaths	Solomon Islands	Female	15-49 years	Number	1996	0.0556571	0.108738	0.0215621
Deaths	Solomon Islands	Female	15-49 years	Number	1997	0.0596772	0.116705	0.0236479
Deaths	Solomon Islands	Female	15-49 years	Number	1998	0.0625387	0.119717	0.0261474
Deaths	Solomon Islands	Female	15-49 years	Number	1999	0.0657524	0.126568	0.0275688
Deaths	Solomon Islands	Female	15-49 years	Number	2000	0.0681564	0.130014	0.028292
Deaths	Solomon Islands	Female	15-49 years	Number	2001	0.0690106	0.128874	0.0288681
Deaths	Solomon Islands	Female	15-49 years	Number	2002	0.0720269	0.134546	0.0291985
Deaths	Solomon Islands	Female	15-49 years	Number	2003	0.0751627	0.139233	0.0312826
Deaths	Solomon Islands	Female	15-49 years	Number	2004	0.0773242	0.14258	0.0320185
Deaths	Solomon Islands	Female	15-49 years	Number	2005	0.0786965	0.149069	0.0320197
Deaths	Solomon Islands	Female	15-49 years	Number	2006	0.0831756	0.157382	0.034455
Deaths	Solomon Islands	Female	15-49 years	Number	2007	0.0849824	0.163456	0.0360364
Deaths	Solomon Islands	Female	15-49 years	Number	2008	0.0842253	0.163709	0.0363882
Deaths	Solomon Islands	Female	15-49 years	Number	2009	0.0920949	0.183108	0.0401891
Deaths	Solomon Islands	Female	15-49 years	Number	2010	0.0932493	0.18406	0.0405026
Deaths	Solomon Islands	Female	15-49 years	Number	2011	0.102736	0.202378	0.0451112
Deaths	Solomon Islands	Female	15-49 years	Number	2012	0.107271	0.211867	0.0472109
Deaths	Solomon Islands	Female	15-49 years	Number	2013	0.111178	0.221575	0.0494992
Deaths	Solomon Islands	Female	15-49 years	Number	2014	0.11618	0.233746	0.0521526
Deaths	Solomon Islands	Female	15-49 years	Number	2015	0.118799	0.24257	0.0534897
Deaths	Solomon Islands	Female	15-49 years	Number	2016	0.119125	0.243049	0.0543718
Deaths	Solomon Islands	Female	15-49 years	Number	2017	0.123189	0.247793	0.0568976
Deaths	Solomon Islands	Female	15-49 years	Number	2018	0.126079	0.248543	0.0594079
Deaths	Solomon Islands	Female	15-49 years	Number	2019	0.12964	0.25824	0.0610119
Deaths	Solomon Islands	Female	15-49 years	Number	2020	0.131796	0.26543	0.0621345
Deaths	Solomon Islands	Female	15-49 years	Number	2021	0.130826	0.265884	0.0616003
Deaths	Kingdom of Tonga	Female	15-49 years	Number	1990	0.0162885	0.03309	0.00918848
Deaths	Kingdom of Tonga	Female	15-49 years	Number	1991	0.0163036	0.0325357	0.00928768
Deaths	Kingdom of Tonga	Female	15-49 years	Number	1992	0.0162055	0.0319057	0.00933367
Deaths	Kingdom of Tonga	Female	15-49 years	Number	1993	0.0162328	0.0316117	0.00952054
Deaths	Kingdom of Tonga	Female	15-49 years	Number	1994	0.0162138	0.0319499	0.00975631
Deaths	Kingdom of Tonga	Female	15-49 years	Number	1995	0.0162539	0.0318104	0.00985093
Deaths	Kingdom of Tonga	Female	15-49 years	Number	1996	0.0163442	0.0323121	0.0101108
Deaths	Kingdom of Tonga	Female	15-49 years	Number	1997	0.0164085	0.0316469	0.0101412
Deaths	Kingdom of Tonga	Female	15-49 years	Number	1998	0.0165545	0.0312865	0.0102164
Deaths	Kingdom of Tonga	Female	15-49 years	Number	1999	0.0168151	0.0311493	0.0102585
Deaths	Kingdom of Tonga	Female	15-49 years	Number	2000	0.0170798	0.0316512	0.0104704
Deaths	Kingdom of Tonga	Female	15-49 years	Number	2001	0.0170912	0.0317998	0.010563
Deaths	Kingdom of Tonga	Female	15-49 years	Number	2002	0.0170214	0.0313503	0.0108064
Deaths	Kingdom of Tonga	Female	15-49 years	Number	2003	0.0169559	0.0313278	0.0108934
Deaths	Kingdom of Tonga	Female	15-49 years	Number	2004	0.0169099	0.0309308	0.0108106
Deaths	Kingdom of Tonga	Female	15-49 years	Number	2005	0.0168974	0.0312079	0.0107726
Deaths	Kingdom of Tonga	Female	15-49 years	Number	2006	0.0169227	0.0318389	0.0107216
Deaths	Kingdom of Tonga	Female	15-49 years	Number	2007	0.0170348	0.0321592	0.0105442
Deaths	Kingdom of Tonga	Female	15-49 years	Number	2008	0.017162	0.0317847	0.0103799
Deaths	Kingdom of Tonga	Female	15-49 years	Number	2009	0.0172623	0.0318737	0.0102541
Deaths	Kingdom of Tonga	Female	15-49 years	Number	2010	0.0173234	0.0316714	0.0102106
Deaths	Kingdom of Tonga	Female	15-49 years	Number	2011	0.0172678	0.0324607	0.0100663
Deaths	Kingdom of Tonga	Female	15-49 years	Number	2012	0.0172681	0.0321101	0.0102435
Deaths	Kingdom of Tonga	Female	15-49 years	Number	2013	0.0172634	0.0320836	0.0103444
Deaths	Kingdom of Tonga	Female	15-49 years	Number	2014	0.0171568	0.0322355	0.010364
Deaths	Kingdom of Tonga	Female	15-49 years	Number	2015	0.0170416	0.0322462	0.0101484
Deaths	Kingdom of Tonga	Female	15-49 years	Number	2016	0.0168457	0.0315781	0.00995627
Deaths	Kingdom of Tonga	Female	15-49 years	Number	2017	0.016656	0.0313846	0.00973254
Deaths	Kingdom of Tonga	Female	15-49 years	Number	2018	0.016497	0.0309259	0.00956565
Deaths	Kingdom of Tonga	Female	15-49 years	Number	2019	0.0163956	0.0304112	0.00934653
Deaths	Kingdom of Tonga	Female	15-49 years	Number	2020	0.0163404	0.0303751	0.00923244
Deaths	Kingdom of Tonga	Female	15-49 years	Number	2021	0.0163343	0.0304207	0.00902263
Deaths	Republic of Vanuatu	Female	15-49 years	Number	1990	0.0404064	0.0810002	0.0156439
Deaths	Republic of Vanuatu	Female	15-49 years	Number	1991	0.0453039	0.0934829	0.0177238
Deaths	Republic of Vanuatu	Female	15-49 years	Number	1992	0.0494763	0.10325	0.0193151
Deaths	Republic of Vanuatu	Female	15-49 years	Number	1993	0.0523163	0.108491	0.0205736
Deaths	Republic of Vanuatu	Female	15-49 years	Number	1994	0.0565359	0.120367	0.0223213
Deaths	Republic of Vanuatu	Female	15-49 years	Number	1995	0.0565124	0.121971	0.0226166
Deaths	Republic of Vanuatu	Female	15-49 years	Number	1996	0.0589258	0.12847	0.0235629
Deaths	Republic of Vanuatu	Female	15-49 years	Number	1997	0.0606875	0.129474	0.0245137
Deaths	Republic of Vanuatu	Female	15-49 years	Number	1998	0.062515	0.133948	0.0253867
Deaths	Republic of Vanuatu	Female	15-49 years	Number	1999	0.0652888	0.138255	0.0267905
Deaths	Republic of Vanuatu	Female	15-49 years	Number	2000	0.0652127	0.134526	0.0274676
Deaths	Republic of Vanuatu	Female	15-49 years	Number	2001	0.0682686	0.140264	0.0298135
Deaths	Republic of Vanuatu	Female	15-49 years	Number	2002	0.0664305	0.132424	0.0300997
Deaths	Republic of Vanuatu	Female	15-49 years	Number	2003	0.0642564	0.126295	0.0295865
Deaths	Republic of Vanuatu	Female	15-49 years	Number	2004	0.0667422	0.129053	0.0312157
Deaths	Republic of Vanuatu	Female	15-49 years	Number	2005	0.0723967	0.139704	0.0340476
Deaths	Republic of Vanuatu	Female	15-49 years	Number	2006	0.0747571	0.146262	0.0352911
Deaths	Republic of Vanuatu	Female	15-49 years	Number	2007	0.0785899	0.157207	0.0376935
Deaths	Republic of Vanuatu	Female	15-49 years	Number	2008	0.0809408	0.162765	0.0389285
Deaths	Republic of Vanuatu	Female	15-49 years	Number	2009	0.0819346	0.164895	0.0402453
Deaths	Republic of Vanuatu	Female	15-49 years	Number	2010	0.083319	0.167909	0.0416753
Deaths	Republic of Vanuatu	Female	15-49 years	Number	2011	0.0859973	0.173494	0.0428692
Deaths	Republic of Vanuatu	Female	15-49 years	Number	2012	0.0874238	0.178228	0.0437379
Deaths	Republic of Vanuatu	Female	15-49 years	Number	2013	0.0890525	0.178912	0.0438976
Deaths	Republic of Vanuatu	Female	15-49 years	Number	2014	0.0908567	0.18219	0.0450249
Deaths	Republic of Vanuatu	Female	15-49 years	Number	2015	0.0926784	0.189174	0.0459784
Deaths	Republic of Vanuatu	Female	15-49 years	Number	2016	0.0946986	0.19376	0.0470803
Deaths	Republic of Vanuatu	Female	15-49 years	Number	2017	0.0967434	0.201864	0.0476694
Deaths	Republic of Vanuatu	Female	15-49 years	Number	2018	0.0991501	0.204792	0.0493277
Deaths	Republic of Vanuatu	Female	15-49 years	Number	2019	0.101477	0.208459	0.0501872
Deaths	Republic of Vanuatu	Female	15-49 years	Number	2020	0.103943	0.214714	0.0510718
Deaths	Republic of Vanuatu	Female	15-49 years	Number	2021	0.106178	0.220486	0.0518069
Deaths	Republic of Armenia	Female	15-49 years	Number	1990	0.813535	1.10621	0.651697
Deaths	Republic of Armenia	Female	15-49 years	Number	1991	0.815308	1.08917	0.661082
Deaths	Republic of Armenia	Female	15-49 years	Number	1992	0.861809	1.18936	0.671872
Deaths	Republic of Armenia	Female	15-49 years	Number	1993	0.884964	1.1975	0.699266
Deaths	Republic of Armenia	Female	15-49 years	Number	1994	0.857304	1.11163	0.709462
Deaths	Republic of Armenia	Female	15-49 years	Number	1995	0.815765	1.04847	0.679735
Deaths	Republic of Armenia	Female	15-49 years	Number	1996	0.829254	1.04903	0.691983
Deaths	Republic of Armenia	Female	15-49 years	Number	1997	0.7939	0.988301	0.664975
Deaths	Republic of Armenia	Female	15-49 years	Number	1998	0.771982	0.939059	0.647662
Deaths	Republic of Armenia	Female	15-49 years	Number	1999	0.771714	0.917279	0.65592
Deaths	Republic of Armenia	Female	15-49 years	Number	2000	0.770895	0.905712	0.658615
Deaths	Republic of Armenia	Female	15-49 years	Number	2001	0.774109	0.89735	0.679581
Deaths	Republic of Armenia	Female	15-49 years	Number	2002	0.748077	0.853993	0.655286
Deaths	Republic of Armenia	Female	15-49 years	Number	2003	0.755612	0.857047	0.660858
Deaths	Republic of Armenia	Female	15-49 years	Number	2004	0.759305	0.870613	0.666935
Deaths	Republic of Armenia	Female	15-49 years	Number	2005	0.779331	0.891826	0.683786
Deaths	Republic of Armenia	Female	15-49 years	Number	2006	0.791853	0.90482	0.696089
Deaths	Republic of Armenia	Female	15-49 years	Number	2007	0.775601	0.874481	0.680334
Deaths	Republic of Armenia	Female	15-49 years	Number	2008	0.605383	0.676454	0.525117
Deaths	Republic of Armenia	Female	15-49 years	Number	2009	0.40817	0.45525	0.357436
Deaths	Republic of Armenia	Female	15-49 years	Number	2010	0.303453	0.338643	0.266432
Deaths	Republic of Armenia	Female	15-49 years	Number	2011	0.248532	0.278651	0.21738
Deaths	Republic of Armenia	Female	15-49 years	Number	2012	0.225697	0.248442	0.19913
Deaths	Republic of Armenia	Female	15-49 years	Number	2013	0.217014	0.242912	0.190828
Deaths	Republic of Armenia	Female	15-49 years	Number	2014	0.214553	0.24135	0.189327
Deaths	Republic of Armenia	Female	15-49 years	Number	2015	0.20327	0.226005	0.179136
Deaths	Republic of Armenia	Female	15-49 years	Number	2016	0.199011	0.219023	0.177258
Deaths	Republic of Armenia	Female	15-49 years	Number	2017	0.188322	0.214454	0.165472
Deaths	Republic of Armenia	Female	15-49 years	Number	2018	0.175832	0.195896	0.155919
Deaths	Republic of Armenia	Female	15-49 years	Number	2019	0.149224	0.165156	0.132657
Deaths	Republic of Armenia	Female	15-49 years	Number	2020	0.119945	0.138545	0.090255
Deaths	Republic of Armenia	Female	15-49 years	Number	2021	0.12008	0.142171	0.0961684
Deaths	Republic of Azerbaijan	Female	15-49 years	Number	1990	6.09139	10.6134	1.14584
Deaths	Republic of Azerbaijan	Female	15-49 years	Number	1991	6.55687	11.2793	1.25827
Deaths	Republic of Azerbaijan	Female	15-49 years	Number	1992	6.7332	12.0288	1.18825
Deaths	Republic of Azerbaijan	Female	15-49 years	Number	1993	7.14211	12.5964	1.29835
Deaths	Republic of Azerbaijan	Female	15-49 years	Number	1994	7.29688	13.086	1.31003
Deaths	Republic of Azerbaijan	Female	15-49 years	Number	1995	7.31917	13.206	1.29279
Deaths	Republic of Azerbaijan	Female	15-49 years	Number	1996	7.3548	13.0028	1.36392
Deaths	Republic of Azerbaijan	Female	15-49 years	Number	1997	7.29337	12.5352	1.42812
Deaths	Republic of Azerbaijan	Female	15-49 years	Number	1998	7.35295	12.4861	1.48884
Deaths	Republic of Azerbaijan	Female	15-49 years	Number	1999	7.42295	12.8341	1.53018
Deaths	Republic of Azerbaijan	Female	15-49 years	Number	2000	7.5123	13.1882	1.54479
Deaths	Republic of Azerbaijan	Female	15-49 years	Number	2001	7.70004	13.7076	1.67532
Deaths	Republic of Azerbaijan	Female	15-49 years	Number	2002	7.82687	13.9064	1.69564
Deaths	Republic of Azerbaijan	Female	15-49 years	Number	2003	8.09578	14.2811	1.77987
Deaths	Republic of Azerbaijan	Female	15-49 years	Number	2004	8.29665	15.1478	1.85545
Deaths	Republic of Azerbaijan	Female	15-49 years	Number	2005	8.31092	14.5412	1.82472
Deaths	Republic of Azerbaijan	Female	15-49 years	Number	2006	8.33594	14.5763	1.85378
Deaths	Republic of Azerbaijan	Female	15-49 years	Number	2007	8.31618	14.7105	1.84932
Deaths	Republic of Azerbaijan	Female	15-49 years	Number	2008	8.27166	14.9552	1.86774
Deaths	Republic of Azerbaijan	Female	15-49 years	Number	2009	8.18654	14.5486	1.82629
Deaths	Republic of Azerbaijan	Female	15-49 years	Number	2010	8.20674	14.585	1.82301
Deaths	Republic of Azerbaijan	Female	15-49 years	Number	2011	8.0867	14.6566	1.83006
Deaths	Republic of Azerbaijan	Female	15-49 years	Number	2012	7.91785	14.756	1.79104
Deaths	Republic of Azerbaijan	Female	15-49 years	Number	2013	7.50569	14.5193	1.77498
Deaths	Republic of Azerbaijan	Female	15-49 years	Number	2014	7.30767	14.4805	1.80296
Deaths	Republic of Azerbaijan	Female	15-49 years	Number	2015	7.18379	14.1416	1.7343
Deaths	Republic of Azerbaijan	Female	15-49 years	Number	2016	7.07157	14.055	1.70777
Deaths	Republic of Azerbaijan	Female	15-49 years	Number	2017	6.86688	13.5926	1.60639
Deaths	Republic of Azerbaijan	Female	15-49 years	Number	2018	6.95628	13.8206	1.71215
Deaths	Republic of Azerbaijan	Female	15-49 years	Number	2019	7.32251	15.2007	1.88724
Deaths	Republic of Azerbaijan	Female	15-49 years	Number	2020	7.135	16.4743	2.11064
Deaths	Republic of Azerbaijan	Female	15-49 years	Number	2021	7.73757	17.9537	2.26789
Deaths	Georgia	Female	15-49 years	Number	1990	2.53077	3.42001	1.83638
Deaths	Georgia	Female	15-49 years	Number	1991	2.57831	3.53895	1.86599
Deaths	Georgia	Female	15-49 years	Number	1992	2.68296	3.69598	1.94314
Deaths	Georgia	Female	15-49 years	Number	1993	2.87581	3.96621	2.07384
Deaths	Georgia	Female	15-49 years	Number	1994	3.11342	4.312	2.244
Deaths	Georgia	Female	15-49 years	Number	1995	3.34911	4.4642	2.51734
Deaths	Georgia	Female	15-49 years	Number	1996	3.50649	4.69154	2.62512
Deaths	Georgia	Female	15-49 years	Number	1997	3.53344	4.69741	2.65043
Deaths	Georgia	Female	15-49 years	Number	1998	3.57409	4.82774	2.67411
Deaths	Georgia	Female	15-49 years	Number	1999	3.63181	4.85705	2.69558
Deaths	Georgia	Female	15-49 years	Number	2000	3.51365	4.65664	2.64578
Deaths	Georgia	Female	15-49 years	Number	2001	3.29284	4.25707	2.46406
Deaths	Georgia	Female	15-49 years	Number	2002	3.29621	4.4293	2.41695
Deaths	Georgia	Female	15-49 years	Number	2003	3.78269	5.02533	2.80274
Deaths	Georgia	Female	15-49 years	Number	2004	4.2163	5.59725	3.1362
Deaths	Georgia	Female	15-49 years	Number	2005	5.24711	6.88905	3.90369
Deaths	Georgia	Female	15-49 years	Number	2006	6.03325	7.95768	4.52714
Deaths	Georgia	Female	15-49 years	Number	2007	7.14572	9.52861	5.26725
Deaths	Georgia	Female	15-49 years	Number	2008	7.76222	10.6828	5.54775
Deaths	Georgia	Female	15-49 years	Number	2009	6.80863	9.31519	4.77477
Deaths	Georgia	Female	15-49 years	Number	2010	5.73791	7.70128	4.21351
Deaths	Georgia	Female	15-49 years	Number	2011	4.61826	6.06435	3.41891
Deaths	Georgia	Female	15-49 years	Number	2012	4.12877	5.32157	3.00324
Deaths	Georgia	Female	15-49 years	Number	2013	4.19993	5.42947	3.1044
Deaths	Georgia	Female	15-49 years	Number	2014	4.23422	5.41501	3.15797
Deaths	Georgia	Female	15-49 years	Number	2015	3.67939	4.7365	2.75516
Deaths	Georgia	Female	15-49 years	Number	2016	3.72443	4.83896	2.83486
Deaths	Georgia	Female	15-49 years	Number	2017	3.4259	4.27596	2.60236
Deaths	Georgia	Female	15-49 years	Number	2018	3.14556	3.97639	2.42913
Deaths	Georgia	Female	15-49 years	Number	2019	3.09286	3.93857	2.40457
Deaths	Georgia	Female	15-49 years	Number	2020	2.68721	3.42946	2.09172
Deaths	Georgia	Female	15-49 years	Number	2021	2.64324	3.43166	2.0386
Deaths	Republic of Kazakhstan	Female	15-49 years	Number	1990	1.10682	1.43771	0.805521
Deaths	Republic of Kazakhstan	Female	15-49 years	Number	1991	1.20504	1.59297	0.882602
Deaths	Republic of Kazakhstan	Female	15-49 years	Number	1992	1.28293	1.7554	0.985488
Deaths	Republic of Kazakhstan	Female	15-49 years	Number	1993	1.36544	1.90203	1.06843
Deaths	Republic of Kazakhstan	Female	15-49 years	Number	1994	1.37718	1.96802	1.08686
Deaths	Republic of Kazakhstan	Female	15-49 years	Number	1995	1.42431	2.1341	1.10141
Deaths	Republic of Kazakhstan	Female	15-49 years	Number	1996	1.38459	2.09448	1.02585
Deaths	Republic of Kazakhstan	Female	15-49 years	Number	1997	1.3836	2.09555	1.01292
Deaths	Republic of Kazakhstan	Female	15-49 years	Number	1998	1.37153	2.04892	0.984844
Deaths	Republic of Kazakhstan	Female	15-49 years	Number	1999	1.35042	1.97249	0.946788
Deaths	Republic of Kazakhstan	Female	15-49 years	Number	2000	1.32124	1.96737	0.935143
Deaths	Republic of Kazakhstan	Female	15-49 years	Number	2001	1.34063	1.97573	0.969022
Deaths	Republic of Kazakhstan	Female	15-49 years	Number	2002	1.34282	2.04518	0.969566
Deaths	Republic of Kazakhstan	Female	15-49 years	Number	2003	1.39596	2.12343	1.04635
Deaths	Republic of Kazakhstan	Female	15-49 years	Number	2004	1.35317	2.06602	1.04284
Deaths	Republic of Kazakhstan	Female	15-49 years	Number	2005	1.35714	2.05924	1.05569
Deaths	Republic of Kazakhstan	Female	15-49 years	Number	2006	1.38038	2.08678	1.06161
Deaths	Republic of Kazakhstan	Female	15-49 years	Number	2007	1.40945	2.06435	1.06006
Deaths	Republic of Kazakhstan	Female	15-49 years	Number	2008	1.36719	1.91506	1.05147
Deaths	Republic of Kazakhstan	Female	15-49 years	Number	2009	1.30501	1.74703	1.01602
Deaths	Republic of Kazakhstan	Female	15-49 years	Number	2010	1.31063	1.72022	1.01149
Deaths	Republic of Kazakhstan	Female	15-49 years	Number	2011	1.30358	1.67013	1.01087
Deaths	Republic of Kazakhstan	Female	15-49 years	Number	2012	1.33608	1.66543	1.05809
Deaths	Republic of Kazakhstan	Female	15-49 years	Number	2013	1.31435	1.63406	1.05266
Deaths	Republic of Kazakhstan	Female	15-49 years	Number	2014	1.34636	1.6882	1.06643
Deaths	Republic of Kazakhstan	Female	15-49 years	Number	2015	1.2534	1.57237	1.01212
Deaths	Republic of Kazakhstan	Female	15-49 years	Number	2016	1.22009	1.50355	0.99074
Deaths	Republic of Kazakhstan	Female	15-49 years	Number	2017	1.17604	1.4655	0.951751
Deaths	Republic of Kazakhstan	Female	15-49 years	Number	2018	1.16663	1.44296	0.917703
Deaths	Republic of Kazakhstan	Female	15-49 years	Number	2019	1.14057	1.41684	0.893441
Deaths	Republic of Kazakhstan	Female	15-49 years	Number	2020	1.01052	1.27476	0.674839
Deaths	Republic of Kazakhstan	Female	15-49 years	Number	2021	1.0285	1.28835	0.75378
Deaths	Kyrgyz Republic	Female	15-49 years	Number	1990	0.674497	0.860509	0.514512
Deaths	Kyrgyz Republic	Female	15-49 years	Number	1991	0.720579	0.916709	0.53045
Deaths	Kyrgyz Republic	Female	15-49 years	Number	1992	0.764922	1.00334	0.565145
Deaths	Kyrgyz Republic	Female	15-49 years	Number	1993	0.776835	1.02326	0.565259
Deaths	Kyrgyz Republic	Female	15-49 years	Number	1994	0.80552	1.08078	0.59199
Deaths	Kyrgyz Republic	Female	15-49 years	Number	1995	0.845747	1.14945	0.607924
Deaths	Kyrgyz Republic	Female	15-49 years	Number	1996	0.840385	1.11853	0.624835
Deaths	Kyrgyz Republic	Female	15-49 years	Number	1997	0.82362	1.08403	0.62665
Deaths	Kyrgyz Republic	Female	15-49 years	Number	1998	0.821399	1.05525	0.631688
Deaths	Kyrgyz Republic	Female	15-49 years	Number	1999	0.830815	1.04507	0.64482
Deaths	Kyrgyz Republic	Female	15-49 years	Number	2000	0.84378	1.05034	0.660296
Deaths	Kyrgyz Republic	Female	15-49 years	Number	2001	0.825434	1.03555	0.648312
Deaths	Kyrgyz Republic	Female	15-49 years	Number	2002	0.811477	1.00396	0.628397
Deaths	Kyrgyz Republic	Female	15-49 years	Number	2003	0.808262	0.98852	0.632823
Deaths	Kyrgyz Republic	Female	15-49 years	Number	2004	0.815755	1.00089	0.648747
Deaths	Kyrgyz Republic	Female	15-49 years	Number	2005	0.895689	1.09207	0.719537
Deaths	Kyrgyz Republic	Female	15-49 years	Number	2006	1.00012	1.20754	0.800125
Deaths	Kyrgyz Republic	Female	15-49 years	Number	2007	1.01177	1.21446	0.828949
Deaths	Kyrgyz Republic	Female	15-49 years	Number	2008	0.801127	0.950206	0.659045
Deaths	Kyrgyz Republic	Female	15-49 years	Number	2009	0.779637	0.913189	0.642699
Deaths	Kyrgyz Republic	Female	15-49 years	Number	2010	0.672785	0.784379	0.56363
Deaths	Kyrgyz Republic	Female	15-49 years	Number	2011	0.657584	0.776359	0.550581
Deaths	Kyrgyz Republic	Female	15-49 years	Number	2012	0.62547	0.750606	0.518598
Deaths	Kyrgyz Republic	Female	15-49 years	Number	2013	0.61428	0.749445	0.507497
Deaths	Kyrgyz Republic	Female	15-49 years	Number	2014	0.62207	0.765017	0.506233
Deaths	Kyrgyz Republic	Female	15-49 years	Number	2015	0.612287	0.75429	0.489621
Deaths	Kyrgyz Republic	Female	15-49 years	Number	2016	0.606561	0.750285	0.472173
Deaths	Kyrgyz Republic	Female	15-49 years	Number	2017	0.583599	0.744854	0.448853
Deaths	Kyrgyz Republic	Female	15-49 years	Number	2018	0.550211	0.703765	0.412919
Deaths	Kyrgyz Republic	Female	15-49 years	Number	2019	0.509095	0.664167	0.37973
Deaths	Kyrgyz Republic	Female	15-49 years	Number	2020	0.512806	0.67708	0.372554
Deaths	Kyrgyz Republic	Female	15-49 years	Number	2021	0.520183	0.691155	0.374595
Deaths	Mongolia	Female	15-49 years	Number	1990	3.20684	5.60074	0.389364
Deaths	Mongolia	Female	15-49 years	Number	1991	3.43008	5.85645	0.406091
Deaths	Mongolia	Female	15-49 years	Number	1992	3.50285	6.17279	0.368177
Deaths	Mongolia	Female	15-49 years	Number	1993	3.88832	6.66687	0.403398
Deaths	Mongolia	Female	15-49 years	Number	1994	3.69962	6.80662	0.345738
Deaths	Mongolia	Female	15-49 years	Number	1995	4.04301	7.18362	0.382804
Deaths	Mongolia	Female	15-49 years	Number	1996	4.00993	7.1127	0.367666
Deaths	Mongolia	Female	15-49 years	Number	1997	4.21836	7.54273	0.37315
Deaths	Mongolia	Female	15-49 years	Number	1998	4.25738	7.74219	0.374006
Deaths	Mongolia	Female	15-49 years	Number	1999	4.25166	7.83319	0.368903
Deaths	Mongolia	Female	15-49 years	Number	2000	4.15879	7.25553	0.368368
Deaths	Mongolia	Female	15-49 years	Number	2001	4.12559	7.02643	0.376434
Deaths	Mongolia	Female	15-49 years	Number	2002	4.1676	7.05753	0.374632
Deaths	Mongolia	Female	15-49 years	Number	2003	4.28659	7.30902	0.386051
Deaths	Mongolia	Female	15-49 years	Number	2004	4.3821	7.13492	0.388273
Deaths	Mongolia	Female	15-49 years	Number	2005	4.60407	7.22774	0.423742
Deaths	Mongolia	Female	15-49 years	Number	2006	4.63504	7.53288	0.425761
Deaths	Mongolia	Female	15-49 years	Number	2007	4.74625	7.66303	0.445241
Deaths	Mongolia	Female	15-49 years	Number	2008	4.75714	7.59729	0.464949
Deaths	Mongolia	Female	15-49 years	Number	2009	4.91963	8.09065	0.480765
Deaths	Mongolia	Female	15-49 years	Number	2010	5.01339	8.25313	0.482739
Deaths	Mongolia	Female	15-49 years	Number	2011	5.26749	8.6425	0.479978
Deaths	Mongolia	Female	15-49 years	Number	2012	5.27641	8.49722	0.478093
Deaths	Mongolia	Female	15-49 years	Number	2013	5.22278	8.10633	0.49152
Deaths	Mongolia	Female	15-49 years	Number	2014	5.08246	7.70275	0.460038
Deaths	Mongolia	Female	15-49 years	Number	2015	5.11268	7.55066	0.466655
Deaths	Mongolia	Female	15-49 years	Number	2016	5.06145	7.31971	0.438624
Deaths	Mongolia	Female	15-49 years	Number	2017	5.20207	7.48726	0.468172
Deaths	Mongolia	Female	15-49 years	Number	2018	5.25121	7.68044	0.462526
Deaths	Mongolia	Female	15-49 years	Number	2019	5.38855	7.87096	0.517121
Deaths	Mongolia	Female	15-49 years	Number	2020	5.2191	7.55742	0.538682
Deaths	Mongolia	Female	15-49 years	Number	2021	5.08504	7.59795	0.526507
Deaths	Republic of Tajikistan	Female	15-49 years	Number	1990	7.01123	13.2662	0.996332
Deaths	Republic of Tajikistan	Female	15-49 years	Number	1991	7.30938	13.6362	1.04113
Deaths	Republic of Tajikistan	Female	15-49 years	Number	1992	7.48064	14.6269	1.07346
Deaths	Republic of Tajikistan	Female	15-49 years	Number	1993	7.77226	15.5143	1.11878
Deaths	Republic of Tajikistan	Female	15-49 years	Number	1994	8.31241	17.1608	1.18035
Deaths	Republic of Tajikistan	Female	15-49 years	Number	1995	8.49091	17.543	1.22494
Deaths	Republic of Tajikistan	Female	15-49 years	Number	1996	8.64858	17.1165	1.25952
Deaths	Republic of Tajikistan	Female	15-49 years	Number	1997	8.65449	16.4804	1.3001
Deaths	Republic of Tajikistan	Female	15-49 years	Number	1998	8.23749	15.3185	1.23122
Deaths	Republic of Tajikistan	Female	15-49 years	Number	1999	8.44488	15.1231	1.29083
Deaths	Republic of Tajikistan	Female	15-49 years	Number	2000	8.53786	14.997	1.3697
Deaths	Republic of Tajikistan	Female	15-49 years	Number	2001	8.68501	14.8946	1.40152
Deaths	Republic of Tajikistan	Female	15-49 years	Number	2002	8.52511	14.2743	1.46593
Deaths	Republic of Tajikistan	Female	15-49 years	Number	2003	8.91535	15.0208	1.62767
Deaths	Republic of Tajikistan	Female	15-49 years	Number	2004	8.58457	14.5554	1.60714
Deaths	Republic of Tajikistan	Female	15-49 years	Number	2005	8.95736	15.2269	1.69221
Deaths	Republic of Tajikistan	Female	15-49 years	Number	2006	8.98547	15.1716	1.74285
Deaths	Republic of Tajikistan	Female	15-49 years	Number	2007	9.27169	15.6464	1.7896
Deaths	Republic of Tajikistan	Female	15-49 years	Number	2008	9.42047	16.3165	1.83098
Deaths	Republic of Tajikistan	Female	15-49 years	Number	2009	9.69592	16.7597	1.93434
Deaths	Republic of Tajikistan	Female	15-49 years	Number	2010	9.98179	17.0101	2.02057
Deaths	Republic of Tajikistan	Female	15-49 years	Number	2011	10.2535	17.0965	2.151
Deaths	Republic of Tajikistan	Female	15-49 years	Number	2012	10.47	17.544	2.25794
Deaths	Republic of Tajikistan	Female	15-49 years	Number	2013	10.8827	17.9972	2.27402
Deaths	Republic of Tajikistan	Female	15-49 years	Number	2014	11.1987	18.4115	2.42139
Deaths	Republic of Tajikistan	Female	15-49 years	Number	2015	11.3919	18.1581	2.36618
Deaths	Republic of Tajikistan	Female	15-49 years	Number	2016	11.5919	18.575	2.41126
Deaths	Republic of Tajikistan	Female	15-49 years	Number	2017	12.338	20.8361	2.64683
Deaths	Republic of Tajikistan	Female	15-49 years	Number	2018	11.9319	20.0743	2.50092
Deaths	Republic of Tajikistan	Female	15-49 years	Number	2019	11.7607	20.1561	2.42117
Deaths	Republic of Tajikistan	Female	15-49 years	Number	2020	11.8472	20.0735	2.45804
Deaths	Republic of Tajikistan	Female	15-49 years	Number	2021	11.9206	21.2282	2.4218
Deaths	Turkmenistan	Female	15-49 years	Number	1990	0.973231	1.46245	0.728022
Deaths	Turkmenistan	Female	15-49 years	Number	1991	1.02164	1.52633	0.783516
Deaths	Turkmenistan	Female	15-49 years	Number	1992	1.11221	1.69608	0.861852
Deaths	Turkmenistan	Female	15-49 years	Number	1993	1.2031	1.90605	0.937267
Deaths	Turkmenistan	Female	15-49 years	Number	1994	1.23653	1.98856	0.956497
Deaths	Turkmenistan	Female	15-49 years	Number	1995	1.29988	2.09238	0.986052
Deaths	Turkmenistan	Female	15-49 years	Number	1996	1.43996	2.33654	1.07372
Deaths	Turkmenistan	Female	15-49 years	Number	1997	1.50567	2.44313	1.1264
Deaths	Turkmenistan	Female	15-49 years	Number	1998	1.57477	2.49664	1.16955
Deaths	Turkmenistan	Female	15-49 years	Number	1999	1.64071	2.51293	1.24812
Deaths	Turkmenistan	Female	15-49 years	Number	2000	1.6458	2.4692	1.26062
Deaths	Turkmenistan	Female	15-49 years	Number	2001	1.66402	2.48266	1.28139
Deaths	Turkmenistan	Female	15-49 years	Number	2002	1.73574	2.63117	1.3112
Deaths	Turkmenistan	Female	15-49 years	Number	2003	1.70511	2.56806	1.30378
Deaths	Turkmenistan	Female	15-49 years	Number	2004	1.71362	2.61293	1.29036
Deaths	Turkmenistan	Female	15-49 years	Number	2005	1.72845	2.71269	1.27172
Deaths	Turkmenistan	Female	15-49 years	Number	2006	1.71266	2.70963	1.24823
Deaths	Turkmenistan	Female	15-49 years	Number	2007	1.70336	2.61565	1.26514
Deaths	Turkmenistan	Female	15-49 years	Number	2008	1.73531	2.64757	1.28215
Deaths	Turkmenistan	Female	15-49 years	Number	2009	1.62002	2.38261	1.2308
Deaths	Turkmenistan	Female	15-49 years	Number	2010	1.58348	2.29037	1.20435
Deaths	Turkmenistan	Female	15-49 years	Number	2011	1.67586	2.46969	1.2542
Deaths	Turkmenistan	Female	15-49 years	Number	2012	1.72712	2.56341	1.27797
Deaths	Turkmenistan	Female	15-49 years	Number	2013	1.78955	2.68771	1.30901
Deaths	Turkmenistan	Female	15-49 years	Number	2014	1.75409	2.66328	1.26801
Deaths	Turkmenistan	Female	15-49 years	Number	2015	1.76039	2.68466	1.24784
Deaths	Turkmenistan	Female	15-49 years	Number	2016	1.76895	2.68812	1.23884
Deaths	Turkmenistan	Female	15-49 years	Number	2017	1.70993	2.68683	1.17099
Deaths	Turkmenistan	Female	15-49 years	Number	2018	1.71358	2.63785	1.17139
Deaths	Turkmenistan	Female	15-49 years	Number	2019	1.70396	2.57412	1.13964
Deaths	Turkmenistan	Female	15-49 years	Number	2020	1.69884	2.55338	1.12481
Deaths	Turkmenistan	Female	15-49 years	Number	2021	1.69662	2.57853	1.09075
Deaths	Republic of Uzbekistan	Female	15-49 years	Number	1990	15.9386	19.8693	12.6614
Deaths	Republic of Uzbekistan	Female	15-49 years	Number	1991	16.5919	20.9805	13.08
Deaths	Republic of Uzbekistan	Female	15-49 years	Number	1992	17.4485	22.1391	13.732
Deaths	Republic of Uzbekistan	Female	15-49 years	Number	1993	18.6214	24.0361	14.5003
Deaths	Republic of Uzbekistan	Female	15-49 years	Number	1994	18.9788	25.0347	14.6829
Deaths	Republic of Uzbekistan	Female	15-49 years	Number	1995	19.1126	25.4939	14.7771
Deaths	Republic of Uzbekistan	Female	15-49 years	Number	1996	19.5409	26.1791	14.9866
Deaths	Republic of Uzbekistan	Female	15-49 years	Number	1997	20.2575	26.7726	15.6255
Deaths	Republic of Uzbekistan	Female	15-49 years	Number	1998	22.4098	29.7511	17.1935
Deaths	Republic of Uzbekistan	Female	15-49 years	Number	1999	21.1728	27.5155	16.2002
Deaths	Republic of Uzbekistan	Female	15-49 years	Number	2000	19.9296	25.5313	15.3318
Deaths	Republic of Uzbekistan	Female	15-49 years	Number	2001	20.3714	25.7289	15.5546
Deaths	Republic of Uzbekistan	Female	15-49 years	Number	2002	21.0481	27.2975	16.0155
Deaths	Republic of Uzbekistan	Female	15-49 years	Number	2003	21.6268	27.7996	16.5109
Deaths	Republic of Uzbekistan	Female	15-49 years	Number	2004	22.0826	28.6157	17.0111
Deaths	Republic of Uzbekistan	Female	15-49 years	Number	2005	22.7298	29.8776	17.244
Deaths	Republic of Uzbekistan	Female	15-49 years	Number	2006	21.9062	28.2817	16.9905
Deaths	Republic of Uzbekistan	Female	15-49 years	Number	2007	22.0441	28.484	17.2786
Deaths	Republic of Uzbekistan	Female	15-49 years	Number	2008	21.7325	28.1765	17.088
Deaths	Republic of Uzbekistan	Female	15-49 years	Number	2009	21.4127	26.6255	17.2316
Deaths	Republic of Uzbekistan	Female	15-49 years	Number	2010	21.3464	26.2676	17.1307
Deaths	Republic of Uzbekistan	Female	15-49 years	Number	2011	21.1495	25.7176	17.2021
Deaths	Republic of Uzbekistan	Female	15-49 years	Number	2012	21.5196	25.8388	17.5276
Deaths	Republic of Uzbekistan	Female	15-49 years	Number	2013	21.8211	26.1646	17.9707
Deaths	Republic of Uzbekistan	Female	15-49 years	Number	2014	22.7063	27.1158	18.6576
Deaths	Republic of Uzbekistan	Female	15-49 years	Number	2015	22.6679	27.0351	18.8079
Deaths	Republic of Uzbekistan	Female	15-49 years	Number	2016	23.0763	27.343	19.2854
Deaths	Republic of Uzbekistan	Female	15-49 years	Number	2017	22.517	26.9531	18.8773
Deaths	Republic of Uzbekistan	Female	15-49 years	Number	2018	20.5669	24.5628	17.187
Deaths	Republic of Uzbekistan	Female	15-49 years	Number	2019	19.1257	22.7549	15.7742
Deaths	Republic of Uzbekistan	Female	15-49 years	Number	2020	19.0349	23.6178	15.2817
Deaths	Republic of Uzbekistan	Female	15-49 years	Number	2021	19.135	24.2574	14.9475
Deaths	Republic of Albania	Female	15-49 years	Number	1990	1.797	2.62517	0.384565
Deaths	Republic of Albania	Female	15-49 years	Number	1991	1.80861	2.72874	0.388634
Deaths	Republic of Albania	Female	15-49 years	Number	1992	1.75214	2.72351	0.39515
Deaths	Republic of Albania	Female	15-49 years	Number	1993	1.65854	2.70774	0.381547
Deaths	Republic of Albania	Female	15-49 years	Number	1994	1.54032	2.70429	0.385483
Deaths	Republic of Albania	Female	15-49 years	Number	1995	1.53663	2.67428	0.397765
Deaths	Republic of Albania	Female	15-49 years	Number	1996	1.52315	2.65462	0.396191
Deaths	Republic of Albania	Female	15-49 years	Number	1997	1.50999	2.65825	0.395158
Deaths	Republic of Albania	Female	15-49 years	Number	1998	1.48271	2.64303	0.395442
Deaths	Republic of Albania	Female	15-49 years	Number	1999	1.52556	2.60516	0.414286
Deaths	Republic of Albania	Female	15-49 years	Number	2000	1.57032	2.63976	0.414178
Deaths	Republic of Albania	Female	15-49 years	Number	2001	1.53735	2.5406	0.387318
Deaths	Republic of Albania	Female	15-49 years	Number	2002	1.53656	2.54734	0.38165
Deaths	Republic of Albania	Female	15-49 years	Number	2003	1.50417	2.56097	0.381857
Deaths	Republic of Albania	Female	15-49 years	Number	2004	1.43829	2.43842	0.364832
Deaths	Republic of Albania	Female	15-49 years	Number	2005	1.40938	2.34491	0.346028
Deaths	Republic of Albania	Female	15-49 years	Number	2006	1.36753	2.30187	0.343239
Deaths	Republic of Albania	Female	15-49 years	Number	2007	1.29122	2.17935	0.328884
Deaths	Republic of Albania	Female	15-49 years	Number	2008	1.25377	2.17684	0.335533
Deaths	Republic of Albania	Female	15-49 years	Number	2009	1.18426	2.08628	0.32385
Deaths	Republic of Albania	Female	15-49 years	Number	2010	1.15701	2.01811	0.315503
Deaths	Republic of Albania	Female	15-49 years	Number	2011	1.15451	2.03357	0.309573
Deaths	Republic of Albania	Female	15-49 years	Number	2012	1.124	2.0451	0.312546
Deaths	Republic of Albania	Female	15-49 years	Number	2013	1.09386	1.98116	0.291363
Deaths	Republic of Albania	Female	15-49 years	Number	2014	1.06731	1.92801	0.282769
Deaths	Republic of Albania	Female	15-49 years	Number	2015	1.03592	1.91468	0.278598
Deaths	Republic of Albania	Female	15-49 years	Number	2016	0.990046	1.84564	0.264168
Deaths	Republic of Albania	Female	15-49 years	Number	2017	0.995478	1.8883	0.270626
Deaths	Republic of Albania	Female	15-49 years	Number	2018	1.00205	1.98013	0.284206
Deaths	Republic of Albania	Female	15-49 years	Number	2019	1.0467	2.14027	0.313563
Deaths	Republic of Albania	Female	15-49 years	Number	2020	0.853033	1.73981	0.274095
Deaths	Republic of Albania	Female	15-49 years	Number	2021	0.900263	1.7686	0.287297
Deaths	Bosnia and Herzegovina	Female	15-49 years	Number	1990	1.28211	2.11754	0.570276
Deaths	Bosnia and Herzegovina	Female	15-49 years	Number	1991	1.32784	2.14604	0.569798
Deaths	Bosnia and Herzegovina	Female	15-49 years	Number	1992	1.41055	2.34137	0.589133
Deaths	Bosnia and Herzegovina	Female	15-49 years	Number	1993	1.45568	2.40496	0.662652
Deaths	Bosnia and Herzegovina	Female	15-49 years	Number	1994	1.46208	2.44994	0.642001
Deaths	Bosnia and Herzegovina	Female	15-49 years	Number	1995	1.48181	2.5621	0.66863
Deaths	Bosnia and Herzegovina	Female	15-49 years	Number	1996	1.40864	2.37695	0.654656
Deaths	Bosnia and Herzegovina	Female	15-49 years	Number	1997	1.27936	2.07838	0.592436
Deaths	Bosnia and Herzegovina	Female	15-49 years	Number	1998	1.19148	1.92886	0.543936
Deaths	Bosnia and Herzegovina	Female	15-49 years	Number	1999	1.25415	1.96255	0.567639
Deaths	Bosnia and Herzegovina	Female	15-49 years	Number	2000	1.24042	1.975	0.576055
Deaths	Bosnia and Herzegovina	Female	15-49 years	Number	2001	1.22187	1.90125	0.567466
Deaths	Bosnia and Herzegovina	Female	15-49 years	Number	2002	1.22502	1.85904	0.569742
Deaths	Bosnia and Herzegovina	Female	15-49 years	Number	2003	1.21019	1.81487	0.535547
Deaths	Bosnia and Herzegovina	Female	15-49 years	Number	2004	1.2193	1.83486	0.538032
Deaths	Bosnia and Herzegovina	Female	15-49 years	Number	2005	1.20694	1.7697	0.532881
Deaths	Bosnia and Herzegovina	Female	15-49 years	Number	2006	1.19667	1.75922	0.52888
Deaths	Bosnia and Herzegovina	Female	15-49 years	Number	2007	1.19623	1.72478	0.513667
Deaths	Bosnia and Herzegovina	Female	15-49 years	Number	2008	1.12	1.58655	0.504796
Deaths	Bosnia and Herzegovina	Female	15-49 years	Number	2009	1.0732	1.50907	0.470456
Deaths	Bosnia and Herzegovina	Female	15-49 years	Number	2010	1.05273	1.49106	0.47443
Deaths	Bosnia and Herzegovina	Female	15-49 years	Number	2011	0.996094	1.39248	0.429835
Deaths	Bosnia and Herzegovina	Female	15-49 years	Number	2012	0.95284	1.32494	0.413953
Deaths	Bosnia and Herzegovina	Female	15-49 years	Number	2013	0.92419	1.27561	0.423547
Deaths	Bosnia and Herzegovina	Female	15-49 years	Number	2014	0.894795	1.216	0.398765
Deaths	Bosnia and Herzegovina	Female	15-49 years	Number	2015	0.892455	1.21027	0.398723
Deaths	Bosnia and Herzegovina	Female	15-49 years	Number	2016	0.851578	1.17443	0.385339
Deaths	Bosnia and Herzegovina	Female	15-49 years	Number	2017	0.847238	1.1611	0.382271
Deaths	Bosnia and Herzegovina	Female	15-49 years	Number	2018	0.785505	1.08614	0.349133
Deaths	Bosnia and Herzegovina	Female	15-49 years	Number	2019	0.813711	1.13426	0.365116
Deaths	Bosnia and Herzegovina	Female	15-49 years	Number	2020	0.808656	1.22454	0.40434
Deaths	Bosnia and Herzegovina	Female	15-49 years	Number	2021	0.765241	1.22152	0.372429
Deaths	Republic of Bulgaria	Female	15-49 years	Number	1990	1.57759	1.9956	1.25408
Deaths	Republic of Bulgaria	Female	15-49 years	Number	1991	1.52658	1.90014	1.22041
Deaths	Republic of Bulgaria	Female	15-49 years	Number	1992	1.44836	1.78595	1.16845
Deaths	Republic of Bulgaria	Female	15-49 years	Number	1993	1.31048	1.64188	1.04267
Deaths	Republic of Bulgaria	Female	15-49 years	Number	1994	1.13568	1.39642	0.883141
Deaths	Republic of Bulgaria	Female	15-49 years	Number	1995	1.01923	1.25026	0.785986
Deaths	Republic of Bulgaria	Female	15-49 years	Number	1996	0.955803	1.16106	0.744255
Deaths	Republic of Bulgaria	Female	15-49 years	Number	1997	0.928999	1.12964	0.743968
Deaths	Republic of Bulgaria	Female	15-49 years	Number	1998	0.876896	1.05553	0.711571
Deaths	Republic of Bulgaria	Female	15-49 years	Number	1999	0.927579	1.12107	0.753801
Deaths	Republic of Bulgaria	Female	15-49 years	Number	2000	1.05517	1.26376	0.877196
Deaths	Republic of Bulgaria	Female	15-49 years	Number	2001	1.0806	1.28279	0.899223
Deaths	Republic of Bulgaria	Female	15-49 years	Number	2002	1.04942	1.25744	0.872224
Deaths	Republic of Bulgaria	Female	15-49 years	Number	2003	1.029	1.24418	0.842701
Deaths	Republic of Bulgaria	Female	15-49 years	Number	2004	0.989025	1.1928	0.821892
Deaths	Republic of Bulgaria	Female	15-49 years	Number	2005	0.951543	1.15534	0.786175
Deaths	Republic of Bulgaria	Female	15-49 years	Number	2006	0.929597	1.1339	0.755572
Deaths	Republic of Bulgaria	Female	15-49 years	Number	2007	0.893386	1.11188	0.727716
Deaths	Republic of Bulgaria	Female	15-49 years	Number	2008	0.874244	1.0904	0.697626
Deaths	Republic of Bulgaria	Female	15-49 years	Number	2009	0.920533	1.15684	0.738612
Deaths	Republic of Bulgaria	Female	15-49 years	Number	2010	1.02236	1.25137	0.812164
Deaths	Republic of Bulgaria	Female	15-49 years	Number	2011	1.0485	1.28936	0.847852
Deaths	Republic of Bulgaria	Female	15-49 years	Number	2012	1.01466	1.25957	0.831547
Deaths	Republic of Bulgaria	Female	15-49 years	Number	2013	0.996894	1.21531	0.805607
Deaths	Republic of Bulgaria	Female	15-49 years	Number	2014	1.02444	1.24786	0.833763
Deaths	Republic of Bulgaria	Female	15-49 years	Number	2015	0.97809	1.20961	0.801001
Deaths	Republic of Bulgaria	Female	15-49 years	Number	2016	0.964063	1.18108	0.781348
Deaths	Republic of Bulgaria	Female	15-49 years	Number	2017	1.01199	1.26111	0.809497
Deaths	Republic of Bulgaria	Female	15-49 years	Number	2018	1.00774	1.27551	0.794067
Deaths	Republic of Bulgaria	Female	15-49 years	Number	2019	0.953284	1.22811	0.733456
Deaths	Republic of Bulgaria	Female	15-49 years	Number	2020	0.859897	1.13447	0.645579
Deaths	Republic of Bulgaria	Female	15-49 years	Number	2021	0.878992	1.18344	0.632155
Deaths	Republic of Croatia	Female	15-49 years	Number	1990	0.497998	0.58155	0.432095
Deaths	Republic of Croatia	Female	15-49 years	Number	1991	0.482933	0.558278	0.420769
Deaths	Republic of Croatia	Female	15-49 years	Number	1992	0.429873	0.496342	0.375033
Deaths	Republic of Croatia	Female	15-49 years	Number	1993	0.375589	0.433056	0.325391
Deaths	Republic of Croatia	Female	15-49 years	Number	1994	0.321044	0.382874	0.269235
Deaths	Republic of Croatia	Female	15-49 years	Number	1995	0.283278	0.342232	0.233164
Deaths	Republic of Croatia	Female	15-49 years	Number	1996	0.245462	0.299171	0.198893
Deaths	Republic of Croatia	Female	15-49 years	Number	1997	0.226208	0.275051	0.183881
Deaths	Republic of Croatia	Female	15-49 years	Number	1998	0.217743	0.267044	0.178351
Deaths	Republic of Croatia	Female	15-49 years	Number	1999	0.222926	0.269105	0.182397
Deaths	Republic of Croatia	Female	15-49 years	Number	2000	0.254498	0.31444	0.203247
Deaths	Republic of Croatia	Female	15-49 years	Number	2001	0.256016	0.306612	0.208781
Deaths	Republic of Croatia	Female	15-49 years	Number	2002	0.247932	0.300887	0.202645
Deaths	Republic of Croatia	Female	15-49 years	Number	2003	0.237383	0.281962	0.195094
Deaths	Republic of Croatia	Female	15-49 years	Number	2004	0.217944	0.257407	0.18001
Deaths	Republic of Croatia	Female	15-49 years	Number	2005	0.201328	0.236904	0.16871
Deaths	Republic of Croatia	Female	15-49 years	Number	2006	0.193329	0.224376	0.164947
Deaths	Republic of Croatia	Female	15-49 years	Number	2007	0.190774	0.223325	0.162796
Deaths	Republic of Croatia	Female	15-49 years	Number	2008	0.202853	0.234666	0.173055
Deaths	Republic of Croatia	Female	15-49 years	Number	2009	0.209834	0.242177	0.180745
Deaths	Republic of Croatia	Female	15-49 years	Number	2010	0.220535	0.253859	0.190993
Deaths	Republic of Croatia	Female	15-49 years	Number	2011	0.211781	0.246101	0.182051
Deaths	Republic of Croatia	Female	15-49 years	Number	2012	0.205939	0.241335	0.175016
Deaths	Republic of Croatia	Female	15-49 years	Number	2013	0.200177	0.231441	0.1701
Deaths	Republic of Croatia	Female	15-49 years	Number	2014	0.187572	0.219175	0.15898
Deaths	Republic of Croatia	Female	15-49 years	Number	2015	0.184866	0.21577	0.154727
Deaths	Republic of Croatia	Female	15-49 years	Number	2016	0.170929	0.206124	0.141458
Deaths	Republic of Croatia	Female	15-49 years	Number	2017	0.166801	0.199086	0.141256
Deaths	Republic of Croatia	Female	15-49 years	Number	2018	0.163145	0.196351	0.134353
Deaths	Republic of Croatia	Female	15-49 years	Number	2019	0.161439	0.198576	0.131849
Deaths	Republic of Croatia	Female	15-49 years	Number	2020	0.138228	0.17184	0.10824
Deaths	Republic of Croatia	Female	15-49 years	Number	2021	0.143819	0.180478	0.111404
Deaths	Czech Republic	Female	15-49 years	Number	1990	3.90554	5.06119	2.93878
Deaths	Czech Republic	Female	15-49 years	Number	1991	4.04794	5.19626	3.11224
Deaths	Czech Republic	Female	15-49 years	Number	1992	4.00357	5.02856	3.03695
Deaths	Czech Republic	Female	15-49 years	Number	1993	4.03343	4.96081	3.1037
Deaths	Czech Republic	Female	15-49 years	Number	1994	4.0164	4.91654	3.11233
Deaths	Czech Republic	Female	15-49 years	Number	1995	4.08714	5.006	3.22702
Deaths	Czech Republic	Female	15-49 years	Number	1996	3.75539	4.59729	2.96021
Deaths	Czech Republic	Female	15-49 years	Number	1997	3.69766	4.44721	2.97941
Deaths	Czech Republic	Female	15-49 years	Number	1998	3.54392	4.25404	2.90286
Deaths	Czech Republic	Female	15-49 years	Number	1999	3.76441	4.47617	3.14156
Deaths	Czech Republic	Female	15-49 years	Number	2000	4.27085	5.06002	3.58717
Deaths	Czech Republic	Female	15-49 years	Number	2001	4.39763	5.23073	3.71915
Deaths	Czech Republic	Female	15-49 years	Number	2002	4.24569	4.98453	3.58122
Deaths	Czech Republic	Female	15-49 years	Number	2003	4.20162	5.00478	3.56219
Deaths	Czech Republic	Female	15-49 years	Number	2004	3.89872	4.67418	3.25739
Deaths	Czech Republic	Female	15-49 years	Number	2005	3.88965	4.67366	3.27203
Deaths	Czech Republic	Female	15-49 years	Number	2006	3.90432	4.68912	3.26801
Deaths	Czech Republic	Female	15-49 years	Number	2007	3.70147	4.45263	3.05163
Deaths	Czech Republic	Female	15-49 years	Number	2008	3.63563	4.40057	3.0023
Deaths	Czech Republic	Female	15-49 years	Number	2009	3.72416	4.45747	3.09189
Deaths	Czech Republic	Female	15-49 years	Number	2010	3.94081	4.73111	3.27729
Deaths	Czech Republic	Female	15-49 years	Number	2011	4.16257	4.97486	3.47634
Deaths	Czech Republic	Female	15-49 years	Number	2012	4.19729	5.05475	3.50365
Deaths	Czech Republic	Female	15-49 years	Number	2013	4.22901	5.08961	3.54455
Deaths	Czech Republic	Female	15-49 years	Number	2014	4.07809	4.97532	3.37227
Deaths	Czech Republic	Female	15-49 years	Number	2015	4.21138	5.05717	3.48047
Deaths	Czech Republic	Female	15-49 years	Number	2016	4.3612	5.22282	3.56672
Deaths	Czech Republic	Female	15-49 years	Number	2017	4.43619	5.27287	3.6238
Deaths	Czech Republic	Female	15-49 years	Number	2018	4.4649	5.44247	3.62379
Deaths	Czech Republic	Female	15-49 years	Number	2019	4.85054	5.95079	3.93666
Deaths	Czech Republic	Female	15-49 years	Number	2020	4.26311	5.34681	3.33253
Deaths	Czech Republic	Female	15-49 years	Number	2021	4.2066	5.34089	3.22498
Deaths	Hungary	Female	15-49 years	Number	1990	4.03043	4.78442	3.34503
Deaths	Hungary	Female	15-49 years	Number	1991	3.95933	4.69874	3.33233
Deaths	Hungary	Female	15-49 years	Number	1992	3.83151	4.51319	3.2461
Deaths	Hungary	Female	15-49 years	Number	1993	3.4615	4.04339	2.92792
Deaths	Hungary	Female	15-49 years	Number	1994	2.76691	3.21201	2.32353
Deaths	Hungary	Female	15-49 years	Number	1995	2.43283	2.84438	2.01783
Deaths	Hungary	Female	15-49 years	Number	1996	2.15013	2.55615	1.76352
Deaths	Hungary	Female	15-49 years	Number	1997	2.01164	2.40208	1.65319
Deaths	Hungary	Female	15-49 years	Number	1998	1.95832	2.36713	1.56845
Deaths	Hungary	Female	15-49 years	Number	1999	2.03043	2.47211	1.60915
Deaths	Hungary	Female	15-49 years	Number	2000	2.10907	2.58497	1.66639
Deaths	Hungary	Female	15-49 years	Number	2001	2.10933	2.58356	1.65969
Deaths	Hungary	Female	15-49 years	Number	2002	2.04284	2.49517	1.61216
Deaths	Hungary	Female	15-49 years	Number	2003	1.96897	2.36611	1.57914
Deaths	Hungary	Female	15-49 years	Number	2004	1.82614	2.19607	1.48026
Deaths	Hungary	Female	15-49 years	Number	2005	1.75721	2.08555	1.43214
Deaths	Hungary	Female	15-49 years	Number	2006	1.64281	1.93296	1.34399
Deaths	Hungary	Female	15-49 years	Number	2007	1.61358	1.88574	1.32838
Deaths	Hungary	Female	15-49 years	Number	2008	1.56402	1.83781	1.30616
Deaths	Hungary	Female	15-49 years	Number	2009	1.5241	1.78639	1.27632
Deaths	Hungary	Female	15-49 years	Number	2010	1.56457	1.84574	1.31663
Deaths	Hungary	Female	15-49 years	Number	2011	1.57605	1.87664	1.32644
Deaths	Hungary	Female	15-49 years	Number	2012	1.581	1.89167	1.30935
Deaths	Hungary	Female	15-49 years	Number	2013	1.56769	1.88358	1.31312
Deaths	Hungary	Female	15-49 years	Number	2014	1.56819	1.89329	1.30582
Deaths	Hungary	Female	15-49 years	Number	2015	1.59792	1.91718	1.33057
Deaths	Hungary	Female	15-49 years	Number	2016	1.63282	1.95581	1.34901
Deaths	Hungary	Female	15-49 years	Number	2017	1.7981	2.16292	1.49766
Deaths	Hungary	Female	15-49 years	Number	2018	1.80134	2.19049	1.47298
Deaths	Hungary	Female	15-49 years	Number	2019	1.76275	2.18233	1.41997
Deaths	Hungary	Female	15-49 years	Number	2020	1.62232	2.04686	1.25288
Deaths	Hungary	Female	15-49 years	Number	2021	1.63814	2.18151	1.23597
Deaths	North Macedonia	Female	15-49 years	Number	1990	0.354606	0.545929	0.232692
Deaths	North Macedonia	Female	15-49 years	Number	1991	0.356468	0.542458	0.240591
Deaths	North Macedonia	Female	15-49 years	Number	1992	0.354918	0.536367	0.242306
Deaths	North Macedonia	Female	15-49 years	Number	1993	0.342409	0.536279	0.228342
Deaths	North Macedonia	Female	15-49 years	Number	1994	0.32951	0.535448	0.219147
Deaths	North Macedonia	Female	15-49 years	Number	1995	0.315651	0.528367	0.212194
Deaths	North Macedonia	Female	15-49 years	Number	1996	0.313688	0.518007	0.205396
Deaths	North Macedonia	Female	15-49 years	Number	1997	0.314628	0.528157	0.207807
Deaths	North Macedonia	Female	15-49 years	Number	1998	0.313794	0.517794	0.207227
Deaths	North Macedonia	Female	15-49 years	Number	1999	0.310488	0.51472	0.207676
Deaths	North Macedonia	Female	15-49 years	Number	2000	0.308747	0.498892	0.208434
Deaths	North Macedonia	Female	15-49 years	Number	2001	0.306147	0.502375	0.208771
Deaths	North Macedonia	Female	15-49 years	Number	2002	0.294138	0.468506	0.201858
Deaths	North Macedonia	Female	15-49 years	Number	2003	0.295009	0.460488	0.201454
Deaths	North Macedonia	Female	15-49 years	Number	2004	0.287776	0.464552	0.195312
Deaths	North Macedonia	Female	15-49 years	Number	2005	0.28311	0.451027	0.191425
Deaths	North Macedonia	Female	15-49 years	Number	2006	0.284419	0.449032	0.19043
Deaths	North Macedonia	Female	15-49 years	Number	2007	0.285944	0.449034	0.19482
Deaths	North Macedonia	Female	15-49 years	Number	2008	0.273364	0.426962	0.186984
Deaths	North Macedonia	Female	15-49 years	Number	2009	0.266837	0.420102	0.177991
Deaths	North Macedonia	Female	15-49 years	Number	2010	0.268241	0.425602	0.184434
Deaths	North Macedonia	Female	15-49 years	Number	2011	0.267501	0.418398	0.18129
Deaths	North Macedonia	Female	15-49 years	Number	2012	0.277186	0.421372	0.18704
Deaths	North Macedonia	Female	15-49 years	Number	2013	0.266507	0.406046	0.177678
Deaths	North Macedonia	Female	15-49 years	Number	2014	0.268015	0.425028	0.174713
Deaths	North Macedonia	Female	15-49 years	Number	2015	0.258211	0.400335	0.164852
Deaths	North Macedonia	Female	15-49 years	Number	2016	0.245972	0.382978	0.154122
Deaths	North Macedonia	Female	15-49 years	Number	2017	0.237213	0.393207	0.145077
Deaths	North Macedonia	Female	15-49 years	Number	2018	0.233655	0.391178	0.139162
Deaths	North Macedonia	Female	15-49 years	Number	2019	0.259457	0.478152	0.136352
Deaths	North Macedonia	Female	15-49 years	Number	2020	0.302305	0.60149	0.111456
Deaths	North Macedonia	Female	15-49 years	Number	2021	0.308189	0.60276	0.108917
Deaths	Montenegro	Female	15-49 years	Number	1990	0.0314669	0.190216	0.0124735
Deaths	Montenegro	Female	15-49 years	Number	1991	0.0304597	0.189236	0.01216
Deaths	Montenegro	Female	15-49 years	Number	1992	0.0304833	0.191851	0.0122446
Deaths	Montenegro	Female	15-49 years	Number	1993	0.0312412	0.195695	0.0125811
Deaths	Montenegro	Female	15-49 years	Number	1994	0.0319379	0.19844	0.0133072
Deaths	Montenegro	Female	15-49 years	Number	1995	0.0325223	0.203905	0.0137356
Deaths	Montenegro	Female	15-49 years	Number	1996	0.0339442	0.211705	0.0144029
Deaths	Montenegro	Female	15-49 years	Number	1997	0.034341	0.214117	0.0145353
Deaths	Montenegro	Female	15-49 years	Number	1998	0.0354768	0.215956	0.0154664
Deaths	Montenegro	Female	15-49 years	Number	1999	0.0377308	0.217642	0.0159319
Deaths	Montenegro	Female	15-49 years	Number	2000	0.0366837	0.204449	0.0153762
Deaths	Montenegro	Female	15-49 years	Number	2001	0.0355585	0.209932	0.0147618
Deaths	Montenegro	Female	15-49 years	Number	2002	0.0326664	0.194048	0.0134064
Deaths	Montenegro	Female	15-49 years	Number	2003	0.0313537	0.18892	0.0130588
Deaths	Montenegro	Female	15-49 years	Number	2004	0.0301601	0.184183	0.0129539
Deaths	Montenegro	Female	15-49 years	Number	2005	0.0289884	0.179272	0.0129089
Deaths	Montenegro	Female	15-49 years	Number	2006	0.0268309	0.167116	0.0121506
Deaths	Montenegro	Female	15-49 years	Number	2007	0.0254524	0.157787	0.0113634
Deaths	Montenegro	Female	15-49 years	Number	2008	0.0254328	0.159556	0.0111467
Deaths	Montenegro	Female	15-49 years	Number	2009	0.025502	0.164837	0.0107597
Deaths	Montenegro	Female	15-49 years	Number	2010	0.0243117	0.160344	0.00968563
Deaths	Montenegro	Female	15-49 years	Number	2011	0.0239687	0.160791	0.00937022
Deaths	Montenegro	Female	15-49 years	Number	2012	0.0242505	0.164255	0.00984086
Deaths	Montenegro	Female	15-49 years	Number	2013	0.0244844	0.164513	0.0101262
Deaths	Montenegro	Female	15-49 years	Number	2014	0.0232343	0.158324	0.00976041
Deaths	Montenegro	Female	15-49 years	Number	2015	0.0218086	0.1501	0.00899096
Deaths	Montenegro	Female	15-49 years	Number	2016	0.0216369	0.151488	0.00876222
Deaths	Montenegro	Female	15-49 years	Number	2017	0.0213453	0.147831	0.00851808
Deaths	Montenegro	Female	15-49 years	Number	2018	0.0206764	0.142186	0.00811416
Deaths	Montenegro	Female	15-49 years	Number	2019	0.020382	0.147028	0.0079244
Deaths	Montenegro	Female	15-49 years	Number	2020	0.0203122	0.145094	0.00784693
Deaths	Montenegro	Female	15-49 years	Number	2021	0.0175404	0.127817	0.0066393
Deaths	Republic of Poland	Female	15-49 years	Number	1990	10.6513	13.128	8.83584
Deaths	Republic of Poland	Female	15-49 years	Number	1991	11.0039	13.8328	9.3957
Deaths	Republic of Poland	Female	15-49 years	Number	1992	11.0384	13.4461	9.46415
Deaths	Republic of Poland	Female	15-49 years	Number	1993	10.9737	12.89	9.45816
Deaths	Republic of Poland	Female	15-49 years	Number	1994	11.2925	13.1018	9.99225
Deaths	Republic of Poland	Female	15-49 years	Number	1995	11.5746	13.2296	10.4851
Deaths	Republic of Poland	Female	15-49 years	Number	1996	11.5105	12.8602	10.5367
Deaths	Republic of Poland	Female	15-49 years	Number	1997	11.6579	12.8423	10.7863
Deaths	Republic of Poland	Female	15-49 years	Number	1998	11.3226	12.312	10.5193
Deaths	Republic of Poland	Female	15-49 years	Number	1999	11.2559	12.0833	10.5017
Deaths	Republic of Poland	Female	15-49 years	Number	2000	11.1684	11.9283	10.4485
Deaths	Republic of Poland	Female	15-49 years	Number	2001	11.0891	11.8775	10.3616
Deaths	Republic of Poland	Female	15-49 years	Number	2002	10.5056	11.2573	9.8025
Deaths	Republic of Poland	Female	15-49 years	Number	2003	9.98911	10.7443	9.30447
Deaths	Republic of Poland	Female	15-49 years	Number	2004	9.0372	9.69061	8.42702
Deaths	Republic of Poland	Female	15-49 years	Number	2005	8.12497	8.71738	7.61999
Deaths	Republic of Poland	Female	15-49 years	Number	2006	7.90906	8.45964	7.41792
Deaths	Republic of Poland	Female	15-49 years	Number	2007	7.79851	8.2908	7.31049
Deaths	Republic of Poland	Female	15-49 years	Number	2008	7.79231	8.25551	7.32583
Deaths	Republic of Poland	Female	15-49 years	Number	2009	8.07899	8.54961	7.62891
Deaths	Republic of Poland	Female	15-49 years	Number	2010	8.27605	8.8353	7.72993
Deaths	Republic of Poland	Female	15-49 years	Number	2011	8.86637	9.41079	8.29653
Deaths	Republic of Poland	Female	15-49 years	Number	2012	9.07327	9.66739	8.55759
Deaths	Republic of Poland	Female	15-49 years	Number	2013	9.08898	9.68166	8.53403
Deaths	Republic of Poland	Female	15-49 years	Number	2014	8.99049	9.6411	8.40987
Deaths	Republic of Poland	Female	15-49 years	Number	2015	8.71646	9.30677	8.19542
Deaths	Republic of Poland	Female	15-49 years	Number	2016	8.36695	8.93438	7.88858
Deaths	Republic of Poland	Female	15-49 years	Number	2017	8.28499	8.80154	7.83039
Deaths	Republic of Poland	Female	15-49 years	Number	2018	7.84294	8.31652	7.38452
Deaths	Republic of Poland	Female	15-49 years	Number	2019	7.27631	7.76988	6.85223
Deaths	Republic of Poland	Female	15-49 years	Number	2020	6.58755	7.26961	5.88412
Deaths	Republic of Poland	Female	15-49 years	Number	2021	6.70429	7.58545	5.779
Deaths	Romania	Female	15-49 years	Number	1990	12.0698	14.9925	9.43303
Deaths	Romania	Female	15-49 years	Number	1991	12.0656	14.7616	9.5224
Deaths	Romania	Female	15-49 years	Number	1992	12.3367	14.9053	9.83127
Deaths	Romania	Female	15-49 years	Number	1993	12.3885	15.0062	10.0452
Deaths	Romania	Female	15-49 years	Number	1994	12.8757	15.6385	10.8097
Deaths	Romania	Female	15-49 years	Number	1995	13.5295	16.2501	11.5352
Deaths	Romania	Female	15-49 years	Number	1996	14.0718	16.9858	11.9092
Deaths	Romania	Female	15-49 years	Number	1997	14.1605	16.6825	11.9835
Deaths	Romania	Female	15-49 years	Number	1998	14.1519	16.3331	12.1096
Deaths	Romania	Female	15-49 years	Number	1999	14.3951	16.4382	12.4649
Deaths	Romania	Female	15-49 years	Number	2000	15.1086	17.2539	13.1797
Deaths	Romania	Female	15-49 years	Number	2001	14.9776	17.0206	12.9975
Deaths	Romania	Female	15-49 years	Number	2002	14.3256	16.2726	12.4472
Deaths	Romania	Female	15-49 years	Number	2003	13.6197	15.3507	11.8546
Deaths	Romania	Female	15-49 years	Number	2004	12.7634	14.4085	11.1842
Deaths	Romania	Female	15-49 years	Number	2005	12.0831	13.707	10.5173
Deaths	Romania	Female	15-49 years	Number	2006	11.5116	13.1939	10.0522
Deaths	Romania	Female	15-49 years	Number	2007	11.0406	12.6917	9.63637
Deaths	Romania	Female	15-49 years	Number	2008	11.1549	12.8789	9.67118
Deaths	Romania	Female	15-49 years	Number	2009	11.2983	12.9885	9.79623
Deaths	Romania	Female	15-49 years	Number	2010	11.9565	13.782	10.3763
Deaths	Romania	Female	15-49 years	Number	2011	12.0691	13.8222	10.3716
Deaths	Romania	Female	15-49 years	Number	2012	12.2869	14.0397	10.6224
Deaths	Romania	Female	15-49 years	Number	2013	12.1869	13.9466	10.497
Deaths	Romania	Female	15-49 years	Number	2014	12.5099	14.2223	10.9556
Deaths	Romania	Female	15-49 years	Number	2015	12.4808	14.1168	11.0042
Deaths	Romania	Female	15-49 years	Number	2016	12.6438	14.2776	11.0955
Deaths	Romania	Female	15-49 years	Number	2017	12.9156	14.6599	11.3503
Deaths	Romania	Female	15-49 years	Number	2018	12.7455	14.5872	11.1488
Deaths	Romania	Female	15-49 years	Number	2019	12.0437	13.9269	10.4705
Deaths	Romania	Female	15-49 years	Number	2020	10.7942	12.7124	9.01167
Deaths	Romania	Female	15-49 years	Number	2021	10.6781	12.8256	8.64575
Deaths	Republic of Serbia	Female	15-49 years	Number	1990	1.26524	2.6983	0.753072
Deaths	Republic of Serbia	Female	15-49 years	Number	1991	1.21692	2.49203	0.71586
Deaths	Republic of Serbia	Female	15-49 years	Number	1992	1.21013	2.48606	0.700734
Deaths	Republic of Serbia	Female	15-49 years	Number	1993	1.23266	2.4697	0.71869
Deaths	Republic of Serbia	Female	15-49 years	Number	1994	1.24558	2.41209	0.74683
Deaths	Republic of Serbia	Female	15-49 years	Number	1995	1.26925	2.43411	0.800239
Deaths	Republic of Serbia	Female	15-49 years	Number	1996	1.28142	2.41097	0.817784
Deaths	Republic of Serbia	Female	15-49 years	Number	1997	1.29425	2.43329	0.832694
Deaths	Republic of Serbia	Female	15-49 years	Number	1998	1.17471	2.34851	0.791487
Deaths	Republic of Serbia	Female	15-49 years	Number	1999	1.20958	2.25898	0.822143
Deaths	Republic of Serbia	Female	15-49 years	Number	2000	1.22881	2.18798	0.83952
Deaths	Republic of Serbia	Female	15-49 years	Number	2001	1.21245	2.15436	0.825771
Deaths	Republic of Serbia	Female	15-49 years	Number	2002	1.15506	2.06413	0.784491
Deaths	Republic of Serbia	Female	15-49 years	Number	2003	1.11526	1.99469	0.756301
Deaths	Republic of Serbia	Female	15-49 years	Number	2004	1.04394	1.94931	0.710711
Deaths	Republic of Serbia	Female	15-49 years	Number	2005	1.0357	1.88876	0.700168
Deaths	Republic of Serbia	Female	15-49 years	Number	2006	1.00325	1.82474	0.677549
Deaths	Republic of Serbia	Female	15-49 years	Number	2007	0.961257	1.74348	0.638896
Deaths	Republic of Serbia	Female	15-49 years	Number	2008	0.954447	1.72011	0.632937
Deaths	Republic of Serbia	Female	15-49 years	Number	2009	0.943227	1.67989	0.636422
Deaths	Republic of Serbia	Female	15-49 years	Number	2010	0.917949	1.61064	0.617867
Deaths	Republic of Serbia	Female	15-49 years	Number	2011	0.903033	1.56927	0.603705
Deaths	Republic of Serbia	Female	15-49 years	Number	2012	0.898725	1.57699	0.586048
Deaths	Republic of Serbia	Female	15-49 years	Number	2013	0.867374	1.5333	0.564134
Deaths	Republic of Serbia	Female	15-49 years	Number	2014	0.865739	1.53173	0.559054
Deaths	Republic of Serbia	Female	15-49 years	Number	2015	0.860825	1.51602	0.55468
Deaths	Republic of Serbia	Female	15-49 years	Number	2016	0.838225	1.4384	0.538592
Deaths	Republic of Serbia	Female	15-49 years	Number	2017	0.872527	1.52705	0.552221
Deaths	Republic of Serbia	Female	15-49 years	Number	2018	0.843567	1.46923	0.525086
Deaths	Republic of Serbia	Female	15-49 years	Number	2019	0.844348	1.50488	0.496344
Deaths	Republic of Serbia	Female	15-49 years	Number	2020	0.785233	1.43796	0.40733
Deaths	Republic of Serbia	Female	15-49 years	Number	2021	0.791113	1.44735	0.414321
Deaths	Slovak Republic	Female	15-49 years	Number	1990	0.646099	1.02623	0.404807
Deaths	Slovak Republic	Female	15-49 years	Number	1991	0.644391	0.992748	0.409981
Deaths	Slovak Republic	Female	15-49 years	Number	1992	0.622469	0.965052	0.409878
Deaths	Slovak Republic	Female	15-49 years	Number	1993	0.60194	0.920715	0.404868
Deaths	Slovak Republic	Female	15-49 years	Number	1994	0.553499	0.886837	0.392757
Deaths	Slovak Republic	Female	15-49 years	Number	1995	0.539865	0.88426	0.388588
Deaths	Slovak Republic	Female	15-49 years	Number	1996	0.512879	0.842677	0.375264
Deaths	Slovak Republic	Female	15-49 years	Number	1997	0.527925	0.853514	0.394109
Deaths	Slovak Republic	Female	15-49 years	Number	1998	0.517058	0.81503	0.386671
Deaths	Slovak Republic	Female	15-49 years	Number	1999	0.530156	0.811589	0.39925
Deaths	Slovak Republic	Female	15-49 years	Number	2000	0.527439	0.777691	0.393638
Deaths	Slovak Republic	Female	15-49 years	Number	2001	0.541759	0.804738	0.399646
Deaths	Slovak Republic	Female	15-49 years	Number	2002	0.529754	0.783456	0.388831
Deaths	Slovak Republic	Female	15-49 years	Number	2003	0.530591	0.790613	0.384843
Deaths	Slovak Republic	Female	15-49 years	Number	2004	0.529495	0.797796	0.389329
Deaths	Slovak Republic	Female	15-49 years	Number	2005	0.509129	0.756018	0.378168
Deaths	Slovak Republic	Female	15-49 years	Number	2006	0.515177	0.80338	0.373641
Deaths	Slovak Republic	Female	15-49 years	Number	2007	0.504804	0.751294	0.377052
Deaths	Slovak Republic	Female	15-49 years	Number	2008	0.493073	0.735912	0.356358
Deaths	Slovak Republic	Female	15-49 years	Number	2009	0.495872	0.730938	0.363067
Deaths	Slovak Republic	Female	15-49 years	Number	2010	0.478143	0.716846	0.340082
Deaths	Slovak Republic	Female	15-49 years	Number	2011	0.480929	0.71192	0.333504
Deaths	Slovak Republic	Female	15-49 years	Number	2012	0.479803	0.704989	0.329945
Deaths	Slovak Republic	Female	15-49 years	Number	2013	0.475297	0.705066	0.317136
Deaths	Slovak Republic	Female	15-49 years	Number	2014	0.469553	0.688072	0.310538
Deaths	Slovak Republic	Female	15-49 years	Number	2015	0.478589	0.701683	0.314985
Deaths	Slovak Republic	Female	15-49 years	Number	2016	0.463876	0.664775	0.314247
Deaths	Slovak Republic	Female	15-49 years	Number	2017	0.470557	0.669193	0.312868
Deaths	Slovak Republic	Female	15-49 years	Number	2018	0.464136	0.667552	0.314249
Deaths	Slovak Republic	Female	15-49 years	Number	2019	0.452402	0.663479	0.302692
Deaths	Slovak Republic	Female	15-49 years	Number	2020	0.46878	0.720374	0.280565
Deaths	Slovak Republic	Female	15-49 years	Number	2021	0.459463	0.734057	0.260726
Deaths	Republic of Slovenia	Female	15-49 years	Number	1990	0.0713208	0.0870093	0.0604915
Deaths	Republic of Slovenia	Female	15-49 years	Number	1991	0.0755098	0.0936293	0.0630773
Deaths	Republic of Slovenia	Female	15-49 years	Number	1992	0.0763433	0.0941004	0.0625804
Deaths	Republic of Slovenia	Female	15-49 years	Number	1993	0.077391	0.0955939	0.0638977
Deaths	Republic of Slovenia	Female	15-49 years	Number	1994	0.0771056	0.0955688	0.063847
Deaths	Republic of Slovenia	Female	15-49 years	Number	1995	0.0750368	0.0908371	0.061361
Deaths	Republic of Slovenia	Female	15-49 years	Number	1996	0.0785675	0.0937808	0.0650081
Deaths	Republic of Slovenia	Female	15-49 years	Number	1997	0.075162	0.0882221	0.0629442
Deaths	Republic of Slovenia	Female	15-49 years	Number	1998	0.079273	0.0934725	0.0667676
Deaths	Republic of Slovenia	Female	15-49 years	Number	1999	0.0875214	0.102794	0.0743926
Deaths	Republic of Slovenia	Female	15-49 years	Number	2000	0.0944371	0.109903	0.0806559
Deaths	Republic of Slovenia	Female	15-49 years	Number	2001	0.0980494	0.113407	0.0826954
Deaths	Republic of Slovenia	Female	15-49 years	Number	2002	0.0916645	0.107515	0.0774454
Deaths	Republic of Slovenia	Female	15-49 years	Number	2003	0.0868751	0.10164	0.0739339
Deaths	Republic of Slovenia	Female	15-49 years	Number	2004	0.085907	0.100988	0.0726387
Deaths	Republic of Slovenia	Female	15-49 years	Number	2005	0.0789327	0.0926438	0.0669049
Deaths	Republic of Slovenia	Female	15-49 years	Number	2006	0.0700291	0.0828265	0.0584969
Deaths	Republic of Slovenia	Female	15-49 years	Number	2007	0.0660341	0.0782797	0.0543822
Deaths	Republic of Slovenia	Female	15-49 years	Number	2008	0.0625206	0.0737554	0.0520863
Deaths	Republic of Slovenia	Female	15-49 years	Number	2009	0.0610419	0.0718003	0.0508796
Deaths	Republic of Slovenia	Female	15-49 years	Number	2010	0.0674801	0.0807142	0.0570249
Deaths	Republic of Slovenia	Female	15-49 years	Number	2011	0.066497	0.0785411	0.0559074
Deaths	Republic of Slovenia	Female	15-49 years	Number	2012	0.0666616	0.0788418	0.0557653
Deaths	Republic of Slovenia	Female	15-49 years	Number	2013	0.0618906	0.0740949	0.0522204
Deaths	Republic of Slovenia	Female	15-49 years	Number	2014	0.0584172	0.0694891	0.0488185
Deaths	Republic of Slovenia	Female	15-49 years	Number	2015	0.0550574	0.0649535	0.0455413
Deaths	Republic of Slovenia	Female	15-49 years	Number	2016	0.0523132	0.0618644	0.0436257
Deaths	Republic of Slovenia	Female	15-49 years	Number	2017	0.0537265	0.0633437	0.0450372
Deaths	Republic of Slovenia	Female	15-49 years	Number	2018	0.0535059	0.0623427	0.0448735
Deaths	Republic of Slovenia	Female	15-49 years	Number	2019	0.0471584	0.0562013	0.0391371
Deaths	Republic of Slovenia	Female	15-49 years	Number	2020	0.0417064	0.0522828	0.0308006
Deaths	Republic of Slovenia	Female	15-49 years	Number	2021	0.0398099	0.0508213	0.0298307
Deaths	Republic of Belarus	Female	15-49 years	Number	1990	0.515745	0.70631	0.364608
Deaths	Republic of Belarus	Female	15-49 years	Number	1991	0.519575	0.719642	0.378268
Deaths	Republic of Belarus	Female	15-49 years	Number	1992	0.521249	0.743762	0.392524
Deaths	Republic of Belarus	Female	15-49 years	Number	1993	0.544275	0.808309	0.430566
Deaths	Republic of Belarus	Female	15-49 years	Number	1994	0.555843	0.815302	0.444323
Deaths	Republic of Belarus	Female	15-49 years	Number	1995	0.578801	0.872574	0.468686
Deaths	Republic of Belarus	Female	15-49 years	Number	1996	0.573566	0.858463	0.45918
Deaths	Republic of Belarus	Female	15-49 years	Number	1997	0.571706	0.860738	0.460813
Deaths	Republic of Belarus	Female	15-49 years	Number	1998	0.568479	0.855721	0.453738
Deaths	Republic of Belarus	Female	15-49 years	Number	1999	0.589222	0.903754	0.478711
Deaths	Republic of Belarus	Female	15-49 years	Number	2000	0.584715	0.870649	0.47591
Deaths	Republic of Belarus	Female	15-49 years	Number	2001	0.589278	0.885986	0.482497
Deaths	Republic of Belarus	Female	15-49 years	Number	2002	0.657695	1.01252	0.532344
Deaths	Republic of Belarus	Female	15-49 years	Number	2003	0.657026	0.988437	0.532735
Deaths	Republic of Belarus	Female	15-49 years	Number	2004	0.678714	1.02644	0.551434
Deaths	Republic of Belarus	Female	15-49 years	Number	2005	0.698781	1.06572	0.560528
Deaths	Republic of Belarus	Female	15-49 years	Number	2006	0.670548	0.982305	0.551586
Deaths	Republic of Belarus	Female	15-49 years	Number	2007	0.636332	0.905082	0.527517
Deaths	Republic of Belarus	Female	15-49 years	Number	2008	0.610479	0.842183	0.508432
Deaths	Republic of Belarus	Female	15-49 years	Number	2009	0.610095	0.839591	0.502014
Deaths	Republic of Belarus	Female	15-49 years	Number	2010	0.603049	0.822119	0.496206
Deaths	Republic of Belarus	Female	15-49 years	Number	2011	0.609529	0.838403	0.491429
Deaths	Republic of Belarus	Female	15-49 years	Number	2012	0.567315	0.708173	0.473151
Deaths	Republic of Belarus	Female	15-49 years	Number	2013	0.56681	0.695672	0.474786
Deaths	Republic of Belarus	Female	15-49 years	Number	2014	0.541653	0.640487	0.462099
Deaths	Republic of Belarus	Female	15-49 years	Number	2015	0.507175	0.594354	0.429238
Deaths	Republic of Belarus	Female	15-49 years	Number	2016	0.510963	0.590281	0.443007
Deaths	Republic of Belarus	Female	15-49 years	Number	2017	0.490089	0.562418	0.428194
Deaths	Republic of Belarus	Female	15-49 years	Number	2018	0.487102	0.560843	0.429643
Deaths	Republic of Belarus	Female	15-49 years	Number	2019	0.493813	0.565664	0.431023
Deaths	Republic of Belarus	Female	15-49 years	Number	2020	0.492375	0.587734	0.395907
Deaths	Republic of Belarus	Female	15-49 years	Number	2021	0.496261	0.631769	0.367414
Deaths	Republic of Estonia	Female	15-49 years	Number	1990	0.0439121	0.0557172	0.0343247
Deaths	Republic of Estonia	Female	15-49 years	Number	1991	0.044386	0.0551422	0.0359243
Deaths	Republic of Estonia	Female	15-49 years	Number	1992	0.0442793	0.0546349	0.0359187
Deaths	Republic of Estonia	Female	15-49 years	Number	1993	0.0475508	0.0559332	0.040238
Deaths	Republic of Estonia	Female	15-49 years	Number	1994	0.0504944	0.0598971	0.0418074
Deaths	Republic of Estonia	Female	15-49 years	Number	1995	0.0294046	0.0342048	0.024492
Deaths	Republic of Estonia	Female	15-49 years	Number	1996	0.0249899	0.0296387	0.0211788
Deaths	Republic of Estonia	Female	15-49 years	Number	1997	0.0272075	0.0323456	0.0231422
Deaths	Republic of Estonia	Female	15-49 years	Number	1998	0.042668	0.0497889	0.0361113
Deaths	Republic of Estonia	Female	15-49 years	Number	1999	0.0797852	0.0926967	0.0675145
Deaths	Republic of Estonia	Female	15-49 years	Number	2000	0.110914	0.128666	0.0952756
Deaths	Republic of Estonia	Female	15-49 years	Number	2001	0.12697	0.147507	0.10936
Deaths	Republic of Estonia	Female	15-49 years	Number	2002	0.125913	0.145556	0.107672
Deaths	Republic of Estonia	Female	15-49 years	Number	2003	0.122605	0.140985	0.104089
Deaths	Republic of Estonia	Female	15-49 years	Number	2004	0.114832	0.132299	0.097277
Deaths	Republic of Estonia	Female	15-49 years	Number	2005	0.108119	0.123526	0.092747
Deaths	Republic of Estonia	Female	15-49 years	Number	2006	0.103056	0.118132	0.0886556
Deaths	Republic of Estonia	Female	15-49 years	Number	2007	0.0967877	0.111099	0.0837808
Deaths	Republic of Estonia	Female	15-49 years	Number	2008	0.0858901	0.0987592	0.0737311
Deaths	Republic of Estonia	Female	15-49 years	Number	2009	0.0769022	0.0883237	0.0667501
Deaths	Republic of Estonia	Female	15-49 years	Number	2010	0.0705134	0.0824906	0.0604785
Deaths	Republic of Estonia	Female	15-49 years	Number	2011	0.0739605	0.084152	0.0634722
Deaths	Republic of Estonia	Female	15-49 years	Number	2012	0.0678072	0.0777202	0.0583784
Deaths	Republic of Estonia	Female	15-49 years	Number	2013	0.0607246	0.070106	0.0515984
Deaths	Republic of Estonia	Female	15-49 years	Number	2014	0.0533506	0.0613536	0.0454731
Deaths	Republic of Estonia	Female	15-49 years	Number	2015	0.0462506	0.0536476	0.0393056
Deaths	Republic of Estonia	Female	15-49 years	Number	2016	0.0409658	0.0478467	0.0349991
Deaths	Republic of Estonia	Female	15-49 years	Number	2017	0.0316864	0.0371627	0.0267767
Deaths	Republic of Estonia	Female	15-49 years	Number	2018	0.0300441	0.0354069	0.0252942
Deaths	Republic of Estonia	Female	15-49 years	Number	2019	0.031713	0.0377402	0.0265172
Deaths	Republic of Estonia	Female	15-49 years	Number	2020	0.0242374	0.0290307	0.0204684
Deaths	Republic of Estonia	Female	15-49 years	Number	2021	0.0278209	0.0337364	0.0227604
Deaths	Republic of Latvia	Female	15-49 years	Number	1990	0.0743208	0.090757	0.0606847
Deaths	Republic of Latvia	Female	15-49 years	Number	1991	0.0734563	0.0891916	0.0596789
Deaths	Republic of Latvia	Female	15-49 years	Number	1992	0.0765732	0.0920658	0.0646977
Deaths	Republic of Latvia	Female	15-49 years	Number	1993	0.0840942	0.107283	0.067306
Deaths	Republic of Latvia	Female	15-49 years	Number	1994	0.0873633	0.113141	0.0677792
Deaths	Republic of Latvia	Female	15-49 years	Number	1995	0.0857365	0.107664	0.0692044
Deaths	Republic of Latvia	Female	15-49 years	Number	1996	0.0789863	0.0948638	0.0672783
Deaths	Republic of Latvia	Female	15-49 years	Number	1997	0.0909364	0.107797	0.0774475
Deaths	Republic of Latvia	Female	15-49 years	Number	1998	0.149377	0.178881	0.126979
Deaths	Republic of Latvia	Female	15-49 years	Number	1999	0.291689	0.346682	0.248334
Deaths	Republic of Latvia	Female	15-49 years	Number	2000	0.374902	0.439761	0.313858
Deaths	Republic of Latvia	Female	15-49 years	Number	2001	0.442721	0.517099	0.371754
Deaths	Republic of Latvia	Female	15-49 years	Number	2002	0.458152	0.536003	0.383975
Deaths	Republic of Latvia	Female	15-49 years	Number	2003	0.464956	0.54471	0.386776
Deaths	Republic of Latvia	Female	15-49 years	Number	2004	0.453647	0.53612	0.374598
Deaths	Republic of Latvia	Female	15-49 years	Number	2005	0.430287	0.50978	0.355742
Deaths	Republic of Latvia	Female	15-49 years	Number	2006	0.441471	0.524721	0.366862
Deaths	Republic of Latvia	Female	15-49 years	Number	2007	0.417996	0.498546	0.345646
Deaths	Republic of Latvia	Female	15-49 years	Number	2008	0.374164	0.4599	0.303484
Deaths	Republic of Latvia	Female	15-49 years	Number	2009	0.344913	0.425895	0.277916
Deaths	Republic of Latvia	Female	15-49 years	Number	2010	0.311819	0.384427	0.248386
Deaths	Republic of Latvia	Female	15-49 years	Number	2011	0.292971	0.3571	0.237826
Deaths	Republic of Latvia	Female	15-49 years	Number	2012	0.248461	0.29786	0.203685
Deaths	Republic of Latvia	Female	15-49 years	Number	2013	0.225744	0.269096	0.187739
Deaths	Republic of Latvia	Female	15-49 years	Number	2014	0.201066	0.242338	0.168142
Deaths	Republic of Latvia	Female	15-49 years	Number	2015	0.180302	0.219556	0.150175
Deaths	Republic of Latvia	Female	15-49 years	Number	2016	0.173008	0.210857	0.143452
Deaths	Republic of Latvia	Female	15-49 years	Number	2017	0.163688	0.196295	0.135936
Deaths	Republic of Latvia	Female	15-49 years	Number	2018	0.159489	0.191451	0.131804
Deaths	Republic of Latvia	Female	15-49 years	Number	2019	0.155559	0.187783	0.128662
Deaths	Republic of Latvia	Female	15-49 years	Number	2020	0.137064	0.170912	0.107027
Deaths	Republic of Latvia	Female	15-49 years	Number	2021	0.137575	0.178151	0.105768
Deaths	Republic of Lithuania	Female	15-49 years	Number	1990	0.168135	0.204824	0.134033
Deaths	Republic of Lithuania	Female	15-49 years	Number	1991	0.171985	0.204513	0.141784
Deaths	Republic of Lithuania	Female	15-49 years	Number	1992	0.167611	0.197924	0.141006
Deaths	Republic of Lithuania	Female	15-49 years	Number	1993	0.178933	0.202708	0.157438
Deaths	Republic of Lithuania	Female	15-49 years	Number	1994	0.189858	0.214155	0.164628
Deaths	Republic of Lithuania	Female	15-49 years	Number	1995	0.114636	0.12927	0.100156
Deaths	Republic of Lithuania	Female	15-49 years	Number	1996	0.101314	0.114197	0.0883803
Deaths	Republic of Lithuania	Female	15-49 years	Number	1997	0.106787	0.121897	0.0924173
Deaths	Republic of Lithuania	Female	15-49 years	Number	1998	0.161946	0.184487	0.139221
Deaths	Republic of Lithuania	Female	15-49 years	Number	1999	0.315603	0.362179	0.270797
Deaths	Republic of Lithuania	Female	15-49 years	Number	2000	0.417087	0.477996	0.357691
Deaths	Republic of Lithuania	Female	15-49 years	Number	2001	0.513768	0.576849	0.446309
Deaths	Republic of Lithuania	Female	15-49 years	Number	2002	0.537178	0.61181	0.47235
Deaths	Republic of Lithuania	Female	15-49 years	Number	2003	0.570837	0.647678	0.498831
Deaths	Republic of Lithuania	Female	15-49 years	Number	2004	0.569152	0.656279	0.49907
Deaths	Republic of Lithuania	Female	15-49 years	Number	2005	0.553219	0.627684	0.487505
Deaths	Republic of Lithuania	Female	15-49 years	Number	2006	0.564106	0.639244	0.493809
Deaths	Republic of Lithuania	Female	15-49 years	Number	2007	0.541219	0.616155	0.477338
Deaths	Republic of Lithuania	Female	15-49 years	Number	2008	0.489192	0.552155	0.430052
Deaths	Republic of Lithuania	Female	15-49 years	Number	2009	0.438339	0.48937	0.385174
Deaths	Republic of Lithuania	Female	15-49 years	Number	2010	0.408839	0.460075	0.359835
Deaths	Republic of Lithuania	Female	15-49 years	Number	2011	0.406979	0.458475	0.359594
Deaths	Republic of Lithuania	Female	15-49 years	Number	2012	0.366731	0.411669	0.325804
Deaths	Republic of Lithuania	Female	15-49 years	Number	2013	0.328789	0.369163	0.288835
Deaths	Republic of Lithuania	Female	15-49 years	Number	2014	0.289633	0.328998	0.252292
Deaths	Republic of Lithuania	Female	15-49 years	Number	2015	0.257857	0.291152	0.224417
Deaths	Republic of Lithuania	Female	15-49 years	Number	2016	0.232209	0.261597	0.201892
Deaths	Republic of Lithuania	Female	15-49 years	Number	2017	0.198826	0.22541	0.173298
Deaths	Republic of Lithuania	Female	15-49 years	Number	2018	0.1832	0.206179	0.161671
Deaths	Republic of Lithuania	Female	15-49 years	Number	2019	0.162987	0.185394	0.143145
Deaths	Republic of Lithuania	Female	15-49 years	Number	2020	0.144067	0.168307	0.121565
Deaths	Republic of Lithuania	Female	15-49 years	Number	2021	0.143957	0.172049	0.117281
Deaths	Republic of Moldova	Female	15-49 years	Number	1990	0.0106397	0.0125712	0.00894839
Deaths	Republic of Moldova	Female	15-49 years	Number	1991	0.0114673	0.0133776	0.00987158
Deaths	Republic of Moldova	Female	15-49 years	Number	1992	0.0109963	0.0128933	0.00945774
Deaths	Republic of Moldova	Female	15-49 years	Number	1993	0.0114055	0.0132182	0.0097651
Deaths	Republic of Moldova	Female	15-49 years	Number	1994	0.0121908	0.0141665	0.0104248
Deaths	Republic of Moldova	Female	15-49 years	Number	1995	0.0124299	0.0147021	0.010495
Deaths	Republic of Moldova	Female	15-49 years	Number	1996	0.0126107	0.0147641	0.0107799
Deaths	Republic of Moldova	Female	15-49 years	Number	1997	0.0146458	0.0166982	0.0125819
Deaths	Republic of Moldova	Female	15-49 years	Number	1998	0.0229836	0.0263436	0.0199658
Deaths	Republic of Moldova	Female	15-49 years	Number	1999	0.0475389	0.0539039	0.0415641
Deaths	Republic of Moldova	Female	15-49 years	Number	2000	0.0643656	0.0731752	0.055949
Deaths	Republic of Moldova	Female	15-49 years	Number	2001	0.0725035	0.0830166	0.0625483
Deaths	Republic of Moldova	Female	15-49 years	Number	2002	0.0770329	0.0881263	0.0663672
Deaths	Republic of Moldova	Female	15-49 years	Number	2003	0.078909	0.0903689	0.0684878
Deaths	Republic of Moldova	Female	15-49 years	Number	2004	0.0778576	0.0910068	0.0668621
Deaths	Republic of Moldova	Female	15-49 years	Number	2005	0.0800864	0.0919	0.0693087
Deaths	Republic of Moldova	Female	15-49 years	Number	2006	0.0806439	0.0932505	0.0704188
Deaths	Republic of Moldova	Female	15-49 years	Number	2007	0.0792839	0.0915348	0.0695252
Deaths	Republic of Moldova	Female	15-49 years	Number	2008	0.0714233	0.082572	0.0618788
Deaths	Republic of Moldova	Female	15-49 years	Number	2009	0.0665031	0.076998	0.0578395
Deaths	Republic of Moldova	Female	15-49 years	Number	2010	0.063873	0.0735423	0.0553499
Deaths	Republic of Moldova	Female	15-49 years	Number	2011	0.0589842	0.0700689	0.0501575
Deaths	Republic of Moldova	Female	15-49 years	Number	2012	0.056249	0.0651633	0.0484461
Deaths	Republic of Moldova	Female	15-49 years	Number	2013	0.0529	0.0618477	0.0456533
Deaths	Republic of Moldova	Female	15-49 years	Number	2014	0.0490353	0.055542	0.0426384
Deaths	Republic of Moldova	Female	15-49 years	Number	2015	0.0454457	0.0516844	0.0389955
Deaths	Republic of Moldova	Female	15-49 years	Number	2016	0.0394944	0.0450567	0.033938
Deaths	Republic of Moldova	Female	15-49 years	Number	2017	0.0333015	0.0387761	0.0286255
Deaths	Republic of Moldova	Female	15-49 years	Number	2018	0.0320656	0.0378107	0.0270958
Deaths	Republic of Moldova	Female	15-49 years	Number	2019	0.0318699	0.0386784	0.0262929
Deaths	Republic of Moldova	Female	15-49 years	Number	2020	0.0324675	0.0384215	0.0274592
Deaths	Republic of Moldova	Female	15-49 years	Number	2021	0.0323177	0.0398758	0.0262215
Deaths	Russian Federation	Female	15-49 years	Number	1990	49.4281	58.2533	38.0422
Deaths	Russian Federation	Female	15-49 years	Number	1991	50.7403	58.3938	39.7601
Deaths	Russian Federation	Female	15-49 years	Number	1992	53.6764	58.9779	44.356
Deaths	Russian Federation	Female	15-49 years	Number	1993	59.526	62.4411	54.6311
Deaths	Russian Federation	Female	15-49 years	Number	1994	62.9638	68.7993	58.9406
Deaths	Russian Federation	Female	15-49 years	Number	1995	62.284	65.7933	59.5588
Deaths	Russian Federation	Female	15-49 years	Number	1996	60.7053	63.5208	57.659
Deaths	Russian Federation	Female	15-49 years	Number	1997	58.8127	63.35	53.3878
Deaths	Russian Federation	Female	15-49 years	Number	1998	59.2262	64.193	53.2263
Deaths	Russian Federation	Female	15-49 years	Number	1999	62.8192	66.2375	59.1209
Deaths	Russian Federation	Female	15-49 years	Number	2000	57.3988	60.0869	54.2926
Deaths	Russian Federation	Female	15-49 years	Number	2001	52.8413	55.0457	50.0337
Deaths	Russian Federation	Female	15-49 years	Number	2002	49.4523	51.5549	46.9095
Deaths	Russian Federation	Female	15-49 years	Number	2003	48.2647	50.155	46.3883
Deaths	Russian Federation	Female	15-49 years	Number	2004	47.6821	49.2855	46.0379
Deaths	Russian Federation	Female	15-49 years	Number	2005	47.8421	50.4707	45.3553
Deaths	Russian Federation	Female	15-49 years	Number	2006	44.9879	46.4151	43.4916
Deaths	Russian Federation	Female	15-49 years	Number	2007	41.7209	42.7316	40.5576
Deaths	Russian Federation	Female	15-49 years	Number	2008	38.9258	40.0134	37.7268
Deaths	Russian Federation	Female	15-49 years	Number	2009	36.293	37.256	35.2819
Deaths	Russian Federation	Female	15-49 years	Number	2010	36.1028	37.0624	35.0916
Deaths	Russian Federation	Female	15-49 years	Number	2011	35.8694	36.994	34.6638
Deaths	Russian Federation	Female	15-49 years	Number	2012	34.1792	35.3488	33.0069
Deaths	Russian Federation	Female	15-49 years	Number	2013	31.6375	32.6839	30.6732
Deaths	Russian Federation	Female	15-49 years	Number	2014	29.9427	30.7444	29.2218
Deaths	Russian Federation	Female	15-49 years	Number	2015	26.9864	27.8047	26.2773
Deaths	Russian Federation	Female	15-49 years	Number	2016	23.9286	24.7585	23.0947
Deaths	Russian Federation	Female	15-49 years	Number	2017	20.7167	21.7903	19.551
Deaths	Russian Federation	Female	15-49 years	Number	2018	19.7162	20.5995	18.6516
Deaths	Russian Federation	Female	15-49 years	Number	2019	18.6676	19.3988	17.7746
Deaths	Russian Federation	Female	15-49 years	Number	2020	17.2866	18.4729	15.9632
Deaths	Russian Federation	Female	15-49 years	Number	2021	17.324	19.484	15.1478
Deaths	Ukraine	Female	15-49 years	Number	1990	5.73217	6.92954	4.93762
Deaths	Ukraine	Female	15-49 years	Number	1991	5.86018	7.16121	5.03886
Deaths	Ukraine	Female	15-49 years	Number	1992	5.96285	7.3594	5.09968
Deaths	Ukraine	Female	15-49 years	Number	1993	6.1899	7.86382	5.198
Deaths	Ukraine	Female	15-49 years	Number	1994	6.3583	8.36143	5.1673
Deaths	Ukraine	Female	15-49 years	Number	1995	6.71959	9.20222	5.2739
Deaths	Ukraine	Female	15-49 years	Number	1996	6.49077	8.8532	5.19116
Deaths	Ukraine	Female	15-49 years	Number	1997	6.21972	8.27408	5.14853
Deaths	Ukraine	Female	15-49 years	Number	1998	5.97321	7.71133	5.09589
Deaths	Ukraine	Female	15-49 years	Number	1999	6.12251	7.94794	5.18169
Deaths	Ukraine	Female	15-49 years	Number	2000	6.2248	8.27108	5.21594
Deaths	Ukraine	Female	15-49 years	Number	2001	6.14297	8.12783	5.12109
Deaths	Ukraine	Female	15-49 years	Number	2002	6.20369	8.23815	5.14732
Deaths	Ukraine	Female	15-49 years	Number	2003	6.29589	8.32316	5.20002
Deaths	Ukraine	Female	15-49 years	Number	2004	6.72291	8.91062	5.45781
Deaths	Ukraine	Female	15-49 years	Number	2005	7.56741	9.79581	6.13975
Deaths	Ukraine	Female	15-49 years	Number	2006	7.5858	9.6	6.15114
Deaths	Ukraine	Female	15-49 years	Number	2007	7.83287	10.099	6.17817
Deaths	Ukraine	Female	15-49 years	Number	2008	7.92418	10.1811	6.22783
Deaths	Ukraine	Female	15-49 years	Number	2009	7.27832	8.77843	6.11932
Deaths	Ukraine	Female	15-49 years	Number	2010	6.8795	7.88039	5.97674
Deaths	Ukraine	Female	15-49 years	Number	2011	6.53635	7.28293	5.82095
Deaths	Ukraine	Female	15-49 years	Number	2012	6.48423	7.1894	5.79452
Deaths	Ukraine	Female	15-49 years	Number	2013	6.51228	7.22281	5.8107
Deaths	Ukraine	Female	15-49 years	Number	2014	6.41041	7.06902	5.75261
Deaths	Ukraine	Female	15-49 years	Number	2015	6.28752	6.96311	5.68181
Deaths	Ukraine	Female	15-49 years	Number	2016	5.90066	6.52021	5.2993
Deaths	Ukraine	Female	15-49 years	Number	2017	6.05606	7.59088	4.90737
Deaths	Ukraine	Female	15-49 years	Number	2018	6.02268	7.81102	4.41416
Deaths	Ukraine	Female	15-49 years	Number	2019	5.89535	7.88779	4.10896
Deaths	Ukraine	Female	15-49 years	Number	2020	5.42663	7.61486	3.86559
Deaths	Ukraine	Female	15-49 years	Number	2021	5.36547	8.33057	2.95786
Deaths	Brunei Darussalam	Female	15-49 years	Number	1990	0.281802	0.441506	0.0800413
Deaths	Brunei Darussalam	Female	15-49 years	Number	1991	0.288861	0.439348	0.0839357
Deaths	Brunei Darussalam	Female	15-49 years	Number	1992	0.293179	0.44054	0.0871434
Deaths	Brunei Darussalam	Female	15-49 years	Number	1993	0.298112	0.44322	0.0905568
Deaths	Brunei Darussalam	Female	15-49 years	Number	1994	0.303701	0.445742	0.0965963
Deaths	Brunei Darussalam	Female	15-49 years	Number	1995	0.307859	0.442126	0.101359
Deaths	Brunei Darussalam	Female	15-49 years	Number	1996	0.311966	0.441394	0.106043
Deaths	Brunei Darussalam	Female	15-49 years	Number	1997	0.313307	0.436905	0.109392
Deaths	Brunei Darussalam	Female	15-49 years	Number	1998	0.31697	0.447039	0.111681
Deaths	Brunei Darussalam	Female	15-49 years	Number	1999	0.325956	0.457687	0.11433
Deaths	Brunei Darussalam	Female	15-49 years	Number	2000	0.333012	0.460102	0.116819
Deaths	Brunei Darussalam	Female	15-49 years	Number	2001	0.336333	0.461206	0.118692
Deaths	Brunei Darussalam	Female	15-49 years	Number	2002	0.344072	0.472826	0.122082
Deaths	Brunei Darussalam	Female	15-49 years	Number	2003	0.345533	0.464701	0.119239
Deaths	Brunei Darussalam	Female	15-49 years	Number	2004	0.356932	0.481067	0.122558
Deaths	Brunei Darussalam	Female	15-49 years	Number	2005	0.352281	0.474399	0.124676
Deaths	Brunei Darussalam	Female	15-49 years	Number	2006	0.35278	0.472235	0.12533
Deaths	Brunei Darussalam	Female	15-49 years	Number	2007	0.358833	0.483163	0.124167
Deaths	Brunei Darussalam	Female	15-49 years	Number	2008	0.360155	0.487585	0.125446
Deaths	Brunei Darussalam	Female	15-49 years	Number	2009	0.36441	0.490646	0.131239
Deaths	Brunei Darussalam	Female	15-49 years	Number	2010	0.367821	0.487581	0.136347
Deaths	Brunei Darussalam	Female	15-49 years	Number	2011	0.370547	0.486373	0.139477
Deaths	Brunei Darussalam	Female	15-49 years	Number	2012	0.37436	0.494663	0.140297
Deaths	Brunei Darussalam	Female	15-49 years	Number	2013	0.378422	0.504432	0.141635
Deaths	Brunei Darussalam	Female	15-49 years	Number	2014	0.378947	0.50494	0.138263
Deaths	Brunei Darussalam	Female	15-49 years	Number	2015	0.384393	0.518764	0.13941
Deaths	Brunei Darussalam	Female	15-49 years	Number	2016	0.388673	0.524723	0.140174
Deaths	Brunei Darussalam	Female	15-49 years	Number	2017	0.381097	0.52183	0.141433
Deaths	Brunei Darussalam	Female	15-49 years	Number	2018	0.371172	0.521177	0.146075
Deaths	Brunei Darussalam	Female	15-49 years	Number	2019	0.361497	0.511762	0.143016
Deaths	Brunei Darussalam	Female	15-49 years	Number	2020	0.339045	0.478347	0.134151
Deaths	Brunei Darussalam	Female	15-49 years	Number	2021	0.314334	0.432535	0.120641
Deaths	Japan	Female	15-49 years	Number	1990	69.6322	72.9634	66.6073
Deaths	Japan	Female	15-49 years	Number	1991	71.3078	74.0225	68.6879
Deaths	Japan	Female	15-49 years	Number	1992	71.8711	74.7174	69.1001
Deaths	Japan	Female	15-49 years	Number	1993	70.3961	73.5251	67.3851
Deaths	Japan	Female	15-49 years	Number	1994	67.5911	70.661	64.6855
Deaths	Japan	Female	15-49 years	Number	1995	66.6192	69.221	64.2561
Deaths	Japan	Female	15-49 years	Number	1996	64.2407	66.8254	61.7602
Deaths	Japan	Female	15-49 years	Number	1997	61.8287	64.3438	59.3791
Deaths	Japan	Female	15-49 years	Number	1998	60.7103	63.2902	58.118
Deaths	Japan	Female	15-49 years	Number	1999	59.4036	61.7834	57.0539
Deaths	Japan	Female	15-49 years	Number	2000	57.9966	60.4333	55.8803
Deaths	Japan	Female	15-49 years	Number	2001	57.2418	59.8718	54.9375
Deaths	Japan	Female	15-49 years	Number	2002	57.0715	59.9943	54.6232
Deaths	Japan	Female	15-49 years	Number	2003	55.698	58.232	53.2711
Deaths	Japan	Female	15-49 years	Number	2004	54.7902	57.0307	52.7188
Deaths	Japan	Female	15-49 years	Number	2005	53.9547	56.2242	51.7881
Deaths	Japan	Female	15-49 years	Number	2006	53.9147	56.1467	51.7198
Deaths	Japan	Female	15-49 years	Number	2007	53.2666	55.244	51.3002
Deaths	Japan	Female	15-49 years	Number	2008	53.5614	55.6079	51.509
Deaths	Japan	Female	15-49 years	Number	2009	53.8352	55.861	51.7153
Deaths	Japan	Female	15-49 years	Number	2010	53.5184	55.532	51.4537
Deaths	Japan	Female	15-49 years	Number	2011	53.5954	55.7701	51.3875
Deaths	Japan	Female	15-49 years	Number	2012	51.2066	53.1267	49.1573
Deaths	Japan	Female	15-49 years	Number	2013	49.1377	51.1571	47.1534
Deaths	Japan	Female	15-49 years	Number	2014	48.3202	50.3757	46.2752
Deaths	Japan	Female	15-49 years	Number	2015	47.0973	49.3617	44.8954
Deaths	Japan	Female	15-49 years	Number	2016	47.578	49.967	45.0961
Deaths	Japan	Female	15-49 years	Number	2017	45.9028	48.8029	42.8602
Deaths	Japan	Female	15-49 years	Number	2018	45.1505	48.557	41.7251
Deaths	Japan	Female	15-49 years	Number	2019	44.5247	48.0536	40.9301
Deaths	Japan	Female	15-49 years	Number	2020	44.7551	48.1356	41.2961
Deaths	Japan	Female	15-49 years	Number	2021	42.801	46.0695	39.5689
Deaths	Republic of Korea	Female	15-49 years	Number	1990	9.4543	14.644	5.53183
Deaths	Republic of Korea	Female	15-49 years	Number	1991	9.20917	14.0521	5.64568
Deaths	Republic of Korea	Female	15-49 years	Number	1992	8.82141	13.4824	5.40528
Deaths	Republic of Korea	Female	15-49 years	Number	1993	8.59353	12.8498	5.42173
Deaths	Republic of Korea	Female	15-49 years	Number	1994	8.52476	12.6438	5.3506
Deaths	Republic of Korea	Female	15-49 years	Number	1995	8.62044	12.8475	5.43018
Deaths	Republic of Korea	Female	15-49 years	Number	1996	8.47647	12.7191	5.47691
Deaths	Republic of Korea	Female	15-49 years	Number	1997	8.37328	12.7538	5.42129
Deaths	Republic of Korea	Female	15-49 years	Number	1998	8.17332	12.7626	5.3134
Deaths	Republic of Korea	Female	15-49 years	Number	1999	8.01673	12.7378	5.36235
Deaths	Republic of Korea	Female	15-49 years	Number	2000	7.79169	12.5797	5.1114
Deaths	Republic of Korea	Female	15-49 years	Number	2001	7.60447	12.7665	4.95973
Deaths	Republic of Korea	Female	15-49 years	Number	2002	7.40268	12.8026	4.78237
Deaths	Republic of Korea	Female	15-49 years	Number	2003	7.24171	12.6213	4.72689
Deaths	Republic of Korea	Female	15-49 years	Number	2004	7.17742	12.6363	4.62358
Deaths	Republic of Korea	Female	15-49 years	Number	2005	6.99832	12.0893	4.54321
Deaths	Republic of Korea	Female	15-49 years	Number	2006	7.09817	12.3964	4.54896
Deaths	Republic of Korea	Female	15-49 years	Number	2007	7.00402	11.8786	4.47275
Deaths	Republic of Korea	Female	15-49 years	Number	2008	7.20203	11.914	4.56135
Deaths	Republic of Korea	Female	15-49 years	Number	2009	7.14509	11.6113	4.56702
Deaths	Republic of Korea	Female	15-49 years	Number	2010	6.97461	11.3551	4.48082
Deaths	Republic of Korea	Female	15-49 years	Number	2011	6.66256	10.9728	4.2142
Deaths	Republic of Korea	Female	15-49 years	Number	2012	6.40093	10.6046	4.08609
Deaths	Republic of Korea	Female	15-49 years	Number	2013	6.19126	10.426	3.87051
Deaths	Republic of Korea	Female	15-49 years	Number	2014	6.0321	10.3377	3.76037
Deaths	Republic of Korea	Female	15-49 years	Number	2015	5.782	9.96989	3.67737
Deaths	Republic of Korea	Female	15-49 years	Number	2016	5.64454	10.0556	3.72873
Deaths	Republic of Korea	Female	15-49 years	Number	2017	5.28008	9.74506	3.49545
Deaths	Republic of Korea	Female	15-49 years	Number	2018	5.27205	9.6687	3.48651
Deaths	Republic of Korea	Female	15-49 years	Number	2019	5.1538	9.48967	3.40969
Deaths	Republic of Korea	Female	15-49 years	Number	2020	5.16436	9.32696	3.43882
Deaths	Republic of Korea	Female	15-49 years	Number	2021	4.86436	8.87137	3.19509
Deaths	Republic of Singapore	Female	15-49 years	Number	1990	1.4019	1.59789	1.23004
Deaths	Republic of Singapore	Female	15-49 years	Number	1991	1.47303	1.69501	1.28937
Deaths	Republic of Singapore	Female	15-49 years	Number	1992	1.55865	1.77457	1.36661
Deaths	Republic of Singapore	Female	15-49 years	Number	1993	1.55748	1.78407	1.36287
Deaths	Republic of Singapore	Female	15-49 years	Number	1994	1.62152	1.86479	1.41621
Deaths	Republic of Singapore	Female	15-49 years	Number	1995	1.76982	1.99801	1.55478
Deaths	Republic of Singapore	Female	15-49 years	Number	1996	1.86868	2.09068	1.65117
Deaths	Republic of Singapore	Female	15-49 years	Number	1997	1.8491	2.06727	1.63188
Deaths	Republic of Singapore	Female	15-49 years	Number	1998	1.81373	2.02755	1.5981
Deaths	Republic of Singapore	Female	15-49 years	Number	1999	1.84309	2.06792	1.62041
Deaths	Republic of Singapore	Female	15-49 years	Number	2000	1.83984	2.06757	1.62543
Deaths	Republic of Singapore	Female	15-49 years	Number	2001	1.82851	2.07927	1.59198
Deaths	Republic of Singapore	Female	15-49 years	Number	2002	1.84569	2.10563	1.61114
Deaths	Republic of Singapore	Female	15-49 years	Number	2003	1.6972	1.94727	1.48838
Deaths	Republic of Singapore	Female	15-49 years	Number	2004	1.69365	1.92704	1.48595
Deaths	Republic of Singapore	Female	15-49 years	Number	2005	1.67388	1.90374	1.47104
Deaths	Republic of Singapore	Female	15-49 years	Number	2006	1.71242	1.94826	1.49902
Deaths	Republic of Singapore	Female	15-49 years	Number	2007	1.76009	1.99719	1.54223
Deaths	Republic of Singapore	Female	15-49 years	Number	2008	1.87259	2.12209	1.636
Deaths	Republic of Singapore	Female	15-49 years	Number	2009	1.94146	2.20672	1.68628
Deaths	Republic of Singapore	Female	15-49 years	Number	2010	2.00746	2.30258	1.76157
Deaths	Republic of Singapore	Female	15-49 years	Number	2011	2.03923	2.33946	1.79718
Deaths	Republic of Singapore	Female	15-49 years	Number	2012	2.09089	2.3943	1.84012
Deaths	Republic of Singapore	Female	15-49 years	Number	2013	1.91301	2.22017	1.67888
Deaths	Republic of Singapore	Female	15-49 years	Number	2014	1.85106	2.13453	1.63111
Deaths	Republic of Singapore	Female	15-49 years	Number	2015	1.82696	2.10151	1.61755
Deaths	Republic of Singapore	Female	15-49 years	Number	2016	1.66618	1.91483	1.46319
Deaths	Republic of Singapore	Female	15-49 years	Number	2017	1.3078	1.52182	1.12802
Deaths	Republic of Singapore	Female	15-49 years	Number	2018	1.1883	1.37764	1.01822
Deaths	Republic of Singapore	Female	15-49 years	Number	2019	1.10418	1.26274	0.946622
Deaths	Republic of Singapore	Female	15-49 years	Number	2020	1.06229	1.22413	0.912211
Deaths	Republic of Singapore	Female	15-49 years	Number	2021	1.02536	1.18411	0.877563
Deaths	Australia	Female	15-49 years	Number	1990	5.67429	7.51308	4.3913
Deaths	Australia	Female	15-49 years	Number	1991	5.75693	7.48857	4.40893
Deaths	Australia	Female	15-49 years	Number	1992	5.97022	7.64314	4.5952
Deaths	Australia	Female	15-49 years	Number	1993	6.13806	7.70519	4.74651
Deaths	Australia	Female	15-49 years	Number	1994	6.29267	7.89988	4.9767
Deaths	Australia	Female	15-49 years	Number	1995	6.46923	8.05125	5.33559
Deaths	Australia	Female	15-49 years	Number	1996	6.62765	8.16479	5.62717
Deaths	Australia	Female	15-49 years	Number	1997	6.89842	8.53164	5.97027
Deaths	Australia	Female	15-49 years	Number	1998	7.06579	8.71254	6.07579
Deaths	Australia	Female	15-49 years	Number	1999	7.03939	8.60433	6.06492
Deaths	Australia	Female	15-49 years	Number	2000	7.06556	8.46657	6.09349
Deaths	Australia	Female	15-49 years	Number	2001	6.86328	8.01215	5.84747
Deaths	Australia	Female	15-49 years	Number	2002	6.72549	7.77674	5.68532
Deaths	Australia	Female	15-49 years	Number	2003	7.14318	8.18037	6.1089
Deaths	Australia	Female	15-49 years	Number	2004	7.16541	8.19056	6.20074
Deaths	Australia	Female	15-49 years	Number	2005	7.10436	8.07664	6.18075
Deaths	Australia	Female	15-49 years	Number	2006	7.19922	8.24556	6.2561
Deaths	Australia	Female	15-49 years	Number	2007	7.2021	8.29638	6.35645
Deaths	Australia	Female	15-49 years	Number	2008	6.56968	7.53353	5.78912
Deaths	Australia	Female	15-49 years	Number	2009	6.47568	7.38843	5.70667
Deaths	Australia	Female	15-49 years	Number	2010	6.41166	7.22396	5.66309
Deaths	Australia	Female	15-49 years	Number	2011	6.24044	7.00287	5.52804
Deaths	Australia	Female	15-49 years	Number	2012	5.77617	6.5354	5.07451
Deaths	Australia	Female	15-49 years	Number	2013	5.41747	6.14253	4.80697
Deaths	Australia	Female	15-49 years	Number	2014	5.202	5.90914	4.61074
Deaths	Australia	Female	15-49 years	Number	2015	5.03734	5.69948	4.41877
Deaths	Australia	Female	15-49 years	Number	2016	4.87065	5.50981	4.28313
Deaths	Australia	Female	15-49 years	Number	2017	4.62776	5.27626	4.05856
Deaths	Australia	Female	15-49 years	Number	2018	4.6786	5.41767	4.11187
Deaths	Australia	Female	15-49 years	Number	2019	4.85523	5.58815	4.20011
Deaths	Australia	Female	15-49 years	Number	2020	4.71063	5.44932	4.1102
Deaths	Australia	Female	15-49 years	Number	2021	4.62001	5.26109	4.04276
Deaths	New Zealand	Female	15-49 years	Number	1990	1.36955	1.53119	1.22736
Deaths	New Zealand	Female	15-49 years	Number	1991	1.48176	1.65051	1.32746
Deaths	New Zealand	Female	15-49 years	Number	1992	1.41545	1.56251	1.26379
Deaths	New Zealand	Female	15-49 years	Number	1993	1.4567	1.61221	1.30529
Deaths	New Zealand	Female	15-49 years	Number	1994	1.75076	1.93824	1.56685
Deaths	New Zealand	Female	15-49 years	Number	1995	1.88705	2.10432	1.68313
Deaths	New Zealand	Female	15-49 years	Number	1996	1.90685	2.13063	1.6827
Deaths	New Zealand	Female	15-49 years	Number	1997	1.60811	1.80227	1.40941
Deaths	New Zealand	Female	15-49 years	Number	1998	1.42628	1.60014	1.25789
Deaths	New Zealand	Female	15-49 years	Number	1999	1.21949	1.37526	1.08334
Deaths	New Zealand	Female	15-49 years	Number	2000	1.48144	1.66821	1.31454
Deaths	New Zealand	Female	15-49 years	Number	2001	1.4963	1.685	1.33175
Deaths	New Zealand	Female	15-49 years	Number	2002	1.78708	2.00444	1.6015
Deaths	New Zealand	Female	15-49 years	Number	2003	1.81962	2.03603	1.62464
Deaths	New Zealand	Female	15-49 years	Number	2004	1.9735	2.20815	1.77547
Deaths	New Zealand	Female	15-49 years	Number	2005	2.05266	2.30097	1.84926
Deaths	New Zealand	Female	15-49 years	Number	2006	2.27132	2.53934	2.04569
Deaths	New Zealand	Female	15-49 years	Number	2007	2.21687	2.47017	1.98783
Deaths	New Zealand	Female	15-49 years	Number	2008	2.20899	2.44202	1.99829
Deaths	New Zealand	Female	15-49 years	Number	2009	2.20375	2.45244	1.97358
Deaths	New Zealand	Female	15-49 years	Number	2010	2.01745	2.2428	1.80222
Deaths	New Zealand	Female	15-49 years	Number	2011	1.90572	2.10644	1.68589
Deaths	New Zealand	Female	15-49 years	Number	2012	1.69705	1.86977	1.5061
Deaths	New Zealand	Female	15-49 years	Number	2013	1.34595	1.51262	1.18988
Deaths	New Zealand	Female	15-49 years	Number	2014	1.25446	1.3983	1.11552
Deaths	New Zealand	Female	15-49 years	Number	2015	1.2255	1.36581	1.10358
Deaths	New Zealand	Female	15-49 years	Number	2016	1.16391	1.30065	1.03313
Deaths	New Zealand	Female	15-49 years	Number	2017	1.18878	1.32782	1.06277
Deaths	New Zealand	Female	15-49 years	Number	2018	1.19752	1.3632	1.06885
Deaths	New Zealand	Female	15-49 years	Number	2019	1.21874	1.38534	1.07576
Deaths	New Zealand	Female	15-49 years	Number	2020	1.12182	1.26681	0.992954
Deaths	New Zealand	Female	15-49 years	Number	2021	1.12992	1.27612	0.993635
Deaths	Principality of Andorra	Female	15-49 years	Number	1990	0.0176785	0.0269801	0.0104421
Deaths	Principality of Andorra	Female	15-49 years	Number	1991	0.0193799	0.0287402	0.0114227
Deaths	Principality of Andorra	Female	15-49 years	Number	1992	0.0204958	0.0298015	0.0123042
Deaths	Principality of Andorra	Female	15-49 years	Number	1993	0.0219424	0.0326839	0.0132054
Deaths	Principality of Andorra	Female	15-49 years	Number	1994	0.0223012	0.0329863	0.0137142
Deaths	Principality of Andorra	Female	15-49 years	Number	1995	0.0221736	0.0323954	0.0134971
Deaths	Principality of Andorra	Female	15-49 years	Number	1996	0.0225186	0.0329877	0.0139159
Deaths	Principality of Andorra	Female	15-49 years	Number	1997	0.0226665	0.0329373	0.014013
Deaths	Principality of Andorra	Female	15-49 years	Number	1998	0.0225795	0.0325162	0.0140384
Deaths	Principality of Andorra	Female	15-49 years	Number	1999	0.0223297	0.0321014	0.0139872
Deaths	Principality of Andorra	Female	15-49 years	Number	2000	0.0219634	0.03176	0.0138814
Deaths	Principality of Andorra	Female	15-49 years	Number	2001	0.0218558	0.0311813	0.0136933
Deaths	Principality of Andorra	Female	15-49 years	Number	2002	0.0214474	0.0306185	0.013508
Deaths	Principality of Andorra	Female	15-49 years	Number	2003	0.0222857	0.0314303	0.0141501
Deaths	Principality of Andorra	Female	15-49 years	Number	2004	0.0232163	0.0323499	0.0152135
Deaths	Principality of Andorra	Female	15-49 years	Number	2005	0.0228326	0.0317479	0.0149202
Deaths	Principality of Andorra	Female	15-49 years	Number	2006	0.0229319	0.0315676	0.015089
Deaths	Principality of Andorra	Female	15-49 years	Number	2007	0.0229055	0.0315975	0.0151219
Deaths	Principality of Andorra	Female	15-49 years	Number	2008	0.0227032	0.0312952	0.0149764
Deaths	Principality of Andorra	Female	15-49 years	Number	2009	0.0222674	0.0312687	0.0148057
Deaths	Principality of Andorra	Female	15-49 years	Number	2010	0.0218185	0.0309272	0.0146395
Deaths	Principality of Andorra	Female	15-49 years	Number	2011	0.0203552	0.0289653	0.0137678
Deaths	Principality of Andorra	Female	15-49 years	Number	2012	0.0192948	0.0270802	0.0130433
Deaths	Principality of Andorra	Female	15-49 years	Number	2013	0.0186037	0.0259909	0.0124817
Deaths	Principality of Andorra	Female	15-49 years	Number	2014	0.0183628	0.025295	0.0121685
Deaths	Principality of Andorra	Female	15-49 years	Number	2015	0.0182325	0.0257425	0.0122351
Deaths	Principality of Andorra	Female	15-49 years	Number	2016	0.0178148	0.0250341	0.0118279
Deaths	Principality of Andorra	Female	15-49 years	Number	2017	0.0177956	0.0252483	0.0114305
Deaths	Principality of Andorra	Female	15-49 years	Number	2018	0.0176436	0.0255343	0.0112842
Deaths	Principality of Andorra	Female	15-49 years	Number	2019	0.0174786	0.0255096	0.0110702
Deaths	Principality of Andorra	Female	15-49 years	Number	2020	0.0142258	0.0213765	0.00849471
Deaths	Principality of Andorra	Female	15-49 years	Number	2021	0.0138847	0.021572	0.00803385
Deaths	Republic of Austria	Female	15-49 years	Number	1990	1.12551	1.29639	0.989698
Deaths	Republic of Austria	Female	15-49 years	Number	1991	1.19167	1.368	1.0507
Deaths	Republic of Austria	Female	15-49 years	Number	1992	1.24202	1.42327	1.09611
Deaths	Republic of Austria	Female	15-49 years	Number	1993	1.32597	1.51888	1.169
Deaths	Republic of Austria	Female	15-49 years	Number	1994	1.35816	1.54664	1.18551
Deaths	Republic of Austria	Female	15-49 years	Number	1995	1.39447	1.58517	1.21629
Deaths	Republic of Austria	Female	15-49 years	Number	1996	1.45212	1.65774	1.2684
Deaths	Republic of Austria	Female	15-49 years	Number	1997	1.46269	1.67214	1.27944
Deaths	Republic of Austria	Female	15-49 years	Number	1998	1.5395	1.76424	1.34839
Deaths	Republic of Austria	Female	15-49 years	Number	1999	1.66247	1.88891	1.4713
Deaths	Republic of Austria	Female	15-49 years	Number	2000	1.88721	2.14508	1.6756
Deaths	Republic of Austria	Female	15-49 years	Number	2001	1.96846	2.23549	1.75843
Deaths	Republic of Austria	Female	15-49 years	Number	2002	1.98029	2.22824	1.77802
Deaths	Republic of Austria	Female	15-49 years	Number	2003	1.92484	2.16281	1.73262
Deaths	Republic of Austria	Female	15-49 years	Number	2004	1.89239	2.13734	1.70062
Deaths	Republic of Austria	Female	15-49 years	Number	2005	1.88271	2.10876	1.68793
Deaths	Republic of Austria	Female	15-49 years	Number	2006	1.9108	2.15061	1.70465
Deaths	Republic of Austria	Female	15-49 years	Number	2007	1.85481	2.09094	1.64178
Deaths	Republic of Austria	Female	15-49 years	Number	2008	1.84909	2.09084	1.63416
Deaths	Republic of Austria	Female	15-49 years	Number	2009	1.80871	2.03168	1.60837
Deaths	Republic of Austria	Female	15-49 years	Number	2010	1.77323	1.9915	1.57349
Deaths	Republic of Austria	Female	15-49 years	Number	2011	1.64132	1.85188	1.45755
Deaths	Republic of Austria	Female	15-49 years	Number	2012	1.52279	1.72465	1.34174
Deaths	Republic of Austria	Female	15-49 years	Number	2013	1.45505	1.64513	1.28076
Deaths	Republic of Austria	Female	15-49 years	Number	2014	1.38536	1.56087	1.21465
Deaths	Republic of Austria	Female	15-49 years	Number	2015	1.25554	1.42677	1.09703
Deaths	Republic of Austria	Female	15-49 years	Number	2016	1.19619	1.36299	1.05371
Deaths	Republic of Austria	Female	15-49 years	Number	2017	1.13995	1.31902	1.00052
Deaths	Republic of Austria	Female	15-49 years	Number	2018	1.10819	1.26923	0.97267
Deaths	Republic of Austria	Female	15-49 years	Number	2019	1.00297	1.15197	0.877311
Deaths	Republic of Austria	Female	15-49 years	Number	2020	0.900979	1.04857	0.783499
Deaths	Republic of Austria	Female	15-49 years	Number	2021	0.821319	0.960805	0.709812
Deaths	Kingdom of Belgium	Female	15-49 years	Number	1990	3.54704	5.13509	2.99888
Deaths	Kingdom of Belgium	Female	15-49 years	Number	1991	3.51992	4.97308	2.9923
Deaths	Kingdom of Belgium	Female	15-49 years	Number	1992	3.52246	4.95882	2.98835
Deaths	Kingdom of Belgium	Female	15-49 years	Number	1993	3.53307	4.8835	3.01801
Deaths	Kingdom of Belgium	Female	15-49 years	Number	1994	3.53067	4.83476	2.97311
Deaths	Kingdom of Belgium	Female	15-49 years	Number	1995	3.53624	4.76563	2.95202
Deaths	Kingdom of Belgium	Female	15-49 years	Number	1996	3.56411	4.72273	2.99097
Deaths	Kingdom of Belgium	Female	15-49 years	Number	1997	3.57658	4.61973	3.0297
Deaths	Kingdom of Belgium	Female	15-49 years	Number	1998	3.58894	4.59333	3.06842
Deaths	Kingdom of Belgium	Female	15-49 years	Number	1999	3.58641	4.5213	3.06153
Deaths	Kingdom of Belgium	Female	15-49 years	Number	2000	3.60694	4.51268	3.04906
Deaths	Kingdom of Belgium	Female	15-49 years	Number	2001	3.49892	4.32423	2.99662
Deaths	Kingdom of Belgium	Female	15-49 years	Number	2002	3.51698	4.26979	3.0707
Deaths	Kingdom of Belgium	Female	15-49 years	Number	2003	3.53364	4.17372	3.11871
Deaths	Kingdom of Belgium	Female	15-49 years	Number	2004	3.47784	4.02239	3.08441
Deaths	Kingdom of Belgium	Female	15-49 years	Number	2005	3.51465	3.97185	3.09084
Deaths	Kingdom of Belgium	Female	15-49 years	Number	2006	3.50971	3.92774	3.09621
Deaths	Kingdom of Belgium	Female	15-49 years	Number	2007	3.58328	4.02225	3.14687
Deaths	Kingdom of Belgium	Female	15-49 years	Number	2008	3.38907	3.78517	3.01627
Deaths	Kingdom of Belgium	Female	15-49 years	Number	2009	3.314	3.67857	2.95119
Deaths	Kingdom of Belgium	Female	15-49 years	Number	2010	3.38755	3.76014	3.03053
Deaths	Kingdom of Belgium	Female	15-49 years	Number	2011	3.0888	3.43631	2.77669
Deaths	Kingdom of Belgium	Female	15-49 years	Number	2012	2.82415	3.14949	2.54521
Deaths	Kingdom of Belgium	Female	15-49 years	Number	2013	2.77721	3.13089	2.48942
Deaths	Kingdom of Belgium	Female	15-49 years	Number	2014	2.6944	3.03047	2.4112
Deaths	Kingdom of Belgium	Female	15-49 years	Number	2015	2.55901	2.86663	2.27802
Deaths	Kingdom of Belgium	Female	15-49 years	Number	2016	2.43548	2.72665	2.16289
Deaths	Kingdom of Belgium	Female	15-49 years	Number	2017	2.31306	2.62157	2.05421
Deaths	Kingdom of Belgium	Female	15-49 years	Number	2018	2.20308	2.46842	1.9479
Deaths	Kingdom of Belgium	Female	15-49 years	Number	2019	2.08566	2.32111	1.83523
Deaths	Kingdom of Belgium	Female	15-49 years	Number	2020	1.74354	1.94764	1.5099
Deaths	Kingdom of Belgium	Female	15-49 years	Number	2021	2.06006	2.28525	1.79478
Deaths	Republic of Cyprus	Female	15-49 years	Number	1990	1.00594	1.66483	0.212026
Deaths	Republic of Cyprus	Female	15-49 years	Number	1991	1.04901	1.69734	0.220017
Deaths	Republic of Cyprus	Female	15-49 years	Number	1992	1.07159	1.66206	0.223107
Deaths	Republic of Cyprus	Female	15-49 years	Number	1993	1.08757	1.70401	0.226163
Deaths	Republic of Cyprus	Female	15-49 years	Number	1994	1.08918	1.67792	0.229391
Deaths	Republic of Cyprus	Female	15-49 years	Number	1995	1.11301	1.65067	0.232908
Deaths	Republic of Cyprus	Female	15-49 years	Number	1996	1.14688	1.65773	0.241965
Deaths	Republic of Cyprus	Female	15-49 years	Number	1997	1.16139	1.67057	0.240842
Deaths	Republic of Cyprus	Female	15-49 years	Number	1998	1.16353	1.64855	0.241297
Deaths	Republic of Cyprus	Female	15-49 years	Number	1999	1.2087	1.68356	0.251414
Deaths	Republic of Cyprus	Female	15-49 years	Number	2000	1.26849	1.74934	0.272855
Deaths	Republic of Cyprus	Female	15-49 years	Number	2001	1.21983	1.67353	0.267509
Deaths	Republic of Cyprus	Female	15-49 years	Number	2002	1.15765	1.59862	0.263275
Deaths	Republic of Cyprus	Female	15-49 years	Number	2003	1.12496	1.54957	0.260043
Deaths	Republic of Cyprus	Female	15-49 years	Number	2004	1.12486	1.53432	0.260413
Deaths	Republic of Cyprus	Female	15-49 years	Number	2005	1.20694	1.63743	0.2848
Deaths	Republic of Cyprus	Female	15-49 years	Number	2006	1.23258	1.66377	0.298585
Deaths	Republic of Cyprus	Female	15-49 years	Number	2007	1.04237	1.44839	0.252222
Deaths	Republic of Cyprus	Female	15-49 years	Number	2008	0.998608	1.3846	0.244994
Deaths	Republic of Cyprus	Female	15-49 years	Number	2009	0.977171	1.36929	0.251316
Deaths	Republic of Cyprus	Female	15-49 years	Number	2010	0.976462	1.40372	0.262473
Deaths	Republic of Cyprus	Female	15-49 years	Number	2011	0.954186	1.42319	0.265986
Deaths	Republic of Cyprus	Female	15-49 years	Number	2012	0.93767	1.43501	0.269418
Deaths	Republic of Cyprus	Female	15-49 years	Number	2013	0.922518	1.44026	0.275243
Deaths	Republic of Cyprus	Female	15-49 years	Number	2014	0.882554	1.39218	0.269253
Deaths	Republic of Cyprus	Female	15-49 years	Number	2015	0.853892	1.38365	0.267178
Deaths	Republic of Cyprus	Female	15-49 years	Number	2016	0.822516	1.36039	0.276386
Deaths	Republic of Cyprus	Female	15-49 years	Number	2017	0.818931	1.36601	0.284845
Deaths	Republic of Cyprus	Female	15-49 years	Number	2018	0.835862	1.37155	0.286653
Deaths	Republic of Cyprus	Female	15-49 years	Number	2019	0.8499	1.39592	0.289005
Deaths	Republic of Cyprus	Female	15-49 years	Number	2020	0.857228	1.47411	0.279903
Deaths	Republic of Cyprus	Female	15-49 years	Number	2021	0.753844	1.27306	0.25741
Deaths	Kingdom of Denmark	Female	15-49 years	Number	1990	0.987351	1.1297	0.846334
Deaths	Kingdom of Denmark	Female	15-49 years	Number	1991	0.991749	1.13352	0.854887
Deaths	Kingdom of Denmark	Female	15-49 years	Number	1992	0.996775	1.12762	0.87101
Deaths	Kingdom of Denmark	Female	15-49 years	Number	1993	1.02224	1.16113	0.900822
Deaths	Kingdom of Denmark	Female	15-49 years	Number	1994	1.10687	1.25787	0.972705
Deaths	Kingdom of Denmark	Female	15-49 years	Number	1995	1.14347	1.30532	1.00623
Deaths	Kingdom of Denmark	Female	15-49 years	Number	1996	1.10991	1.26378	0.977088
Deaths	Kingdom of Denmark	Female	15-49 years	Number	1997	1.0985	1.26044	0.966681
Deaths	Kingdom of Denmark	Female	15-49 years	Number	1998	1.10218	1.25651	0.981437
Deaths	Kingdom of Denmark	Female	15-49 years	Number	1999	1.18753	1.33738	1.05446
Deaths	Kingdom of Denmark	Female	15-49 years	Number	2000	1.31088	1.47183	1.16382
Deaths	Kingdom of Denmark	Female	15-49 years	Number	2001	1.3913	1.55462	1.24115
Deaths	Kingdom of Denmark	Female	15-49 years	Number	2002	1.45369	1.6185	1.28915
Deaths	Kingdom of Denmark	Female	15-49 years	Number	2003	1.40892	1.57695	1.25331
[truncated: 50,226 more rows]
