# Supplementary material for: Trends and cross-country disparity in the burden of pulmonary arterial hypertension among women of childbearing age from 1990 to 2021
Source: Front Glob Womens Health. 2026 Feb 11;6:1651601. doi: 10.3389/fgwh.2025.1651601 (PMC12932459; doi:10.3389/fgwh.2025.1651601)
Supplement: Supplementary file 7 [file Table6.xlsx]

## Sheet: IHME-GBD_2021_DATA-a51c26f7-1
Table S6. The EAPC value of PAH ASR in different countries or territories from 1990 to 2021
measure_name	location_name	sex_name	age_name	metric_name	year_start	year_end	val	upper	lower
Deaths	China	Female	15-49 years	Rate	1990	2021	-0.285363	0.560862	-0.638091
Deaths	Democratic People's Republic of Korea	Female	15-49 years	Rate	1990	2021	0.28943	1.25089	-0.258485
Deaths	Taiwan (Province of China)	Female	15-49 years	Rate	1990	2021	1.26977	1.71895	0.867679
Deaths	Cambodia	Female	15-49 years	Rate	1990	2021	-0.00395786	1.62347	-0.503959
Deaths	Indonesia	Female	15-49 years	Rate	1990	2021	-0.0525606	0.934534	-0.43661
Deaths	Lao People's Democratic Republic	Female	15-49 years	Rate	1990	2021	0.0577442	2.25518	-0.453185
Deaths	Malaysia	Female	15-49 years	Rate	1990	2021	-0.0597087	0.586603	-0.442851
Deaths	Maldives	Female	15-49 years	Rate	1990	2021	-0.467955	0.866914	-0.788388
Deaths	Myanmar	Female	15-49 years	Rate	1990	2021	-0.251213	0.911503	-0.611372
Deaths	Philippines	Female	15-49 years	Rate	1990	2021	0.00216284	0.538746	-0.315258
Deaths	Sri Lanka	Female	15-49 years	Rate	1990	2021	0.178593	1.9126	-0.498652
Deaths	Thailand	Female	15-49 years	Rate	1990	2021	0.0838236	0.96718	-0.362316
Deaths	Timor-Leste	Female	15-49 years	Rate	1990	2021	0.242292	1.99819	-0.398013
Deaths	Viet Nam	Female	15-49 years	Rate	1990	2021	-0.0863831	1.07376	-0.555208
Deaths	Fiji	Female	15-49 years	Rate	1990	2021	-0.180106	0.478704	-0.519307
Deaths	Kiribati	Female	15-49 years	Rate	1990	2021	0.0497743	1.00904	-0.343625
Deaths	Marshall Islands	Female	15-49 years	Rate	1990	2021	0.0593325	0.82528	-0.407039
Deaths	Micronesia (Federated States of)	Female	15-49 years	Rate	1990	2021	-0.0857061	0.679286	-0.478509
Deaths	Papua New Guinea	Female	15-49 years	Rate	1990	2021	0.148641	1.2616	-0.334728
Deaths	Samoa	Female	15-49 years	Rate	1990	2021	0.0123696	0.713558	-0.413882
Deaths	Solomon Islands	Female	15-49 years	Rate	1990	2021	0.35046	1.84758	-0.287438
Deaths	Tonga	Female	15-49 years	Rate	1990	2021	-0.11278	0.581635	-0.518945
Deaths	Vanuatu	Female	15-49 years	Rate	1990	2021	0.174923	1.15998	-0.354726
Deaths	Armenia	Female	15-49 years	Rate	1990	2021	-0.826495	-0.769949	-0.879572
Deaths	Azerbaijan	Female	15-49 years	Rate	1990	2021	-0.131029	0.819296	-0.693714
Deaths	Georgia	Female	15-49 years	Rate	1990	2021	0.821692	1.774	0.186447
Deaths	Kazakhstan	Female	15-49 years	Rate	1990	2021	-0.192579	0.250137	-0.480038
Deaths	Kyrgyzstan	Female	15-49 years	Rate	1990	2021	-0.531132	-0.272214	-0.71502
Deaths	Mongolia	Female	15-49 years	Rate	1990	2021	-0.0383196	0.980125	-0.481871
Deaths	Tajikistan	Female	15-49 years	Rate	1990	2021	-0.193443	0.706131	-0.59105
Deaths	Turkmenistan	Female	15-49 years	Rate	1990	2021	0.226168	1.05033	-0.228845
Deaths	Uzbekistan	Female	15-49 years	Rate	1990	2021	-0.339098	-0.0654904	-0.524779
Deaths	Albania	Female	15-49 years	Rate	1990	2021	-0.318293	0.343609	-0.667584
Deaths	Bosnia and Herzegovina	Female	15-49 years	Rate	1990	2021	-0.0501864	0.988715	-0.508017
Deaths	Bulgaria	Female	15-49 years	Rate	1990	2021	-0.189988	0.201876	-0.473254
Deaths	Croatia	Female	15-49 years	Rate	1990	2021	-0.61345	-0.492588	-0.715023
Deaths	Czechia	Female	15-49 years	Rate	1990	2021	0.208873	0.6988	-0.191834
Deaths	Hungary	Female	15-49 years	Rate	1990	2021	-0.518332	-0.363806	-0.668435
Deaths	North Macedonia	Female	15-49 years	Rate	1990	2021	-0.166592	0.627421	-0.68888
Deaths	Montenegro	Female	15-49 years	Rate	1990	2021	-0.395914	0.0730014	-0.728825
Deaths	Poland	Female	15-49 years	Rate	1990	2021	-0.330251	-0.128645	-0.49056
Deaths	Romania	Female	15-49 years	Rate	1990	2021	0.225143	0.695757	-0.108659
Deaths	Serbia	Female	15-49 years	Rate	1990	2021	-0.281783	0.383345	-0.599048
Deaths	Slovakia	Female	15-49 years	Rate	1990	2021	-0.252652	0.35782	-0.543035
Deaths	Slovenia	Female	15-49 years	Rate	1990	2021	-0.339672	-0.106923	-0.522539
Deaths	Belarus	Female	15-49 years	Rate	1990	2021	0.149625	0.839817	-0.247171
Deaths	Estonia	Female	15-49 years	Rate	1990	2021	-0.132731	0.142879	-0.348797
Deaths	Latvia	Female	15-49 years	Rate	1990	2021	2.07864	3.31359	1.21618
Deaths	Lithuania	Female	15-49 years	Rate	1990	2021	0.377707	0.878413	0.0324379
Deaths	Republic of Moldova	Female	15-49 years	Rate	1990	2021	2.87548	3.97809	2.05745
Deaths	Russian Federation	Female	15-49 years	Rate	1990	2021	-0.617124	-0.471934	-0.707016
Deaths	Ukraine	Female	15-49 years	Rate	1990	2021	0.172526	0.884838	-0.329058
Deaths	Brunei Darussalam	Female	15-49 years	Rate	1990	2021	-0.396808	0.13001	-0.631309
Deaths	Japan	Female	15-49 years	Rate	1990	2021	-0.206445	-0.142396	-0.266929
Deaths	Republic of Korea	Female	15-49 years	Rate	1990	2021	-0.43923	0.0178186	-0.664901
Deaths	Singapore	Female	15-49 years	Rate	1990	2021	-0.530064	-0.431368	-0.614453
Deaths	Australia	Female	15-49 years	Rate	1990	2021	-0.396748	-0.184088	-0.562322
Deaths	New Zealand	Female	15-49 years	Rate	1990	2021	-0.375788	-0.27637	-0.468051
Deaths	Andorra	Female	15-49 years	Rate	1990	2021	-0.413598	0.0767839	-0.696841
Deaths	Austria	Female	15-49 years	Rate	1990	2021	-0.268653	-0.113962	-0.408254
Deaths	Belgium	Female	15-49 years	Rate	1990	2021	-0.429326	-0.29505	-0.621392
Deaths	Cyprus	Female	15-49 years	Rate	1990	2021	-0.585499	-0.21624	-0.746584
Deaths	Denmark	Female	15-49 years	Rate	1990	2021	-0.335434	-0.187628	-0.453885
Deaths	Finland	Female	15-49 years	Rate	1990	2021	-0.25064	-0.0344293	-0.401652
Deaths	France	Female	15-49 years	Rate	1990	2021	-0.325948	-0.0827631	-0.572584
Deaths	Germany	Female	15-49 years	Rate	1990	2021	-0.357599	-0.138487	-0.505024
Deaths	Greece	Female	15-49 years	Rate	1990	2021	0.284301	0.553994	0.0656648
Deaths	Iceland	Female	15-49 years	Rate	1990	2021	-0.10234	0.111655	-0.283174
Deaths	Ireland	Female	15-49 years	Rate	1990	2021	-0.0343236	0.189035	-0.223494
Deaths	Israel	Female	15-49 years	Rate	1990	2021	-0.509633	-0.356964	-0.690111
Deaths	Italy	Female	15-49 years	Rate	1990	2021	-0.522548	-0.484771	-0.558748
Deaths	Luxembourg	Female	15-49 years	Rate	1990	2021	-0.337302	-0.182506	-0.449031
Deaths	Malta	Female	15-49 years	Rate	1990	2021	0.150111	0.392859	-0.0483974
Deaths	Netherlands	Female	15-49 years	Rate	1990	2021	-0.18069	-0.0169972	-0.319585
Deaths	Norway	Female	15-49 years	Rate	1990	2021	-0.643817	-0.613355	-0.674619
Deaths	Portugal	Female	15-49 years	Rate	1990	2021	-0.0154783	0.185199	-0.157397
Deaths	Spain	Female	15-49 years	Rate	1990	2021	-0.195557	-0.0218187	-0.337109
Deaths	Sweden	Female	15-49 years	Rate	1990	2021	-0.307325	-0.162997	-0.457037
Deaths	Switzerland	Female	15-49 years	Rate	1990	2021	-0.61071	-0.490776	-0.762649
Deaths	United Kingdom	Female	15-49 years	Rate	1990	2021	-0.124198	0.0474125	-0.329204
Deaths	Argentina	Female	15-49 years	Rate	1990	2021	-0.509509	-0.377853	-0.605005
Deaths	Chile	Female	15-49 years	Rate	1990	2021	-0.0421775	0.185614	-0.219742
Deaths	Uruguay	Female	15-49 years	Rate	1990	2021	-0.218874	0.017813	-0.380023
Deaths	Canada	Female	15-49 years	Rate	1990	2021	-0.415315	-0.308126	-0.497875
Deaths	United States of America	Female	15-49 years	Rate	1990	2021	-0.1642	-0.0172214	-0.265482
Deaths	Antigua and Barbuda	Female	15-49 years	Rate	1990	2021	-0.619376	-0.51424	-0.70222
Deaths	Bahamas	Female	15-49 years	Rate	1990	2021	-0.57459	-0.398344	-0.69702
Deaths	Barbados	Female	15-49 years	Rate	1990	2021	-0.66053	-0.532333	-0.757802
Deaths	Belize	Female	15-49 years	Rate	1990	2021	-0.62907	-0.487965	-0.733182
Deaths	Cuba	Female	15-49 years	Rate	1990	2021	-0.508045	-0.363305	-0.637154
Deaths	Dominica	Female	15-49 years	Rate	1990	2021	-0.358138	0.163396	-0.638894
Deaths	Dominican Republic	Female	15-49 years	Rate	1990	2021	-0.385963	0.133963	-0.639046
Deaths	Grenada	Female	15-49 years	Rate	1990	2021	-0.684504	-0.566078	-0.793136
Deaths	Guyana	Female	15-49 years	Rate	1990	2021	4.08159	6.54571	2.40218
Deaths	Haiti	Female	15-49 years	Rate	1990	2021	-0.322849	0.473014	-0.577737
Deaths	Jamaica	Female	15-49 years	Rate	1990	2021	-0.571844	-0.294325	-0.744391
Deaths	Saint Lucia	Female	15-49 years	Rate	1990	2021	-0.624039	-0.500634	-0.731226
Deaths	Saint Vincent and the Grenadines	Female	15-49 years	Rate	1990	2021	-0.551306	-0.423872	-0.654015
Deaths	Suriname	Female	15-49 years	Rate	1990	2021	-0.397695	0.218468	-0.628814
Deaths	Trinidad and Tobago	Female	15-49 years	Rate	1990	2021	-0.332935	-0.0669147	-0.555817
Deaths	Bolivia (Plurinational State of)	Female	15-49 years	Rate	1990	2021	-0.337806	0.520292	-0.63363
Deaths	Ecuador	Female	15-49 years	Rate	1990	2021	-0.389419	0.0124019	-0.615405
Deaths	Peru	Female	15-49 years	Rate	1990	2021	-0.353157	0.167728	-0.6194
Deaths	Colombia	Female	15-49 years	Rate	1990	2021	-0.17109	0.312208	-0.476149
Deaths	Costa Rica	Female	15-49 years	Rate	1990	2021	-0.669336	-0.583677	-0.733573
Deaths	El Salvador	Female	15-49 years	Rate	1990	2021	-0.446886	0.176954	-0.693458
Deaths	Guatemala	Female	15-49 years	Rate	1990	2021	-0.738121	-0.648491	-0.832734
Deaths	Honduras	Female	15-49 years	Rate	1990	2021	-0.310553	0.36521	-0.656332
Deaths	Mexico	Female	15-49 years	Rate	1990	2021	0.0364676	0.421689	-0.251614
Deaths	Nicaragua	Female	15-49 years	Rate	1990	2021	-0.586143	0.0981275	-0.795095
Deaths	Panama	Female	15-49 years	Rate	1990	2021	-0.617142	-0.467304	-0.724681
Deaths	Venezuela (Bolivarian Republic of)	Female	15-49 years	Rate	1990	2021	-0.522898	-0.273083	-0.677427
Deaths	Brazil	Female	15-49 years	Rate	1990	2021	0.015702	0.121986	-0.06821
Deaths	Paraguay	Female	15-49 years	Rate	1990	2021	-0.205631	0.26588	-0.548906
Deaths	Algeria	Female	15-49 years	Rate	1990	2021	0.656059	3.15946	-0.400256
Deaths	Bahrain	Female	15-49 years	Rate	1990	2021	-0.0596578	0.755132	-0.537109
Deaths	Egypt	Female	15-49 years	Rate	1990	2021	-0.396249	0.246799	-0.660113
Deaths	Iran (Islamic Republic of)	Female	15-49 years	Rate	1990	2021	-0.398012	0.100829	-0.626655
Deaths	Iraq	Female	15-49 years	Rate	1990	2021	-0.400391	0.250853	-0.716755
Deaths	Jordan	Female	15-49 years	Rate	1990	2021	-0.172591	1.25594	-0.724774
Deaths	Kuwait	Female	15-49 years	Rate	1990	2021	0.394623	0.835023	0.0386853
Deaths	Lebanon	Female	15-49 years	Rate	1990	2021	-0.642799	-0.204088	-0.79744
Deaths	Libya	Female	15-49 years	Rate	1990	2021	0.668442	2.79017	-0.524861
Deaths	Morocco	Female	15-49 years	Rate	1990	2021	0.698464	3.7382	-0.401469
Deaths	Palestine	Female	15-49 years	Rate	1990	2021	-0.342737	0.453263	-0.67696
Deaths	Oman	Female	15-49 years	Rate	1990	2021	0.216388	3.18651	-0.719803
Deaths	Qatar	Female	15-49 years	Rate	1990	2021	-0.210577	0.834922	-0.733073
Deaths	Saudi Arabia	Female	15-49 years	Rate	1990	2021	0.028549	1.40416	-0.636321
Deaths	Syrian Arab Republic	Female	15-49 years	Rate	1990	2021	0.0728462	1.38827	-0.625225
Deaths	Tunisia	Female	15-49 years	Rate	1990	2021	0.518999	2.6725	-0.498323
Deaths	T眉rkiye	Female	15-49 years	Rate	1990	2021	-0.436369	0.235593	-0.68142
Deaths	United Arab Emirates	Female	15-49 years	Rate	1990	2021	-0.568031	-0.200115	-0.76417
Deaths	Yemen	Female	15-49 years	Rate	1990	2021	1.09456	4.72941	-0.251983
Deaths	Afghanistan	Female	15-49 years	Rate	1990	2021	0.714756	2.83668	-0.350786
Deaths	Bangladesh	Female	15-49 years	Rate	1990	2021	0.0918218	1.92487	-0.372468
Deaths	Bhutan	Female	15-49 years	Rate	1990	2021	0.302724	3.22819	-0.48153
Deaths	India	Female	15-49 years	Rate	1990	2021	-0.0921718	0.812495	-0.384781
Deaths	Nepal	Female	15-49 years	Rate	1990	2021	0.0996691	1.88449	-0.420657
Deaths	Pakistan	Female	15-49 years	Rate	1990	2021	0.297152	1.67862	-0.255954
Deaths	Angola	Female	15-49 years	Rate	1990	2021	0.0384312	1.30087	-0.40718
Deaths	Central African Republic	Female	15-49 years	Rate	1990	2021	0.202354	1.18469	-0.289915
Deaths	Congo	Female	15-49 years	Rate	1990	2021	0.199988	1.27843	-0.264944
Deaths	Democratic Republic of the Congo	Female	15-49 years	Rate	1990	2021	0.103184	1.03464	-0.314135
Deaths	Equatorial Guinea	Female	15-49 years	Rate	1990	2021	-0.306524	1.2943	-0.734844
Deaths	Gabon	Female	15-49 years	Rate	1990	2021	-0.169547	0.712753	-0.568905
Deaths	Burundi	Female	15-49 years	Rate	1990	2021	-0.310266	0.519269	-0.654939
Deaths	Comoros	Female	15-49 years	Rate	1990	2021	-0.258891	0.671722	-0.604594
Deaths	Djibouti	Female	15-49 years	Rate	1990	2021	-0.149455	0.793867	-0.558079
Deaths	Eritrea	Female	15-49 years	Rate	1990	2021	-0.153894	0.827363	-0.475546
Deaths	Ethiopia	Female	15-49 years	Rate	1990	2021	-0.296859	0.787063	-0.646298
Deaths	Kenya	Female	15-49 years	Rate	1990	2021	-0.0980617	0.786971	-0.42931
Deaths	Madagascar	Female	15-49 years	Rate	1990	2021	0.13317	1.06265	-0.308954
Deaths	Malawi	Female	15-49 years	Rate	1990	2021	-0.0363735	1.20329	-0.468485
Deaths	Mauritius	Female	15-49 years	Rate	1990	2021	3.3806	4.58953	2.46683
Deaths	Mozambique	Female	15-49 years	Rate	1990	2021	0.00844142	0.946274	-0.409308
Deaths	Rwanda	Female	15-49 years	Rate	1990	2021	-0.492918	0.232906	-0.765687
Deaths	Seychelles	Female	15-49 years	Rate	1990	2021	-0.185134	0.323425	-0.483101
Deaths	Somalia	Female	15-49 years	Rate	1990	2021	-0.116755	0.661789	-0.471565
Deaths	United Republic of Tanzania	Female	15-49 years	Rate	1990	2021	-0.134892	0.781497	-0.47905
Deaths	Uganda	Female	15-49 years	Rate	1990	2021	0.0178508	1.91095	-0.459905
Deaths	Zambia	Female	15-49 years	Rate	1990	2021	0.365553	2.66079	-0.503431
Deaths	Botswana	Female	15-49 years	Rate	1990	2021	-0.278811	0.549323	-0.644305
Deaths	Lesotho	Female	15-49 years	Rate	1990	2021	0.310348	2.1048	-0.404976
Deaths	Namibia	Female	15-49 years	Rate	1990	2021	-0.088554	0.829045	-0.532024
Deaths	South Africa	Female	15-49 years	Rate	1990	2021	-0.240821	0.188224	-0.513265
Deaths	Eswatini	Female	15-49 years	Rate	1990	2021	-0.0398271	1.06214	-0.601459
Deaths	Zimbabwe	Female	15-49 years	Rate	1990	2021	0.804974	3.0617	0.0712922
Deaths	Benin	Female	15-49 years	Rate	1990	2021	-0.0292518	1.09142	-0.432877
Deaths	Burkina Faso	Female	15-49 years	Rate	1990	2021	-0.136251	0.687901	-0.474145
Deaths	Cameroon	Female	15-49 years	Rate	1990	2021	-0.152639	0.693126	-0.528938
Deaths	Cabo Verde	Female	15-49 years	Rate	1990	2021	-0.400657	0.376959	-0.662356
Deaths	Chad	Female	15-49 years	Rate	1990	2021	0.0427932	1.01604	-0.412289
Deaths	C么te d'Ivoire	Female	15-49 years	Rate	1990	2021	0.0620164	1.20361	-0.396778
Deaths	Gambia	Female	15-49 years	Rate	1990	2021	0.16594	1.42808	-0.348362
Deaths	Ghana	Female	15-49 years	Rate	1990	2021	-0.405694	0.176311	-0.65017
Deaths	Guinea	Female	15-49 years	Rate	1990	2021	-0.0484699	1.06109	-0.492146
Deaths	Guinea-Bissau	Female	15-49 years	Rate	1990	2021	-0.0393665	0.871662	-0.394561
Deaths	Liberia	Female	15-49 years	Rate	1990	2021	-0.0916577	0.900774	-0.475055
Deaths	Mali	Female	15-49 years	Rate	1990	2021	-0.0632062	0.819558	-0.399998
Deaths	Mauritania	Female	15-49 years	Rate	1990	2021	-0.0988454	0.898864	-0.501214
Deaths	Niger	Female	15-49 years	Rate	1990	2021	-0.0659956	0.751069	-0.420125
Deaths	Nigeria	Female	15-49 years	Rate	1990	2021	-0.389161	0.326966	-0.704129
Deaths	Sao Tome and Principe	Female	15-49 years	Rate	1990	2021	0.12586	1.63373	-0.504979
Deaths	Senegal	Female	15-49 years	Rate	1990	2021	-0.0820869	0.967902	-0.429659
Deaths	Sierra Leone	Female	15-49 years	Rate	1990	2021	0.127222	1.29581	-0.317132
Deaths	Togo	Female	15-49 years	Rate	1990	2021	-0.0744221	0.788383	-0.438039
Deaths	American Samoa	Female	15-49 years	Rate	1990	2021	0.0938168	0.87248	-0.430953
Deaths	Bermuda	Female	15-49 years	Rate	1990	2021	-0.702512	-0.58245	-0.790455
Deaths	Cook Islands	Female	15-49 years	Rate	1990	2021	-0.451657	0.0802991	-0.737431
Deaths	Greenland	Female	15-49 years	Rate	1990	2021	-0.710239	-0.250558	-0.848708
Deaths	Guam	Female	15-49 years	Rate	1990	2021	-0.421265	0.000360514	-0.707286
Deaths	Monaco	Female	15-49 years	Rate	1990	2021	-0.202752	0.408125	-0.543354
Deaths	Nauru	Female	15-49 years	Rate	1990	2021	-0.0808318	0.454761	-0.443749
Deaths	Niue	Female	15-49 years	Rate	1990	2021	0.293587	1.20456	-0.24119
Deaths	Northern Mariana Islands	Female	15-49 years	Rate	1990	2021	0.148762	1.09004	-0.422182
Deaths	Palau	Female	15-49 years	Rate	1990	2021	-0.112187	0.455378	-0.474748
Deaths	Puerto Rico	Female	15-49 years	Rate	1990	2021	-0.803443	-0.742216	-0.850689
Deaths	Saint Kitts and Nevis	Female	15-49 years	Rate	1990	2021	-0.753284	-0.612881	-0.867841
Deaths	San Marino	Female	15-49 years	Rate	1990	2021	-0.431412	-0.00590359	-0.712732
Deaths	Tokelau	Female	15-49 years	Rate	1990	2021	0.260077	1.54077	-0.258144
Deaths	Tuvalu	Female	15-49 years	Rate	1990	2021	-0.231413	0.569255	-0.579281
Deaths	United States Virgin Islands	Female	15-49 years	Rate	1990	2021	-0.482041	0.13684	-0.736177
Deaths	South Sudan	Female	15-49 years	Rate	1990	2021	0.0636577	1.28953	-0.385713
Deaths	Sudan	Female	15-49 years	Rate	1990	2021	0.444013	3.55964	-0.542105
DALYs (Disability-Adjusted Life Years)	China	Female	15-49 years	Rate	1990	2021	-0.308693	0.453941	-0.637676
DALYs (Disability-Adjusted Life Years)	Democratic People's Republic of Korea	Female	15-49 years	Rate	1990	2021	0.237188	1.11104	-0.267924
DALYs (Disability-Adjusted Life Years)	Taiwan (Province of China)	Female	15-49 years	Rate	1990	2021	0.931596	1.28773	0.613253
DALYs (Disability-Adjusted Life Years)	Cambodia	Female	15-49 years	Rate	1990	2021	-0.0215708	1.58029	-0.505384
DALYs (Disability-Adjusted Life Years)	Indonesia	Female	15-49 years	Rate	1990	2021	-0.0849833	0.838795	-0.447088
DALYs (Disability-Adjusted Life Years)	Lao People's Democratic Republic	Female	15-49 years	Rate	1990	2021	0.0754723	2.17371	-0.443027
DALYs (Disability-Adjusted Life Years)	Malaysia	Female	15-49 years	Rate	1990	2021	-0.0816584	0.512418	-0.431124
DALYs (Disability-Adjusted Life Years)	Maldives	Female	15-49 years	Rate	1990	2021	-0.491477	0.722723	-0.793
DALYs (Disability-Adjusted Life Years)	Myanmar	Female	15-49 years	Rate	1990	2021	-0.261224	0.859426	-0.621082
DALYs (Disability-Adjusted Life Years)	Philippines	Female	15-49 years	Rate	1990	2021	-0.00902415	0.492519	-0.303688
DALYs (Disability-Adjusted Life Years)	Sri Lanka	Female	15-49 years	Rate	1990	2021	0.143675	1.8013	-0.495126
DALYs (Disability-Adjusted Life Years)	Thailand	Female	15-49 years	Rate	1990	2021	0.0514182	0.85606	-0.363353
DALYs (Disability-Adjusted Life Years)	Timor-Leste	Female	15-49 years	Rate	1990	2021	0.278337	1.98603	-0.371261
DALYs (Disability-Adjusted Life Years)	Viet Nam	Female	15-49 years	Rate	1990	2021	-0.128284	0.860293	-0.554915
DALYs (Disability-Adjusted Life Years)	Fiji	Female	15-49 years	Rate	1990	2021	-0.181899	0.471635	-0.51594
DALYs (Disability-Adjusted Life Years)	Kiribati	Female	15-49 years	Rate	1990	2021	0.0446444	0.91346	-0.345014
DALYs (Disability-Adjusted Life Years)	Marshall Islands	Female	15-49 years	Rate	1990	2021	0.0477694	0.811509	-0.4158
DALYs (Disability-Adjusted Life Years)	Micronesia (Federated States of)	Female	15-49 years	Rate	1990	2021	-0.0972214	0.643725	-0.483633
DALYs (Disability-Adjusted Life Years)	Papua New Guinea	Female	15-49 years	Rate	1990	2021	0.15878	1.26607	-0.330565
DALYs (Disability-Adjusted Life Years)	Samoa	Female	15-49 years	Rate	1990	2021	-0.00217948	0.683484	-0.42881
DALYs (Disability-Adjusted Life Years)	Solomon Islands	Female	15-49 years	Rate	1990	2021	0.306773	1.59188	-0.276328
DALYs (Disability-Adjusted Life Years)	Tonga	Female	15-49 years	Rate	1990	2021	-0.104598	0.544554	-0.490036
DALYs (Disability-Adjusted Life Years)	Vanuatu	Female	15-49 years	Rate	1990	2021	0.161354	1.04574	-0.353323
DALYs (Disability-Adjusted Life Years)	Armenia	Female	15-49 years	Rate	1990	2021	-0.790122	-0.725364	-0.852381
DALYs (Disability-Adjusted Life Years)	Azerbaijan	Female	15-49 years	Rate	1990	2021	-0.177501	0.656976	-0.694592
DALYs (Disability-Adjusted Life Years)	Georgia	Female	15-49 years	Rate	1990	2021	0.700172	1.54423	0.121521
DALYs (Disability-Adjusted Life Years)	Kazakhstan	Female	15-49 years	Rate	1990	2021	-0.204196	0.141069	-0.454191
DALYs (Disability-Adjusted Life Years)	Kyrgyzstan	Female	15-49 years	Rate	1990	2021	-0.508491	-0.260232	-0.676738
DALYs (Disability-Adjusted Life Years)	Mongolia	Female	15-49 years	Rate	1990	2021	-0.0827205	0.85752	-0.511455
DALYs (Disability-Adjusted Life Years)	Tajikistan	Female	15-49 years	Rate	1990	2021	-0.216093	0.63847	-0.599483
DALYs (Disability-Adjusted Life Years)	Turkmenistan	Female	15-49 years	Rate	1990	2021	0.182067	0.95483	-0.253156
DALYs (Disability-Adjusted Life Years)	Uzbekistan	Female	15-49 years	Rate	1990	2021	-0.376147	-0.121823	-0.548211
DALYs (Disability-Adjusted Life Years)	Albania	Female	15-49 years	Rate	1990	2021	-0.355216	0.257771	-0.673311
DALYs (Disability-Adjusted Life Years)	Bosnia and Herzegovina	Female	15-49 years	Rate	1990	2021	-0.0752342	0.846903	-0.499451
DALYs (Disability-Adjusted Life Years)	Bulgaria	Female	15-49 years	Rate	1990	2021	-0.218804	0.124431	-0.482192
DALYs (Disability-Adjusted Life Years)	Croatia	Female	15-49 years	Rate	1990	2021	-0.554806	-0.452655	-0.646367
DALYs (Disability-Adjusted Life Years)	Czechia	Female	15-49 years	Rate	1990	2021	0.172912	0.616811	-0.194313
DALYs (Disability-Adjusted Life Years)	Hungary	Female	15-49 years	Rate	1990	2021	-0.506541	-0.360344	-0.649306
DALYs (Disability-Adjusted Life Years)	North Macedonia	Female	15-49 years	Rate	1990	2021	-0.194755	0.509028	-0.657169
DALYs (Disability-Adjusted Life Years)	Montenegro	Female	15-49 years	Rate	1990	2021	-0.339861	0.0316691	-0.613575
DALYs (Disability-Adjusted Life Years)	Poland	Female	15-49 years	Rate	1990	2021	-0.338597	-0.15398	-0.48694
DALYs (Disability-Adjusted Life Years)	Romania	Female	15-49 years	Rate	1990	2021	0.163369	0.580979	-0.15202
DALYs (Disability-Adjusted Life Years)	Serbia	Female	15-49 years	Rate	1990	2021	-0.284146	0.315116	-0.56755
DALYs (Disability-Adjusted Life Years)	Slovakia	Female	15-49 years	Rate	1990	2021	-0.237635	0.301357	-0.498289
DALYs (Disability-Adjusted Life Years)	Slovenia	Female	15-49 years	Rate	1990	2021	-0.258599	-0.0888512	-0.399248
DALYs (Disability-Adjusted Life Years)	Belarus	Female	15-49 years	Rate	1990	2021	0.0637022	0.50924	-0.230915
DALYs (Disability-Adjusted Life Years)	Estonia	Female	15-49 years	Rate	1990	2021	-0.106416	0.0585996	-0.25795
DALYs (Disability-Adjusted Life Years)	Latvia	Female	15-49 years	Rate	1990	2021	1.20434	1.91124	0.661129
DALYs (Disability-Adjusted Life Years)	Lithuania	Female	15-49 years	Rate	1990	2021	0.195803	0.511537	-0.0405554
DALYs (Disability-Adjusted Life Years)	Republic of Moldova	Female	15-49 years	Rate	1990	2021	0.457185	0.724026	0.278945
DALYs (Disability-Adjusted Life Years)	Russian Federation	Female	15-49 years	Rate	1990	2021	-0.614493	-0.476721	-0.700559
DALYs (Disability-Adjusted Life Years)	Ukraine	Female	15-49 years	Rate	1990	2021	0.0999645	0.72236	-0.328412
DALYs (Disability-Adjusted Life Years)	Brunei Darussalam	Female	15-49 years	Rate	1990	2021	-0.435869	0.0547761	-0.647993
DALYs (Disability-Adjusted Life Years)	Japan	Female	15-49 years	Rate	1990	2021	-0.220863	-0.163156	-0.277178
DALYs (Disability-Adjusted Life Years)	Republic of Korea	Female	15-49 years	Rate	1990	2021	-0.453764	-0.057083	-0.662222
DALYs (Disability-Adjusted Life Years)	Singapore	Female	15-49 years	Rate	1990	2021	-0.526528	-0.43548	-0.606916
DALYs (Disability-Adjusted Life Years)	Australia	Female	15-49 years	Rate	1990	2021	-0.403465	-0.211975	-0.562026
DALYs (Disability-Adjusted Life Years)	New Zealand	Female	15-49 years	Rate	1990	2021	-0.394832	-0.302923	-0.476818
DALYs (Disability-Adjusted Life Years)	Andorra	Female	15-49 years	Rate	1990	2021	-0.424605	0.0155899	-0.672346
DALYs (Disability-Adjusted Life Years)	Austria	Female	15-49 years	Rate	1990	2021	-0.243584	-0.108797	-0.371722
DALYs (Disability-Adjusted Life Years)	Belgium	Female	15-49 years	Rate	1990	2021	-0.427512	-0.302061	-0.610897
DALYs (Disability-Adjusted Life Years)	Cyprus	Female	15-49 years	Rate	1990	2021	-0.596626	-0.245011	-0.746563
DALYs (Disability-Adjusted Life Years)	Denmark	Female	15-49 years	Rate	1990	2021	-0.300495	-0.172108	-0.407239
DALYs (Disability-Adjusted Life Years)	Finland	Female	15-49 years	Rate	1990	2021	-0.200094	-0.00570592	-0.345251
DALYs (Disability-Adjusted Life Years)	France	Female	15-49 years	Rate	1990	2021	-0.322722	-0.113547	-0.563598
DALYs (Disability-Adjusted Life Years)	Germany	Female	15-49 years	Rate	1990	2021	-0.351506	-0.137938	-0.490394
DALYs (Disability-Adjusted Life Years)	Greece	Female	15-49 years	Rate	1990	2021	0.183308	0.40405	0.00410396
DALYs (Disability-Adjusted Life Years)	Iceland	Female	15-49 years	Rate	1990	2021	-0.147857	0.037141	-0.306997
DALYs (Disability-Adjusted Life Years)	Ireland	Female	15-49 years	Rate	1990	2021	-0.07218	0.12843	-0.237161
DALYs (Disability-Adjusted Life Years)	Israel	Female	15-49 years	Rate	1990	2021	-0.501392	-0.354272	-0.682036
DALYs (Disability-Adjusted Life Years)	Italy	Female	15-49 years	Rate	1990	2021	-0.496261	-0.454921	-0.534018
DALYs (Disability-Adjusted Life Years)	Luxembourg	Female	15-49 years	Rate	1990	2021	-0.327475	-0.184355	-0.437097
DALYs (Disability-Adjusted Life Years)	Malta	Female	15-49 years	Rate	1990	2021	0.0945857	0.291219	-0.0669374
DALYs (Disability-Adjusted Life Years)	Netherlands	Female	15-49 years	Rate	1990	2021	-0.161539	-0.0220084	-0.277251
DALYs (Disability-Adjusted Life Years)	Norway	Female	15-49 years	Rate	1990	2021	-0.598743	-0.561107	-0.632215
DALYs (Disability-Adjusted Life Years)	Portugal	Female	15-49 years	Rate	1990	2021	-0.0758431	0.100562	-0.200414
DALYs (Disability-Adjusted Life Years)	Spain	Female	15-49 years	Rate	1990	2021	-0.236274	-0.0964336	-0.358651
DALYs (Disability-Adjusted Life Years)	Sweden	Female	15-49 years	Rate	1990	2021	-0.275354	-0.138899	-0.413535
DALYs (Disability-Adjusted Life Years)	Switzerland	Female	15-49 years	Rate	1990	2021	-0.559863	-0.437802	-0.721251
DALYs (Disability-Adjusted Life Years)	United Kingdom	Female	15-49 years	Rate	1990	2021	-0.147529	0.00379606	-0.341015
DALYs (Disability-Adjusted Life Years)	Argentina	Female	15-49 years	Rate	1990	2021	-0.516141	-0.388518	-0.607858
DALYs (Disability-Adjusted Life Years)	Chile	Female	15-49 years	Rate	1990	2021	-0.0479579	0.171001	-0.211114
DALYs (Disability-Adjusted Life Years)	Uruguay	Female	15-49 years	Rate	1990	2021	-0.234741	-0.0114414	-0.387692
DALYs (Disability-Adjusted Life Years)	Canada	Female	15-49 years	Rate	1990	2021	-0.410442	-0.309321	-0.489019
DALYs (Disability-Adjusted Life Years)	United States of America	Female	15-49 years	Rate	1990	2021	-0.171154	-0.0335597	-0.270785
DALYs (Disability-Adjusted Life Years)	Antigua and Barbuda	Female	15-49 years	Rate	1990	2021	-0.570535	-0.468347	-0.655293
DALYs (Disability-Adjusted Life Years)	Bahamas	Female	15-49 years	Rate	1990	2021	-0.593571	-0.432399	-0.708607
DALYs (Disability-Adjusted Life Years)	Barbados	Female	15-49 years	Rate	1990	2021	-0.673522	-0.554315	-0.765446
DALYs (Disability-Adjusted Life Years)	Belize	Female	15-49 years	Rate	1990	2021	-0.634946	-0.503536	-0.734259
DALYs (Disability-Adjusted Life Years)	Cuba	Female	15-49 years	Rate	1990	2021	-0.50574	-0.375041	-0.620208
DALYs (Disability-Adjusted Life Years)	Dominica	Female	15-49 years	Rate	1990	2021	-0.353539	0.142728	-0.629995
DALYs (Disability-Adjusted Life Years)	Dominican Republic	Female	15-49 years	Rate	1990	2021	-0.393263	0.0793315	-0.634366
DALYs (Disability-Adjusted Life Years)	Grenada	Female	15-49 years	Rate	1990	2021	-0.697684	-0.589623	-0.800652
DALYs (Disability-Adjusted Life Years)	Guyana	Female	15-49 years	Rate	1990	2021	3.71754	6.00568	2.16371
DALYs (Disability-Adjusted Life Years)	Haiti	Female	15-49 years	Rate	1990	2021	-0.328117	0.447642	-0.579927
DALYs (Disability-Adjusted Life Years)	Jamaica	Female	15-49 years	Rate	1990	2021	-0.580571	-0.326899	-0.742836
DALYs (Disability-Adjusted Life Years)	Saint Lucia	Female	15-49 years	Rate	1990	2021	-0.640387	-0.526143	-0.739666
DALYs (Disability-Adjusted Life Years)	Saint Vincent and the Grenadines	Female	15-49 years	Rate	1990	2021	-0.537617	-0.420645	-0.630543
DALYs (Disability-Adjusted Life Years)	Suriname	Female	15-49 years	Rate	1990	2021	-0.413252	0.202645	-0.632755
DALYs (Disability-Adjusted Life Years)	Trinidad and Tobago	Female	15-49 years	Rate	1990	2021	-0.357523	-0.106321	-0.569692
DALYs (Disability-Adjusted Life Years)	Bolivia (Plurinational State of)	Female	15-49 years	Rate	1990	2021	-0.344081	0.485225	-0.634973
DALYs (Disability-Adjusted Life Years)	Ecuador	Female	15-49 years	Rate	1990	2021	-0.390247	-0.0102593	-0.60692
DALYs (Disability-Adjusted Life Years)	Peru	Female	15-49 years	Rate	1990	2021	-0.354701	0.128243	-0.614341
DALYs (Disability-Adjusted Life Years)	Colombia	Female	15-49 years	Rate	1990	2021	-0.170265	0.245129	-0.453138
DALYs (Disability-Adjusted Life Years)	Costa Rica	Female	15-49 years	Rate	1990	2021	-0.644801	-0.559146	-0.707783
DALYs (Disability-Adjusted Life Years)	El Salvador	Female	15-49 years	Rate	1990	2021	-0.430639	0.183648	-0.673658
DALYs (Disability-Adjusted Life Years)	Guatemala	Female	15-49 years	Rate	1990	2021	-0.707915	-0.618933	-0.805393
DALYs (Disability-Adjusted Life Years)	Honduras	Female	15-49 years	Rate	1990	2021	-0.306709	0.323664	-0.636772
DALYs (Disability-Adjusted Life Years)	Mexico	Female	15-49 years	Rate	1990	2021	0.0197131	0.35149	-0.240472
DALYs (Disability-Adjusted Life Years)	Nicaragua	Female	15-49 years	Rate	1990	2021	-0.539837	0.107945	-0.747281
DALYs (Disability-Adjusted Life Years)	Panama	Female	15-49 years	Rate	1990	2021	-0.585984	-0.435573	-0.692301
DALYs (Disability-Adjusted Life Years)	Venezuela (Bolivarian Republic of)	Female	15-49 years	Rate	1990	2021	-0.472151	-0.265217	-0.611379
DALYs (Disability-Adjusted Life Years)	Brazil	Female	15-49 years	Rate	1990	2021	-0.0200193	0.0824227	-0.0997475
DALYs (Disability-Adjusted Life Years)	Paraguay	Female	15-49 years	Rate	1990	2021	-0.20661	0.205073	-0.52639
DALYs (Disability-Adjusted Life Years)	Algeria	Female	15-49 years	Rate	1990	2021	0.54575	2.80014	-0.42994
DALYs (Disability-Adjusted Life Years)	Bahrain	Female	15-49 years	Rate	1990	2021	-0.0932672	0.650745	-0.532074
DALYs (Disability-Adjusted Life Years)	Egypt	Female	15-49 years	Rate	1990	2021	-0.403302	0.217956	-0.667678
DALYs (Disability-Adjusted Life Years)	Iran (Islamic Republic of)	Female	15-49 years	Rate	1990	2021	-0.428798	0.0404497	-0.644016
DALYs (Disability-Adjusted Life Years)	Iraq	Female	15-49 years	Rate	1990	2021	-0.417828	0.194315	-0.708396
DALYs (Disability-Adjusted Life Years)	Jordan	Female	15-49 years	Rate	1990	2021	-0.174773	0.895076	-0.66089
DALYs (Disability-Adjusted Life Years)	Kuwait	Female	15-49 years	Rate	1990	2021	0.296582	0.647244	0.00221897
DALYs (Disability-Adjusted Life Years)	Lebanon	Female	15-49 years	Rate	1990	2021	-0.634363	-0.187369	-0.792153
DALYs (Disability-Adjusted Life Years)	Libya	Female	15-49 years	Rate	1990	2021	0.535992	2.43551	-0.546655
DALYs (Disability-Adjusted Life Years)	Morocco	Female	15-49 years	Rate	1990	2021	0.585148	3.33785	-0.422326
DALYs (Disability-Adjusted Life Years)	Palestine	Female	15-49 years	Rate	1990	2021	-0.336282	0.365807	-0.655395
DALYs (Disability-Adjusted Life Years)	Oman	Female	15-49 years	Rate	1990	2021	0.195166	2.5625	-0.67472
DALYs (Disability-Adjusted Life Years)	Qatar	Female	15-49 years	Rate	1990	2021	-0.208275	0.655706	-0.697434
DALYs (Disability-Adjusted Life Years)	Saudi Arabia	Female	15-49 years	Rate	1990	2021	-0.0314067	1.15096	-0.622066
DALYs (Disability-Adjusted Life Years)	Syrian Arab Republic	Female	15-49 years	Rate	1990	2021	0.037522	1.09363	-0.591833
DALYs (Disability-Adjusted Life Years)	Tunisia	Female	15-49 years	Rate	1990	2021	0.424903	2.31049	-0.50862
DALYs (Disability-Adjusted Life Years)	T眉rkiye	Female	15-49 years	Rate	1990	2021	-0.449137	0.194919	-0.68391
DALYs (Disability-Adjusted Life Years)	United Arab Emirates	Female	15-49 years	Rate	1990	2021	-0.596033	-0.266946	-0.774361
DALYs (Disability-Adjusted Life Years)	Yemen	Female	15-49 years	Rate	1990	2021	1.08169	3.87007	-0.222188
DALYs (Disability-Adjusted Life Years)	Afghanistan	Female	15-49 years	Rate	1990	2021	0.735423	2.77578	-0.325565
DALYs (Disability-Adjusted Life Years)	Bangladesh	Female	15-49 years	Rate	1990	2021	0.0800022	1.79413	-0.374652
DALYs (Disability-Adjusted Life Years)	Bhutan	Female	15-49 years	Rate	1990	2021	0.251949	2.80018	-0.502162
DALYs (Disability-Adjusted Life Years)	India	Female	15-49 years	Rate	1990	2021	-0.102479	0.75933	-0.38391
DALYs (Disability-Adjusted Life Years)	Nepal	Female	15-49 years	Rate	1990	2021	0.0756275	1.78193	-0.434472
DALYs (Disability-Adjusted Life Years)	Pakistan	Female	15-49 years	Rate	1990	2021	0.302515	1.58536	-0.267072
DALYs (Disability-Adjusted Life Years)	Angola	Female	15-49 years	Rate	1990	2021	0.0494127	1.23342	-0.387443
DALYs (Disability-Adjusted Life Years)	Central African Republic	Female	15-49 years	Rate	1990	2021	0.205675	1.07758	-0.281102
DALYs (Disability-Adjusted Life Years)	Congo	Female	15-49 years	Rate	1990	2021	0.173608	1.12721	-0.262339
DALYs (Disability-Adjusted Life Years)	Democratic Republic of the Congo	Female	15-49 years	Rate	1990	2021	0.0642163	0.863349	-0.336599
DALYs (Disability-Adjusted Life Years)	Equatorial Guinea	Female	15-49 years	Rate	1990	2021	-0.2784	1.19227	-0.71155
DALYs (Disability-Adjusted Life Years)	Gabon	Female	15-49 years	Rate	1990	2021	-0.187882	0.620853	-0.55847
DALYs (Disability-Adjusted Life Years)	Burundi	Female	15-49 years	Rate	1990	2021	-0.303891	0.469805	-0.648622
DALYs (Disability-Adjusted Life Years)	Comoros	Female	15-49 years	Rate	1990	2021	-0.263751	0.700499	-0.61518
DALYs (Disability-Adjusted Life Years)	Djibouti	Female	15-49 years	Rate	1990	2021	-0.154446	0.751497	-0.549744
DALYs (Disability-Adjusted Life Years)	Eritrea	Female	15-49 years	Rate	1990	2021	-0.148452	0.808059	-0.486978
DALYs (Disability-Adjusted Life Years)	Ethiopia	Female	15-49 years	Rate	1990	2021	-0.278214	0.711752	-0.616815
DALYs (Disability-Adjusted Life Years)	Kenya	Female	15-49 years	Rate	1990	2021	-0.112955	0.676325	-0.431102
DALYs (Disability-Adjusted Life Years)	Madagascar	Female	15-49 years	Rate	1990	2021	0.140324	1.08584	-0.312856
DALYs (Disability-Adjusted Life Years)	Malawi	Female	15-49 years	Rate	1990	2021	-0.0389388	1.08017	-0.460091
DALYs (Disability-Adjusted Life Years)	Mauritius	Female	15-49 years	Rate	1990	2021	3.17886	4.25235	2.3572
DALYs (Disability-Adjusted Life Years)	Mozambique	Female	15-49 years	Rate	1990	2021	0.0236861	0.901006	-0.401029
DALYs (Disability-Adjusted Life Years)	Rwanda	Female	15-49 years	Rate	1990	2021	-0.499114	0.158969	-0.764593
DALYs (Disability-Adjusted Life Years)	Seychelles	Female	15-49 years	Rate	1990	2021	-0.216747	0.260778	-0.497733
DALYs (Disability-Adjusted Life Years)	Somalia	Female	15-49 years	Rate	1990	2021	-0.0986316	0.593178	-0.44841
DALYs (Disability-Adjusted Life Years)	United Republic of Tanzania	Female	15-49 years	Rate	1990	2021	-0.138837	0.711228	-0.484684
DALYs (Disability-Adjusted Life Years)	Uganda	Female	15-49 years	Rate	1990	2021	0.00439801	1.5858	-0.454657
DALYs (Disability-Adjusted Life Years)	Zambia	Female	15-49 years	Rate	1990	2021	0.334158	2.54975	-0.507941
DALYs (Disability-Adjusted Life Years)	Botswana	Female	15-49 years	Rate	1990	2021	-0.286216	0.507202	-0.642606
DALYs (Disability-Adjusted Life Years)	Lesotho	Female	15-49 years	Rate	1990	2021	0.352273	1.96566	-0.359558
DALYs (Disability-Adjusted Life Years)	Namibia	Female	15-49 years	Rate	1990	2021	-0.106939	0.733707	-0.512058
DALYs (Disability-Adjusted Life Years)	South Africa	Female	15-49 years	Rate	1990	2021	-0.285043	0.0815904	-0.526981
DALYs (Disability-Adjusted Life Years)	Eswatini	Female	15-49 years	Rate	1990	2021	-0.0466869	0.997425	-0.580513
DALYs (Disability-Adjusted Life Years)	Zimbabwe	Female	15-49 years	Rate	1990	2021	0.764642	2.69554	0.0571728
DALYs (Disability-Adjusted Life Years)	Benin	Female	15-49 years	Rate	1990	2021	-0.0141841	0.947098	-0.414271
DALYs (Disability-Adjusted Life Years)	Burkina Faso	Female	15-49 years	Rate	1990	2021	-0.089677	0.673872	-0.446378
DALYs (Disability-Adjusted Life Years)	Cameroon	Female	15-49 years	Rate	1990	2021	-0.131266	0.655227	-0.518394
DALYs (Disability-Adjusted Life Years)	Cabo Verde	Female	15-49 years	Rate	1990	2021	-0.397026	0.341825	-0.656718
DALYs (Disability-Adjusted Life Years)	Chad	Female	15-49 years	Rate	1990	2021	0.0927725	1.04181	-0.381847
DALYs (Disability-Adjusted Life Years)	C么te d'Ivoire	Female	15-49 years	Rate	1990	2021	0.0549274	1.07251	-0.380534
DALYs (Disability-Adjusted Life Years)	Gambia	Female	15-49 years	Rate	1990	2021	0.1679	1.31484	-0.338767
DALYs (Disability-Adjusted Life Years)	Ghana	Female	15-49 years	Rate	1990	2021	-0.388376	0.139027	-0.620648
DALYs (Disability-Adjusted Life Years)	Guinea	Female	15-49 years	Rate	1990	2021	-0.00116986	1.0586	-0.464489
DALYs (Disability-Adjusted Life Years)	Guinea-Bissau	Female	15-49 years	Rate	1990	2021	-0.0241928	0.822156	-0.376641
DALYs (Disability-Adjusted Life Years)	Liberia	Female	15-49 years	Rate	1990	2021	-0.102597	0.744767	-0.481729
DALYs (Disability-Adjusted Life Years)	Mali	Female	15-49 years	Rate	1990	2021	-0.0255455	0.844067	-0.375494
DALYs (Disability-Adjusted Life Years)	Mauritania	Female	15-49 years	Rate	1990	2021	-0.0819373	0.887714	-0.475479
DALYs (Disability-Adjusted Life Years)	Niger	Female	15-49 years	Rate	1990	2021	-0.0270719	0.697268	-0.393216
DALYs (Disability-Adjusted Life Years)	Nigeria	Female	15-49 years	Rate	1990	2021	-0.338546	0.36405	-0.669126
DALYs (Disability-Adjusted Life Years)	Sao Tome and Principe	Female	15-49 years	Rate	1990	2021	0.120943	1.51774	-0.493452
DALYs (Disability-Adjusted Life Years)	Senegal	Female	15-49 years	Rate	1990	2021	-0.0943471	0.781843	-0.433608
DALYs (Disability-Adjusted Life Years)	Sierra Leone	Female	15-49 years	Rate	1990	2021	0.149483	1.15845	-0.290974
DALYs (Disability-Adjusted Life Years)	Togo	Female	15-49 years	Rate	1990	2021	-0.0881961	0.683863	-0.446957
DALYs (Disability-Adjusted Life Years)	American Samoa	Female	15-49 years	Rate	1990	2021	0.0584196	0.75727	-0.435047
DALYs (Disability-Adjusted Life Years)	Bermuda	Female	15-49 years	Rate	1990	2021	-0.713	-0.605777	-0.795188
DALYs (Disability-Adjusted Life Years)	Cook Islands	Female	15-49 years	Rate	1990	2021	-0.453889	0.0830332	-0.730639
DALYs (Disability-Adjusted Life Years)	Greenland	Female	15-49 years	Rate	1990	2021	-0.722415	-0.307359	-0.850537
DALYs (Disability-Adjusted Life Years)	Guam	Female	15-49 years	Rate	1990	2021	-0.43962	-0.0787796	-0.68275
DALYs (Disability-Adjusted Life Years)	Monaco	Female	15-49 years	Rate	1990	2021	-0.176412	0.367199	-0.490502
DALYs (Disability-Adjusted Life Years)	Nauru	Female	15-49 years	Rate	1990	2021	-0.0690794	0.462277	-0.441559
DALYs (Disability-Adjusted Life Years)	Niue	Female	15-49 years	Rate	1990	2021	0.370634	1.30449	-0.191881
DALYs (Disability-Adjusted Life Years)	Northern Mariana Islands	Female	15-49 years	Rate	1990	2021	0.043464	0.828407	-0.430087
DALYs (Disability-Adjusted Life Years)	Palau	Female	15-49 years	Rate	1990	2021	-0.130752	0.366927	-0.484415
DALYs (Disability-Adjusted Life Years)	Puerto Rico	Female	15-49 years	Rate	1990	2021	-0.801546	-0.745251	-0.845688
DALYs (Disability-Adjusted Life Years)	Saint Kitts and Nevis	Female	15-49 years	Rate	1990	2021	-0.75816	-0.634693	-0.866141
DALYs (Disability-Adjusted Life Years)	San Marino	Female	15-49 years	Rate	1990	2021	-0.355427	-0.0292532	-0.599914
DALYs (Disability-Adjusted Life Years)	Tokelau	Female	15-49 years	Rate	1990	2021	0.332443	1.65568	-0.208549
DALYs (Disability-Adjusted Life Years)	Tuvalu	Female	15-49 years	Rate	1990	2021	-0.205917	0.60977	-0.561145
DALYs (Disability-Adjusted Life Years)	United States Virgin Islands	Female	15-49 years	Rate	1990	2021	-0.481395	0.120471	-0.730493
DALYs (Disability-Adjusted Life Years)	South Sudan	Female	15-49 years	Rate	1990	2021	0.0632831	1.18445	-0.378098
DALYs (Disability-Adjusted Life Years)	Sudan	Female	15-49 years	Rate	1990	2021	0.431997	3.51777	-0.535419
Prevalence	China	Female	15-49 years	Rate	1990	2021	0.236358	0.336058	0.133252
Prevalence	Democratic People's Republic of Korea	Female	15-49 years	Rate	1990	2021	0.0358107	0.141054	-0.0730823
Prevalence	Taiwan (Province of China)	Female	15-49 years	Rate	1990	2021	0.0840138	0.252312	-0.0658448
Prevalence	Cambodia	Female	15-49 years	Rate	1990	2021	0.0378866	0.154045	-0.067787
Prevalence	Indonesia	Female	15-49 years	Rate	1990	2021	0.18279	0.273274	0.0983705
Prevalence	Lao People's Democratic Republic	Female	15-49 years	Rate	1990	2021	0.187153	0.333221	0.066626
Prevalence	Malaysia	Female	15-49 years	Rate	1990	2021	0.0171363	0.133618	-0.100998
Prevalence	Maldives	Female	15-49 years	Rate	1990	2021	0.324251	0.52174	0.151723
Prevalence	Myanmar	Female	15-49 years	Rate	1990	2021	0.0523471	0.194714	-0.071836
Prevalence	Philippines	Female	15-49 years	Rate	1990	2021	-0.0270868	0.0167346	-0.0686017
Prevalence	Sri Lanka	Female	15-49 years	Rate	1990	2021	0.0904939	0.197432	-0.00923849
Prevalence	Thailand	Female	15-49 years	Rate	1990	2021	0.211716	0.378987	0.0591776
Prevalence	Timor-Leste	Female	15-49 years	Rate	1990	2021	-0.0406552	0.0615341	-0.150129
Prevalence	Viet Nam	Female	15-49 years	Rate	1990	2021	0.167188	0.32774	0.00943834
Prevalence	Fiji	Female	15-49 years	Rate	1990	2021	-0.0697643	0.0574015	-0.173693
Prevalence	Kiribati	Female	15-49 years	Rate	1990	2021	-0.0544974	0.0805151	-0.161529
Prevalence	Marshall Islands	Female	15-49 years	Rate	1990	2021	0.00291564	0.129743	-0.116389
Prevalence	Micronesia (Federated States of)	Female	15-49 years	Rate	1990	2021	-0.0393169	0.083571	-0.147432
Prevalence	Papua New Guinea	Female	15-49 years	Rate	1990	2021	-0.024649	0.0850894	-0.135317
Prevalence	Samoa	Female	15-49 years	Rate	1990	2021	-0.057029	0.0586245	-0.160109
Prevalence	Solomon Islands	Female	15-49 years	Rate	1990	2021	-0.0120415	0.101878	-0.125499
Prevalence	Tonga	Female	15-49 years	Rate	1990	2021	-0.0161845	0.0998391	-0.117958
Prevalence	Vanuatu	Female	15-49 years	Rate	1990	2021	-0.0359902	0.0690597	-0.122792
Prevalence	Armenia	Female	15-49 years	Rate	1990	2021	0.11407	0.229878	-0.00553652
Prevalence	Azerbaijan	Female	15-49 years	Rate	1990	2021	0.327157	0.485317	0.18103
Prevalence	Georgia	Female	15-49 years	Rate	1990	2021	0.0865235	0.189845	-0.00599891
Prevalence	Kazakhstan	Female	15-49 years	Rate	1990	2021	0.037508	0.144766	-0.0682731
Prevalence	Kyrgyzstan	Female	15-49 years	Rate	1990	2021	0.190941	0.319391	0.0813401
Prevalence	Mongolia	Female	15-49 years	Rate	1990	2021	0.358823	0.552407	0.210634
Prevalence	Tajikistan	Female	15-49 years	Rate	1990	2021	0.0904487	0.205348	-0.0158288
Prevalence	Turkmenistan	Female	15-49 years	Rate	1990	2021	0.0891401	0.219444	-0.0357454
Prevalence	Uzbekistan	Female	15-49 years	Rate	1990	2021	0.0160288	0.152484	-0.122908
Prevalence	Albania	Female	15-49 years	Rate	1990	2021	0.0117442	0.147009	-0.108391
Prevalence	Bosnia and Herzegovina	Female	15-49 years	Rate	1990	2021	0.0162472	0.14436	-0.0942717
Prevalence	Bulgaria	Female	15-49 years	Rate	1990	2021	-0.126126	-0.0147452	-0.227974
Prevalence	Croatia	Female	15-49 years	Rate	1990	2021	-0.0295011	0.0666577	-0.111101
Prevalence	Czechia	Female	15-49 years	Rate	1990	2021	0.00492497	0.11451	-0.091759
Prevalence	Hungary	Female	15-49 years	Rate	1990	2021	0.00249883	0.111843	-0.0868887
Prevalence	North Macedonia	Female	15-49 years	Rate	1990	2021	0.00112036	0.116565	-0.110398
Prevalence	Montenegro	Female	15-49 years	Rate	1990	2021	0.0432861	0.150287	-0.0485808
Prevalence	Poland	Female	15-49 years	Rate	1990	2021	0.0366576	0.100837	-0.0210728
Prevalence	Romania	Female	15-49 years	Rate	1990	2021	-0.0192216	0.0972042	-0.125307
Prevalence	Serbia	Female	15-49 years	Rate	1990	2021	0.145127	0.265261	0.0493448
Prevalence	Slovakia	Female	15-49 years	Rate	1990	2021	0.154382	0.296317	0.0372781
Prevalence	Slovenia	Female	15-49 years	Rate	1990	2021	0.00890636	0.109384	-0.0950619
Prevalence	Belarus	Female	15-49 years	Rate	1990	2021	0.01916	0.121605	-0.0782987
Prevalence	Estonia	Female	15-49 years	Rate	1990	2021	-0.0213885	0.0648234	-0.10395
Prevalence	Latvia	Female	15-49 years	Rate	1990	2021	0.0124729	0.0991054	-0.0638884
Prevalence	Lithuania	Female	15-49 years	Rate	1990	2021	-0.00836333	0.0692767	-0.105265
Prevalence	Republic of Moldova	Female	15-49 years	Rate	1990	2021	0.0687446	0.184393	-0.0477762
Prevalence	Russian Federation	Female	15-49 years	Rate	1990	2021	0.0285836	0.0882193	-0.0309506
Prevalence	Ukraine	Female	15-49 years	Rate	1990	2021	-0.0705116	0.0369759	-0.164673
Prevalence	Brunei Darussalam	Female	15-49 years	Rate	1990	2021	0.077461	0.194644	-0.0429557
Prevalence	Japan	Female	15-49 years	Rate	1990	2021	0.034558	0.0817226	-0.00887615
Prevalence	Republic of Korea	Female	15-49 years	Rate	1990	2021	0.167522	0.298864	0.0456192
Prevalence	Singapore	Female	15-49 years	Rate	1990	2021	0.0712963	0.201288	-0.0498942
Prevalence	Australia	Female	15-49 years	Rate	1990	2021	0.0208773	0.119419	-0.0733591
Prevalence	New Zealand	Female	15-49 years	Rate	1990	2021	-0.0339564	0.0508675	-0.109638
Prevalence	Andorra	Female	15-49 years	Rate	1990	2021	0.161571	0.283328	0.0406913
Prevalence	Austria	Female	15-49 years	Rate	1990	2021	0.101902	0.197941	0.00891828
Prevalence	Belgium	Female	15-49 years	Rate	1990	2021	0.102296	0.207989	0.0117104
Prevalence	Cyprus	Female	15-49 years	Rate	1990	2021	0.216224	0.3302	0.119675
Prevalence	Denmark	Female	15-49 years	Rate	1990	2021	0.227191	0.35202	0.0979939
Prevalence	Finland	Female	15-49 years	Rate	1990	2021	0.154502	0.268716	0.0416494
Prevalence	France	Female	15-49 years	Rate	1990	2021	0.22422	0.372622	0.0972367
Prevalence	Germany	Female	15-49 years	Rate	1990	2021	0.233504	0.358123	0.123472
Prevalence	Greece	Female	15-49 years	Rate	1990	2021	0.0399865	0.152717	-0.0674964
Prevalence	Iceland	Female	15-49 years	Rate	1990	2021	0.087514	0.19967	-0.012071
Prevalence	Ireland	Female	15-49 years	Rate	1990	2021	0.232343	0.35802	0.118323
Prevalence	Israel	Female	15-49 years	Rate	1990	2021	0.0269761	0.121109	-0.0644817
Prevalence	Italy	Female	15-49 years	Rate	1990	2021	0.125486	0.181637	0.07599
Prevalence	Luxembourg	Female	15-49 years	Rate	1990	2021	0.190172	0.294101	0.0767656
Prevalence	Malta	Female	15-49 years	Rate	1990	2021	0.190619	0.308908	0.0777064
Prevalence	Netherlands	Female	15-49 years	Rate	1990	2021	0.0815197	0.181251	-0.00755317
Prevalence	Norway	Female	15-49 years	Rate	1990	2021	0.0246261	0.0562894	-0.00392964
Prevalence	Portugal	Female	15-49 years	Rate	1990	2021	0.127901	0.247299	0.0174371
Prevalence	Spain	Female	15-49 years	Rate	1990	2021	0.17523	0.323134	0.0552434
Prevalence	Sweden	Female	15-49 years	Rate	1990	2021	0.0587022	0.126053	-0.0140814
Prevalence	Switzerland	Female	15-49 years	Rate	1990	2021	0.085766	0.181215	0.0123011
Prevalence	United Kingdom	Female	15-49 years	Rate	1990	2021	0.0090543	0.0311489	-0.014498
Prevalence	Argentina	Female	15-49 years	Rate	1990	2021	0.0863701	0.183498	-0.00763369
Prevalence	Chile	Female	15-49 years	Rate	1990	2021	0.0996207	0.206832	0.00125438
Prevalence	Uruguay	Female	15-49 years	Rate	1990	2021	-0.0339985	0.068546	-0.112107
Prevalence	Canada	Female	15-49 years	Rate	1990	2021	-0.0980402	0.0101528	-0.20556
Prevalence	United States of America	Female	15-49 years	Rate	1990	2021	-0.0259911	0.00831766	-0.0630361
Prevalence	Antigua and Barbuda	Female	15-49 years	Rate	1990	2021	0.0607083	0.193496	-0.0539692
Prevalence	Bahamas	Female	15-49 years	Rate	1990	2021	-0.0675884	0.042178	-0.168193
Prevalence	Barbados	Female	15-49 years	Rate	1990	2021	0.0512123	0.18636	-0.0636453
Prevalence	Belize	Female	15-49 years	Rate	1990	2021	0.116017	0.253819	0.00173558
Prevalence	Cuba	Female	15-49 years	Rate	1990	2021	0.0866327	0.216793	-0.0461934
Prevalence	Dominica	Female	15-49 years	Rate	1990	2021	0.156314	0.302325	0.030674
Prevalence	Dominican Republic	Female	15-49 years	Rate	1990	2021	0.0387194	0.149595	-0.0501861
Prevalence	Grenada	Female	15-49 years	Rate	1990	2021	0.0149969	0.14794	-0.0932016
Prevalence	Guyana	Female	15-49 years	Rate	1990	2021	0.0303944	0.151049	-0.0786875
Prevalence	Haiti	Female	15-49 years	Rate	1990	2021	0.00142412	0.118029	-0.109687
Prevalence	Jamaica	Female	15-49 years	Rate	1990	2021	0.100919	0.221601	-0.00236574
Prevalence	Saint Lucia	Female	15-49 years	Rate	1990	2021	0.195258	0.365056	0.04394
Prevalence	Saint Vincent and the Grenadines	Female	15-49 years	Rate	1990	2021	0.188501	0.349463	0.0261772
Prevalence	Suriname	Female	15-49 years	Rate	1990	2021	0.0356922	0.14023	-0.0637688
Prevalence	Trinidad and Tobago	Female	15-49 years	Rate	1990	2021	0.169536	0.304079	0.0388085
Prevalence	Bolivia (Plurinational State of)	Female	15-49 years	Rate	1990	2021	0.0157628	0.139269	-0.0877823
Prevalence	Ecuador	Female	15-49 years	Rate	1990	2021	0.117	0.235592	0.00428476
Prevalence	Peru	Female	15-49 years	Rate	1990	2021	0.0467365	0.165987	-0.0660333
Prevalence	Colombia	Female	15-49 years	Rate	1990	2021	0.200249	0.317396	0.0810363
Prevalence	Costa Rica	Female	15-49 years	Rate	1990	2021	0.275005	0.408861	0.147436
Prevalence	El Salvador	Female	15-49 years	Rate	1990	2021	0.45236	0.62725	0.294469
Prevalence	Guatemala	Female	15-49 years	Rate	1990	2021	0.255177	0.420448	0.136105
Prevalence	Honduras	Female	15-49 years	Rate	1990	2021	0.260416	0.394662	0.124877
Prevalence	Mexico	Female	15-49 years	Rate	1990	2021	0.324474	0.398115	0.260612
Prevalence	Nicaragua	Female	15-49 years	Rate	1990	2021	0.316424	0.459018	0.180137
Prevalence	Panama	Female	15-49 years	Rate	1990	2021	0.265149	0.403684	0.151472
Prevalence	Venezuela (Bolivarian Republic of)	Female	15-49 years	Rate	1990	2021	0.170184	0.308749	0.053389
Prevalence	Brazil	Female	15-49 years	Rate	1990	2021	0.151186	0.222616	0.0795494
Prevalence	Paraguay	Female	15-49 years	Rate	1990	2021	0.0257469	0.123757	-0.059394
Prevalence	Algeria	Female	15-49 years	Rate	1990	2021	0.235618	0.432924	0.0790641
Prevalence	Bahrain	Female	15-49 years	Rate	1990	2021	0.113314	0.266427	-0.0246826
Prevalence	Egypt	Female	15-49 years	Rate	1990	2021	-0.338311	-0.257728	-0.408082
Prevalence	Iran (Islamic Republic of)	Female	15-49 years	Rate	1990	2021	0.239919	0.357424	0.123739
Prevalence	Iraq	Female	15-49 years	Rate	1990	2021	0.147789	0.277843	0.0240718
Prevalence	Jordan	Female	15-49 years	Rate	1990	2021	0.130209	0.251922	0.0210413
Prevalence	Kuwait	Female	15-49 years	Rate	1990	2021	0.214212	0.357703	0.0858523
Prevalence	Lebanon	Female	15-49 years	Rate	1990	2021	0.0998144	0.212629	-0.00366953
Prevalence	Libya	Female	15-49 years	Rate	1990	2021	0.119004	0.283152	-0.015933
Prevalence	Morocco	Female	15-49 years	Rate	1990	2021	0.108669	0.23145	-0.0157438
Prevalence	Palestine	Female	15-49 years	Rate	1990	2021	-0.0153828	0.106216	-0.12038
Prevalence	Oman	Female	15-49 years	Rate	1990	2021	0.126779	0.25733	0.0171861
Prevalence	Qatar	Female	15-49 years	Rate	1990	2021	0.111945	0.214036	-0.00258898
Prevalence	Saudi Arabia	Female	15-49 years	Rate	1990	2021	0.320303	0.480724	0.148924
Prevalence	Syrian Arab Republic	Female	15-49 years	Rate	1990	2021	0.141374	0.313759	-0.00981212
Prevalence	Tunisia	Female	15-49 years	Rate	1990	2021	0.227569	0.380142	0.0924148
Prevalence	T眉rkiye	Female	15-49 years	Rate	1990	2021	0.537689	0.692557	0.389862
Prevalence	United Arab Emirates	Female	15-49 years	Rate	1990	2021	0.175324	0.427518	-0.0183019
Prevalence	Yemen	Female	15-49 years	Rate	1990	2021	-0.126616	-0.0390356	-0.221055
Prevalence	Afghanistan	Female	15-49 years	Rate	1990	2021	0.00270039	0.125772	-0.098134
Prevalence	Bangladesh	Female	15-49 years	Rate	1990	2021	0.546677	0.742713	0.370426
Prevalence	Bhutan	Female	15-49 years	Rate	1990	2021	-0.0103781	0.143269	-0.124141
Prevalence	India	Female	15-49 years	Rate	1990	2021	0.0989681	0.133525	0.060758
Prevalence	Nepal	Female	15-49 years	Rate	1990	2021	0.0948901	0.23315	-0.0238383
Prevalence	Pakistan	Female	15-49 years	Rate	1990	2021	-0.0422545	0.0283346	-0.118196
Prevalence	Angola	Female	15-49 years	Rate	1990	2021	-0.14738	-0.0223276	-0.236723
Prevalence	Central African Republic	Female	15-49 years	Rate	1990	2021	-0.0984556	0.00167229	-0.189141
Prevalence	Congo	Female	15-49 years	Rate	1990	2021	-0.101638	0.00958855	-0.197296
Prevalence	Democratic Republic of the Congo	Female	15-49 years	Rate	1990	2021	-0.35463	-0.273727	-0.433304
Prevalence	Equatorial Guinea	Female	15-49 years	Rate	1990	2021	0.00162999	0.121194	-0.105853
Prevalence	Gabon	Female	15-49 years	Rate	1990	2021	-0.247724	-0.147005	-0.334378
Prevalence	Burundi	Female	15-49 years	Rate	1990	2021	-0.310869	-0.214788	-0.386974
Prevalence	Comoros	Female	15-49 years	Rate	1990	2021	-0.0808413	0.0405459	-0.187215
Prevalence	Djibouti	Female	15-49 years	Rate	1990	2021	0.143802	0.304184	0.00804917
Prevalence	Eritrea	Female	15-49 years	Rate	1990	2021	-0.161009	-0.0432464	-0.26599
Prevalence	Ethiopia	Female	15-49 years	Rate	1990	2021	0.0011483	0.0561612	-0.0544017
Prevalence	Kenya	Female	15-49 years	Rate	1990	2021	0.0410367	0.0874178	-0.000251426
Prevalence	Madagascar	Female	15-49 years	Rate	1990	2021	-0.13074	-0.031285	-0.23563
Prevalence	Malawi	Female	15-49 years	Rate	1990	2021	-0.259121	-0.155079	-0.342248
Prevalence	Mauritius	Female	15-49 years	Rate	1990	2021	0.0168284	0.146485	-0.0960459
Prevalence	Mozambique	Female	15-49 years	Rate	1990	2021	-0.174791	-0.0595308	-0.270802
Prevalence	Rwanda	Female	15-49 years	Rate	1990	2021	-0.348005	-0.241675	-0.428492
Prevalence	Seychelles	Female	15-49 years	Rate	1990	2021	0.15075	0.32388	0.0175812
Prevalence	Somalia	Female	15-49 years	Rate	1990	2021	-0.205293	-0.0950627	-0.297958
Prevalence	United Republic of Tanzania	Female	15-49 years	Rate	1990	2021	-0.225476	-0.121278	-0.313901
Prevalence	Uganda	Female	15-49 years	Rate	1990	2021	-0.347744	-0.258531	-0.429096
Prevalence	Zambia	Female	15-49 years	Rate	1990	2021	-0.237093	-0.125882	-0.32607
Prevalence	Botswana	Female	15-49 years	Rate	1990	2021	-0.0495856	0.0791004	-0.175264
Prevalence	Lesotho	Female	15-49 years	Rate	1990	2021	0.00795493	0.143335	-0.103036
Prevalence	Namibia	Female	15-49 years	Rate	1990	2021	-0.00052199	0.124615	-0.112369
Prevalence	South Africa	Female	15-49 years	Rate	1990	2021	0.171409	0.248888	0.0913669
Prevalence	Eswatini	Female	15-49 years	Rate	1990	2021	0.0522432	0.180416	-0.0561016
Prevalence	Zimbabwe	Female	15-49 years	Rate	1990	2021	0.0490476	0.179833	-0.0776755
Prevalence	Benin	Female	15-49 years	Rate	1990	2021	-0.101506	0.016489	-0.195902
Prevalence	Burkina Faso	Female	15-49 years	Rate	1990	2021	-0.0876155	0.0389157	-0.186873
Prevalence	Cameroon	Female	15-49 years	Rate	1990	2021	-0.0592217	0.0495054	-0.161417
Prevalence	Cabo Verde	Female	15-49 years	Rate	1990	2021	0.328236	0.530525	0.159301
Prevalence	Chad	Female	15-49 years	Rate	1990	2021	0.118962	0.281038	-0.0155699
Prevalence	C么te d'Ivoire	Female	15-49 years	Rate	1990	2021	-0.13884	-0.0306215	-0.234529
Prevalence	Gambia	Female	15-49 years	Rate	1990	2021	-0.0697377	0.042556	-0.161677
Prevalence	Ghana	Female	15-49 years	Rate	1990	2021	-0.0767429	0.0335577	-0.164142
Prevalence	Guinea	Female	15-49 years	Rate	1990	2021	0.0106993	0.133805	-0.118302
Prevalence	Guinea-Bissau	Female	15-49 years	Rate	1990	2021	0.106165	0.246774	-0.0229169
Prevalence	Liberia	Female	15-49 years	Rate	1990	2021	-0.274583	-0.174902	-0.356294
Prevalence	Mali	Female	15-49 years	Rate	1990	2021	-0.0671885	0.0440745	-0.183754
Prevalence	Mauritania	Female	15-49 years	Rate	1990	2021	0.303575	0.514857	0.133116
Prevalence	Niger	Female	15-49 years	Rate	1990	2021	0.0277367	0.140112	-0.0999637
Prevalence	Nigeria	Female	15-49 years	Rate	1990	2021	0.418998	0.510861	0.342655
Prevalence	Sao Tome and Principe	Female	15-49 years	Rate	1990	2021	0.258523	0.413813	0.128552
Prevalence	Senegal	Female	15-49 years	Rate	1990	2021	-0.24291	-0.151864	-0.327445
Prevalence	Sierra Leone	Female	15-49 years	Rate	1990	2021	0.0112861	0.149337	-0.100521
Prevalence	Togo	Female	15-49 years	Rate	1990	2021	-0.20251	-0.110577	-0.283147
Prevalence	American Samoa	Female	15-49 years	Rate	1990	2021	0.0199777	0.15935	-0.102688
Prevalence	Bermuda	Female	15-49 years	Rate	1990	2021	0.0439356	0.147551	-0.0512785
Prevalence	Cook Islands	Female	15-49 years	Rate	1990	2021	-3.64655e-05	0.120838	-0.0988215
Prevalence	Greenland	Female	15-49 years	Rate	1990	2021	-0.112898	0.00945407	-0.21154
Prevalence	Guam	Female	15-49 years	Rate	1990	2021	-0.0135532	0.116755	-0.131676
Prevalence	Monaco	Female	15-49 years	Rate	1990	2021	0.0637205	0.176279	-0.0386214
Prevalence	Nauru	Female	15-49 years	Rate	1990	2021	-0.0708787	0.0209271	-0.163419
Prevalence	Niue	Female	15-49 years	Rate	1990	2021	-0.0399736	0.0644792	-0.139516
Prevalence	Northern Mariana Islands	Female	15-49 years	Rate	1990	2021	0.0276359	0.227935	-0.125367
Prevalence	Palau	Female	15-49 years	Rate	1990	2021	0.0342711	0.20478	-0.095157
Prevalence	Puerto Rico	Female	15-49 years	Rate	1990	2021	0.0242572	0.13199	-0.063891
Prevalence	Saint Kitts and Nevis	Female	15-49 years	Rate	1990	2021	0.000833793	0.17307	-0.129054
Prevalence	San Marino	Female	15-49 years	Rate	1990	2021	0.167049	0.280869	0.0685118
Prevalence	Tokelau	Female	15-49 years	Rate	1990	2021	0.0756001	0.209295	-0.0433765
Prevalence	Tuvalu	Female	15-49 years	Rate	1990	2021	-0.126167	-0.0318884	-0.213499
Prevalence	United States Virgin Islands	Female	15-49 years	Rate	1990	2021	0.00765384	0.103035	-0.0941274
Prevalence	South Sudan	Female	15-49 years	Rate	1990	2021	-0.0598541	0.0555416	-0.169221
Prevalence	Sudan	Female	15-49 years	Rate	1990	2021	-0.00999681	0.0987778	-0.103955
Incidence	China	Female	15-49 years	Rate	1990	2021	0.159564	0.294343	0.0417499
Incidence	Democratic People's Republic of Korea	Female	15-49 years	Rate	1990	2021	0.139322	0.267237	0.0243774
Incidence	Taiwan (Province of China)	Female	15-49 years	Rate	1990	2021	0.229601	0.45015	0.0521089
Incidence	Cambodia	Female	15-49 years	Rate	1990	2021	0.0536169	0.159317	-0.0524712
Incidence	Indonesia	Female	15-49 years	Rate	1990	2021	0.23939	0.339594	0.144513
Incidence	Lao People's Democratic Republic	Female	15-49 years	Rate	1990	2021	0.103892	0.235187	-0.000613101
Incidence	Malaysia	Female	15-49 years	Rate	1990	2021	-0.0105151	0.109369	-0.119764
Incidence	Maldives	Female	15-49 years	Rate	1990	2021	0.0342771	0.178618	-0.0993846
Incidence	Myanmar	Female	15-49 years	Rate	1990	2021	0.065838	0.186558	-0.0460967
Incidence	Philippines	Female	15-49 years	Rate	1990	2021	0.0425225	0.0882636	-0.00166324
Incidence	Sri Lanka	Female	15-49 years	Rate	1990	2021	0.0343954	0.155373	-0.0638397
Incidence	Thailand	Female	15-49 years	Rate	1990	2021	0.147029	0.341216	-0.0102102
Incidence	Timor-Leste	Female	15-49 years	Rate	1990	2021	-0.0790032	0.0114915	-0.186242
Incidence	Viet Nam	Female	15-49 years	Rate	1990	2021	0.158052	0.350097	-0.00295709
Incidence	Fiji	Female	15-49 years	Rate	1990	2021	0.213125	0.367763	0.100431
Incidence	Kiribati	Female	15-49 years	Rate	1990	2021	0.120161	0.249422	0.0123195
Incidence	Marshall Islands	Female	15-49 years	Rate	1990	2021	0.214865	0.398687	0.0700761
Incidence	Micronesia (Federated States of)	Female	15-49 years	Rate	1990	2021	0.169459	0.295941	0.0490286
Incidence	Papua New Guinea	Female	15-49 years	Rate	1990	2021	0.128938	0.267831	0.0174894
Incidence	Samoa	Female	15-49 years	Rate	1990	2021	0.185521	0.311096	0.0538335
Incidence	Solomon Islands	Female	15-49 years	Rate	1990	2021	0.176997	0.313927	0.0642967
Incidence	Tonga	Female	15-49 years	Rate	1990	2021	0.131677	0.27128	0.0105139
Incidence	Vanuatu	Female	15-49 years	Rate	1990	2021	0.128247	0.247543	0.0339777
Incidence	Armenia	Female	15-49 years	Rate	1990	2021	0.209387	0.371965	0.0635388
Incidence	Azerbaijan	Female	15-49 years	Rate	1990	2021	0.0365315	0.201483	-0.105163
Incidence	Georgia	Female	15-49 years	Rate	1990	2021	0.138921	0.299458	0.0283803
Incidence	Kazakhstan	Female	15-49 years	Rate	1990	2021	0.177591	0.330958	0.0455724
Incidence	Kyrgyzstan	Female	15-49 years	Rate	1990	2021	0.0217312	0.17008	-0.0985797
Incidence	Mongolia	Female	15-49 years	Rate	1990	2021	0.491471	0.712697	0.295003
Incidence	Tajikistan	Female	15-49 years	Rate	1990	2021	0.156208	0.29407	0.0281401
Incidence	Turkmenistan	Female	15-49 years	Rate	1990	2021	0.153388	0.330067	0.0210042
Incidence	Uzbekistan	Female	15-49 years	Rate	1990	2021	0.300968	0.49822	0.111802
Incidence	Albania	Female	15-49 years	Rate	1990	2021	0.294006	0.518049	0.141538
Incidence	Bosnia and Herzegovina	Female	15-49 years	Rate	1990	2021	0.25964	0.470993	0.115906
Incidence	Bulgaria	Female	15-49 years	Rate	1990	2021	0.331799	0.492512	0.187224
Incidence	Croatia	Female	15-49 years	Rate	1990	2021	0.204287	0.354775	0.0704683
Incidence	Czechia	Female	15-49 years	Rate	1990	2021	0.259713	0.417996	0.135154
Incidence	Hungary	Female	15-49 years	Rate	1990	2021	0.21118	0.349531	0.0924652
Incidence	North Macedonia	Female	15-49 years	Rate	1990	2021	0.250163	0.419275	0.104329
Incidence	Montenegro	Female	15-49 years	Rate	1990	2021	0.184548	0.328491	0.066994
Incidence	Poland	Female	15-49 years	Rate	1990	2021	0.192752	0.264767	0.112906
Incidence	Romania	Female	15-49 years	Rate	1990	2021	0.307026	0.495189	0.162878
Incidence	Serbia	Female	15-49 years	Rate	1990	2021	0.364907	0.541181	0.23349
Incidence	Slovakia	Female	15-49 years	Rate	1990	2021	0.492875	0.695779	0.329881
Incidence	Slovenia	Female	15-49 years	Rate	1990	2021	0.252281	0.403095	0.112404
Incidence	Belarus	Female	15-49 years	Rate	1990	2021	0.273742	0.447216	0.111702
Incidence	Estonia	Female	15-49 years	Rate	1990	2021	0.177047	0.312087	0.0421905
Incidence	Latvia	Female	15-49 years	Rate	1990	2021	0.132168	0.263193	0.0255229
Incidence	Lithuania	Female	15-49 years	Rate	1990	2021	0.183544	0.313966	0.071452
Incidence	Republic of Moldova	Female	15-49 years	Rate	1990	2021	0.288068	0.486436	0.126431
Incidence	Russian Federation	Female	15-49 years	Rate	1990	2021	0.186664	0.279239	0.0941625
Incidence	Ukraine	Female	15-49 years	Rate	1990	2021	0.283933	0.425475	0.147724
Incidence	Brunei Darussalam	Female	15-49 years	Rate	1990	2021	0.158949	0.332227	0.0248216
Incidence	Japan	Female	15-49 years	Rate	1990	2021	0.135371	0.180982	0.0878867
Incidence	Republic of Korea	Female	15-49 years	Rate	1990	2021	0.193822	0.391486	0.0250863
Incidence	Singapore	Female	15-49 years	Rate	1990	2021	0.270298	0.476972	0.105876
Incidence	Australia	Female	15-49 years	Rate	1990	2021	0.102677	0.214598	0.00120454
Incidence	New Zealand	Female	15-49 years	Rate	1990	2021	0.100872	0.193442	0.0199756
Incidence	Andorra	Female	15-49 years	Rate	1990	2021	0.0335111	0.185044	-0.0949949
Incidence	Austria	Female	15-49 years	Rate	1990	2021	-0.0208016	0.0790963	-0.112201
Incidence	Belgium	Female	15-49 years	Rate	1990	2021	0.00852841	0.120332	-0.0834655
Incidence	Cyprus	Female	15-49 years	Rate	1990	2021	-0.0536824	0.062583	-0.16226
Incidence	Denmark	Female	15-49 years	Rate	1990	2021	-0.179834	-0.0770432	-0.255371
Incidence	Finland	Female	15-49 years	Rate	1990	2021	-0.165248	-0.079874	-0.239064
Incidence	France	Female	15-49 years	Rate	1990	2021	-0.109297	-0.00234735	-0.20669
Incidence	Germany	Female	15-49 years	Rate	1990	2021	-0.154491	-0.0604006	-0.246873
Incidence	Greece	Female	15-49 years	Rate	1990	2021	0.100998	0.224812	-0.0219863
Incidence	Iceland	Female	15-49 years	Rate	1990	2021	-0.0273932	0.0923253	-0.126362
Incidence	Ireland	Female	15-49 years	Rate	1990	2021	-0.0716743	0.0805607	-0.182241
Incidence	Israel	Female	15-49 years	Rate	1990	2021	0.0306986	0.120277	-0.05574
Incidence	Italy	Female	15-49 years	Rate	1990	2021	0.0599903	0.148262	-0.01841
Incidence	Luxembourg	Female	15-49 years	Rate	1990	2021	-0.122203	-0.0129039	-0.223229
Incidence	Malta	Female	15-49 years	Rate	1990	2021	-0.111029	-0.0294694	-0.199753
Incidence	Netherlands	Female	15-49 years	Rate	1990	2021	-0.016251	0.0985594	-0.103463
Incidence	Norway	Female	15-49 years	Rate	1990	2021	-0.000603949	0.0388908	-0.0387555
Incidence	Portugal	Female	15-49 years	Rate	1990	2021	0.0794853	0.228994	-0.0547344
Incidence	Spain	Female	15-49 years	Rate	1990	2021	0.0924276	0.275225	-0.0488623
Incidence	Sweden	Female	15-49 years	Rate	1990	2021	0.0136923	0.0866503	-0.0691383
Incidence	Switzerland	Female	15-49 years	Rate	1990	2021	-0.0123476	0.096672	-0.0964862
Incidence	United Kingdom	Female	15-49 years	Rate	1990	2021	-0.0330017	-0.00291217	-0.0595112
Incidence	Argentina	Female	15-49 years	Rate	1990	2021	0.0278624	0.116697	-0.0671403
Incidence	Chile	Female	15-49 years	Rate	1990	2021	0.0485066	0.173703	-0.0595233
Incidence	Uruguay	Female	15-49 years	Rate	1990	2021	0.133944	0.262649	0.0213714
Incidence	Canada	Female	15-49 years	Rate	1990	2021	0.221461	0.356199	0.0979592
Incidence	United States of America	Female	15-49 years	Rate	1990	2021	0.115067	0.153312	0.0806414
Incidence	Antigua and Barbuda	Female	15-49 years	Rate	1990	2021	0.155958	0.303969	0.0224185
Incidence	Bahamas	Female	15-49 years	Rate	1990	2021	0.25642	0.38972	0.120948
Incidence	Barbados	Female	15-49 years	Rate	1990	2021	0.143316	0.314981	-0.00277208
Incidence	Belize	Female	15-49 years	Rate	1990	2021	0.084029	0.22143	-0.0437875
Incidence	Cuba	Female	15-49 years	Rate	1990	2021	0.175518	0.34721	0.042176
Incidence	Dominica	Female	15-49 years	Rate	1990	2021	0.0304803	0.149041	-0.087794
Incidence	Dominican Republic	Female	15-49 years	Rate	1990	2021	0.132492	0.268774	0.0221181
Incidence	Grenada	Female	15-49 years	Rate	1990	2021	0.193219	0.338452	0.0612823
Incidence	Guyana	Female	15-49 years	Rate	1990	2021	0.130097	0.255131	0.0124419
Incidence	Haiti	Female	15-49 years	Rate	1990	2021	0.094286	0.213287	-0.0115155
Incidence	Jamaica	Female	15-49 years	Rate	1990	2021	0.100865	0.225344	-0.0175886
Incidence	Saint Lucia	Female	15-49 years	Rate	1990	2021	0.172599	0.363654	-0.00407739
Incidence	Saint Vincent and the Grenadines	Female	15-49 years	Rate	1990	2021	0.142475	0.291111	-0.0266524
Incidence	Suriname	Female	15-49 years	Rate	1990	2021	0.118211	0.239589	-0.00640778
Incidence	Trinidad and Tobago	Female	15-49 years	Rate	1990	2021	0.0510784	0.175272	-0.077889
Incidence	Bolivia (Plurinational State of)	Female	15-49 years	Rate	1990	2021	0.104283	0.238988	-0.0080967
Incidence	Ecuador	Female	15-49 years	Rate	1990	2021	0.0831168	0.206523	-0.0296667
Incidence	Peru	Female	15-49 years	Rate	1990	2021	0.161926	0.308435	0.0246457
Incidence	Colombia	Female	15-49 years	Rate	1990	2021	0.025147	0.148552	-0.0891884
Incidence	Costa Rica	Female	15-49 years	Rate	1990	2021	-0.0119375	0.127826	-0.128751
Incidence	El Salvador	Female	15-49 years	Rate	1990	2021	-0.136538	-0.00600386	-0.235732
Incidence	Guatemala	Female	15-49 years	Rate	1990	2021	-0.0911032	0.0152436	-0.182483
Incidence	Honduras	Female	15-49 years	Rate	1990	2021	-0.0922481	-0.009333	-0.179763
Incidence	Mexico	Female	15-49 years	Rate	1990	2021	0.006696	0.0978603	-0.0720553
Incidence	Nicaragua	Female	15-49 years	Rate	1990	2021	-0.0348187	0.110264	-0.135613
Incidence	Panama	Female	15-49 years	Rate	1990	2021	-0.0476816	0.0711609	-0.144164
Incidence	Venezuela (Bolivarian Republic of)	Female	15-49 years	Rate	1990	2021	0.118159	0.278424	-0.0165465
Incidence	Brazil	Female	15-49 years	Rate	1990	2021	0.106804	0.198616	0.0229901
Incidence	Paraguay	Female	15-49 years	Rate	1990	2021	0.0928738	0.218549	-0.0169951
Incidence	Algeria	Female	15-49 years	Rate	1990	2021	0.115477	0.318935	-0.0372681
Incidence	Bahrain	Female	15-49 years	Rate	1990	2021	0.134852	0.307303	0.00664101
Incidence	Egypt	Female	15-49 years	Rate	1990	2021	-0.287366	-0.199952	-0.356388
Incidence	Iran (Islamic Republic of)	Female	15-49 years	Rate	1990	2021	0.18626	0.333182	0.0531616
Incidence	Iraq	Female	15-49 years	Rate	1990	2021	0.00999641	0.141806	-0.0845907
Incidence	Jordan	Female	15-49 years	Rate	1990	2021	0.0972439	0.218347	-0.0100579
Incidence	Kuwait	Female	15-49 years	Rate	1990	2021	0.19873	0.398811	0.0136033
Incidence	Lebanon	Female	15-49 years	Rate	1990	2021	0.0912966	0.23599	-0.0268349
Incidence	Libya	Female	15-49 years	Rate	1990	2021	0.244354	0.441035	0.089359
Incidence	Morocco	Female	15-49 years	Rate	1990	2021	0.0944058	0.223455	-0.027157
Incidence	Palestine	Female	15-49 years	Rate	1990	2021	0.145655	0.280986	0.0301786
Incidence	Oman	Female	15-49 years	Rate	1990	2021	0.121386	0.265827	0.00248546
Incidence	Qatar	Female	15-49 years	Rate	1990	2021	0.100286	0.209898	-0.0252028
Incidence	Saudi Arabia	Female	15-49 years	Rate	1990	2021	0.0538567	0.220947	-0.0766216
Incidence	Syrian Arab Republic	Female	15-49 years	Rate	1990	2021	0.129052	0.318475	-0.0311918
Incidence	Tunisia	Female	15-49 years	Rate	1990	2021	0.126815	0.313714	-0.021284
Incidence	T眉rkiye	Female	15-49 years	Rate	1990	2021	0.268866	0.437031	0.0961731
Incidence	United Arab Emirates	Female	15-49 years	Rate	1990	2021	0.318834	0.65127	0.0338621
Incidence	Yemen	Female	15-49 years	Rate	1990	2021	-0.107946	-0.0303571	-0.185156
Incidence	Afghanistan	Female	15-49 years	Rate	1990	2021	-0.0430681	0.0637678	-0.145539
Incidence	Bangladesh	Female	15-49 years	Rate	1990	2021	0.301342	0.472694	0.145252
Incidence	Bhutan	Female	15-49 years	Rate	1990	2021	0.245199	0.412667	0.109495
Incidence	India	Female	15-49 years	Rate	1990	2021	0.0173173	0.0563918	-0.0226161
Incidence	Nepal	Female	15-49 years	Rate	1990	2021	0.122195	0.266691	0.014208
Incidence	Pakistan	Female	15-49 years	Rate	1990	2021	0.12049	0.184729	0.0527188
Incidence	Angola	Female	15-49 years	Rate	1990	2021	0.0178627	0.128095	-0.0706319
Incidence	Central African Republic	Female	15-49 years	Rate	1990	2021	-0.0273012	0.0716347	-0.111181
Incidence	Congo	Female	15-49 years	Rate	1990	2021	-0.00983976	0.115242	-0.100604
Incidence	Democratic Republic of the Congo	Female	15-49 years	Rate	1990	2021	0.00279698	0.110981	-0.111738
Incidence	Equatorial Guinea	Female	15-49 years	Rate	1990	2021	-0.0206005	0.0863247	-0.117418
Incidence	Gabon	Female	15-49 years	Rate	1990	2021	-0.124893	-0.0230536	-0.216437
Incidence	Burundi	Female	15-49 years	Rate	1990	2021	-0.142244	-0.0493657	-0.212901
Incidence	Comoros	Female	15-49 years	Rate	1990	2021	0.219516	0.358778	0.118578
Incidence	Djibouti	Female	15-49 years	Rate	1990	2021	0.0607797	0.226453	-0.0585656
Incidence	Eritrea	Female	15-49 years	Rate	1990	2021	0.00678552	0.123886	-0.0882552
Incidence	Ethiopia	Female	15-49 years	Rate	1990	2021	-0.0236584	0.023686	-0.0691681
Incidence	Kenya	Female	15-49 years	Rate	1990	2021	-0.018833	0.0251736	-0.0609057
Incidence	Madagascar	Female	15-49 years	Rate	1990	2021	0.0205025	0.129651	-0.0701593
Incidence	Malawi	Female	15-49 years	Rate	1990	2021	-0.045283	0.0445826	-0.13357
Incidence	Mauritius	Female	15-49 years	Rate	1990	2021	0.0051233	0.148055	-0.10943
Incidence	Mozambique	Female	15-49 years	Rate	1990	2021	-0.0321447	0.0810171	-0.138737
Incidence	Rwanda	Female	15-49 years	Rate	1990	2021	-0.0156293	0.110681	-0.119596
Incidence	Seychelles	Female	15-49 years	Rate	1990	2021	0.140575	0.344621	-0.0149987
Incidence	Somalia	Female	15-49 years	Rate	1990	2021	-0.0560884	0.0599942	-0.139471
Incidence	United Republic of Tanzania	Female	15-49 years	Rate	1990	2021	-0.172479	-0.0707102	-0.246952
Incidence	Uganda	Female	15-49 years	Rate	1990	2021	-0.27693	-0.207646	-0.342827
Incidence	Zambia	Female	15-49 years	Rate	1990	2021	0.108363	0.22182	-0.0110294
Incidence	Botswana	Female	15-49 years	Rate	1990	2021	0.133712	0.263154	-0.00501935
Incidence	Lesotho	Female	15-49 years	Rate	1990	2021	-0.0338757	0.0682649	-0.137905
Incidence	Namibia	Female	15-49 years	Rate	1990	2021	0.000270928	0.100993	-0.0822614
Incidence	South Africa	Female	15-49 years	Rate	1990	2021	0.00753969	0.0803864	-0.0632627
Incidence	Eswatini	Female	15-49 years	Rate	1990	2021	0.0330971	0.14473	-0.0672228
Incidence	Zimbabwe	Female	15-49 years	Rate	1990	2021	-0.0865341	0.00854469	-0.185716
Incidence	Benin	Female	15-49 years	Rate	1990	2021	-0.340852	-0.269874	-0.411866
Incidence	Burkina Faso	Female	15-49 years	Rate	1990	2021	-0.381476	-0.315935	-0.439518
Incidence	Cameroon	Female	15-49 years	Rate	1990	2021	-0.237258	-0.174436	-0.299913
Incidence	Cabo Verde	Female	15-49 years	Rate	1990	2021	-0.0505409	0.104637	-0.17871
Incidence	Chad	Female	15-49 years	Rate	1990	2021	-0.225713	-0.134758	-0.297132
Incidence	C么te d'Ivoire	Female	15-49 years	Rate	1990	2021	-0.297614	-0.216329	-0.372812
Incidence	Gambia	Female	15-49 years	Rate	1990	2021	0.00366245	0.107537	-0.0951521
Incidence	Ghana	Female	15-49 years	Rate	1990	2021	-0.275074	-0.198289	-0.346377
Incidence	Guinea	Female	15-49 years	Rate	1990	2021	-0.280308	-0.207384	-0.35586
Incidence	Guinea-Bissau	Female	15-49 years	Rate	1990	2021	-0.218312	-0.135571	-0.301758
Incidence	Liberia	Female	15-49 years	Rate	1990	2021	-0.327711	-0.232826	-0.396578
Incidence	Mali	Female	15-49 years	Rate	1990	2021	-0.326407	-0.249259	-0.390437
Incidence	Mauritania	Female	15-49 years	Rate	1990	2021	-0.277342	-0.194844	-0.348566
Incidence	Niger	Female	15-49 years	Rate	1990	2021	-0.261664	-0.174119	-0.333151
Incidence	Nigeria	Female	15-49 years	Rate	1990	2021	-0.087942	-0.0464652	-0.125988
Incidence	Sao Tome and Principe	Female	15-49 years	Rate	1990	2021	-0.0727834	0.0398916	-0.160894
Incidence	Senegal	Female	15-49 years	Rate	1990	2021	-0.392457	-0.319848	-0.451074
Incidence	Sierra Leone	Female	15-49 years	Rate	1990	2021	-0.315853	-0.239307	-0.369843
Incidence	Togo	Female	15-49 years	Rate	1990	2021	-0.26685	-0.167238	-0.330617
Incidence	American Samoa	Female	15-49 years	Rate	1990	2021	0.193753	0.355387	0.0236341
Incidence	Bermuda	Female	15-49 years	Rate	1990	2021	0.120193	0.291115	-0.00507565
Incidence	Cook Islands	Female	15-49 years	Rate	1990	2021	0.182659	0.335833	0.0683113
Incidence	Greenland	Female	15-49 years	Rate	1990	2021	0.223773	0.37776	0.0988115
Incidence	Guam	Female	15-49 years	Rate	1990	2021	0.172868	0.325282	0.0582393
Incidence	Monaco	Female	15-49 years	Rate	1990	2021	-0.105956	-0.00356209	-0.192942
Incidence	Nauru	Female	15-49 years	Rate	1990	2021	0.0872768	0.182959	-0.0022063
Incidence	Niue	Female	15-49 years	Rate	1990	2021	0.148542	0.27069	0.0348696
Incidence	Northern Mariana Islands	Female	15-49 years	Rate	1990	2021	0.279766	0.501812	0.116591
Incidence	Palau	Female	15-49 years	Rate	1990	2021	0.275756	0.487527	0.0948595
Incidence	Puerto Rico	Female	15-49 years	Rate	1990	2021	0.102584	0.245357	0.00766342
Incidence	Saint Kitts and Nevis	Female	15-49 years	Rate	1990	2021	0.3222	0.561317	0.15408
Incidence	San Marino	Female	15-49 years	Rate	1990	2021	0.0136116	0.168136	-0.0996208
Incidence	Tokelau	Female	15-49 years	Rate	1990	2021	0.0484679	0.161914	-0.0681534
Incidence	Tuvalu	Female	15-49 years	Rate	1990	2021	0.0694298	0.199204	-0.0276563
Incidence	United States Virgin Islands	Female	15-49 years	Rate	1990	2021	0.0775582	0.187528	-0.0408583
Incidence	South Sudan	Female	15-49 years	Rate	1990	2021	0.0819289	0.198632	-0.0454102
Incidence	Sudan	Female	15-49 years	Rate	1990	2021	-0.0208507	0.0782394	-0.104226
